# Supplementary material for: Dataset of mutational analysis, miRNAs targeting SARS-CoV-2 genes and host gene expression in SARS-CoV and SARS-CoV-2 infections
Source: Data Brief. 2020 Aug 21;32:106207. doi: 10.1016/j.dib.2020.106207 (PMC7442128; doi:10.1016/j.dib.2020.106207)
Supplement: Supplementary file 1 [file mmc1.zip]

Archive with 9 entries (8 files):
- Table S1.docx
- __MACOSX/
- __MACOSX/._Table S1.docx
- Table S4.xlsx
- __MACOSX/._Table S4.xlsx
- Table S3.xlsx
- __MACOSX/._Table S3.xlsx
- Table S2.xlsx
- __MACOSX/._Table S2.xlsx
