# Supplementary material for: Dataset of mutational analysis, miRNAs targeting SARS-CoV-2 genes and host gene expression in SARS-CoV and SARS-CoV-2 infections
Source: Data Brief. 2020 Aug 21;32:106207. doi: 10.1016/j.dib.2020.106207 (PMC7442128; doi:10.1016/j.dib.2020.106207)
Supplement: Supplementary file 1 [file mmc1.zip › Table S3.xlsx]

## Sheet: SARS-CoV-2
host miRNA	Genome_Id	miRanda Score	Binding Energy	miRNA start site	miRNA ending site	target start site	target end site	Alignment length	Similarity %	Identity %
hsa-miR-3622b-3p	NC_045512.2	150	-20.17	2	11	10942	10962	9	100.00%	100.00%
hsa-miR-2276-3p	NC_045512.2	165	-23.37	2	14	24030	24051	12	100.00%	100.00%
hsa-miR-4747-5p	NC_045512.2	145	-20.61	2	10	24700	24721	8	100.00%	100.00%
hsa-miR-4715-3p	NC_045512.2	140	-20.13	2	9	4169	4191	7	100.00%	100.00%
hsa-miR-151b	NC_045512.2	140	-20.55	2	9	23591	23608	7	100.00%	100.00%
hsa-miR-211-3p	NC_045512.2	145	-22.36	2	10	24751	24771	8	100.00%	100.00%
hsa-miR-4718	NC_045512.2	155	-21.7	2	12	20887	20907	10	100.00%	100.00%
hsa-miR-6795-3p	NC_045512.2	140	-21.26	2	9	18299	18319	7	100.00%	100.00%
hsa-miR-1914-5p	NC_045512.2	145	-20.23	2	10	13494	13515	8	100.00%	100.00%
hsa-miR-5702	NC_045512.2	150	-20.65	2	11	29500	29521	9	100.00%	100.00%
hsa-miR-6821-5p	NC_045512.2	150	-25.38	2	11	17443	17465	9	100.00%	100.00%
hsa-miR-1236-5p	NC_045512.2	150	-20.04	2	11	80	101	9	100.00%	100.00%
hsa-miR-5694	NC_045512.2	150	-20.06	2	11	18796	18816	9	100.00%	100.00%
hsa-miR-3065-3p	NC_045512.2	150	-20.69	2	11	22328	22350	9	100.00%	100.00%
hsa-miR-892b	NC_045512.2	145	-20.35	2	10	25333	25354	8	100.00%	100.00%
hsa-miR-10398-5p	NC_045512.2	140	-22.03	3	13	28783	28803	10	100.00%	100.00%
hsa-miR-767-3p	NC_045512.2	150	-20.39	2	11	12142	12164	9	100.00%	100.00%
hsa-miR-9900	NC_045512.2	150	-20.09	2	11	1387	1407	9	100.00%	100.00%
hsa-miR-5087	NC_045512.2	140	-21.3	2	9	29098	29120	7	100.00%	100.00%
hsa-miR-6877-3p	NC_045512.2	145	-20.44	2	10	1866	1886	8	100.00%	100.00%
hsa-miR-4643	NC_045512.2	165	-20.22	2	14	15427	15448	12	100.00%	100.00%
hsa-miR-6765-5p	NC_045512.2	145	-20.26	2	10	25098	25122	8	100.00%	100.00%
hsa-miR-10392-3p	NC_045512.2	140	-23.99	2	9	15939	15962	7	100.00%	100.00%
hsa-miR-5193	NC_045512.2	155	-21.97	2	12	4269	4290	10	100.00%	100.00%
hsa-miR-6715b-5p	NC_045512.2	155	-22.46	2	12	8848	8868	10	100.00%	100.00%
hsa-miR-942-5p	NC_045512.2	150	-22.36	2	11	7050	7071	9	100.00%	100.00%
hsa-miR-1233-3p	NC_045512.2	150	-20.65	2	11	17834	17853	9	100.00%	100.00%
hsa-miR-1183	NC_045512.2	155	-20.17	2	26	14375	14400	24	50.00%	83.33%
hsa-miR-6165	NC_045512.2	141	-20.32	2	18	25305	25323	16	50.00%	81.25%
hsa-miR-6849-5p	NC_045512.2	141	-21.14	2	22	6980	7002	20	50.00%	85.00%
hsa-miR-12120	NC_045512.2	155	-21.35	2	25	8580	8609	27	51.85%	77.78%
hsa-miR-137-5p	NC_045512.2	144	-20.26	2	21	20012	20034	19	52.63%	89.47%
hsa-miR-1202	NC_045512.2	142	-22.1	2	19	15217	15237	17	52.94%	94.12%
hsa-miR-12120	NC_045512.2	142	-22.52	2	24	6965	6994	26	53.85%	76.92%
hsa-miR-12119	NC_045512.2	159	-24.35	2	24	28315	28339	22	54.55%	81.82%
hsa-miR-12119	NC_045512.2	147	-23.76	2	24	25449	25473	22	54.55%	81.82%
hsa-miR-12120	NC_045512.2	153	-28.49	2	24	16235	16259	22	54.55%	95.45%
hsa-miR-4793-3p	NC_045512.2	149	-24.47	2	22	23603	23625	20	55.00%	90.00%
hsa-miR-6790-5p	NC_045512.2	149	-25.44	2	22	13340	13362	20	55.00%	90.00%
hsa-miR-7114-5p	NC_045512.2	141	-22.27	2	19	23457	23478	18	55.56%	94.44%
hsa-miR-198	NC_045512.2	143	-21.46	2	20	9664	9685	18	55.56%	88.89%
hsa-miR-6779-5p	NC_045512.2	141	-22.28	2	19	12101	12122	18	55.56%	94.44%
hsa-miR-125a-3p	NC_045512.2	147	-20.7	2	20	4686	4707	18	55.56%	77.78%
hsa-miR-593-3p	NC_045512.2	141	-23.26	2	18	373	391	16	56.25%	93.75%
hsa-miR-6863	NC_045512.2	140	-20.76	2	22	18724	18749	23	56.52%	78.26%
hsa-miR-1229-5p	NC_045512.2	140	-23.16	2	23	16020	16045	23	56.52%	82.61%
hsa-miR-3137	NC_045512.2	153	-20.66	2	23	27097	27122	23	56.52%	78.26%
hsa-miR-1244	NC_045512.2	142	-21.37	2	25	26174	26206	30	56.67%	73.33%
hsa-miR-103a-3p	NC_045512.2	147	-21.32	2	21	28903	28927	21	57.14%	76.19%
hsa-miR-3188	NC_045512.2	148	-21.22	2	22	29026	29049	21	57.14%	76.19%
hsa-miR-298	NC_045512.2	147	-21.31	2	21	3141	3166	21	57.14%	76.19%
hsa-miR-4741	NC_045512.2	148	-20.41	2	22	444	467	21	57.14%	76.19%
hsa-miR-107	NC_045512.2	147	-21.21	2	21	28903	28927	21	57.14%	76.19%
hsa-miR-12122	NC_045512.2	146	-24.33	2	24	2730	2758	26	57.69%	76.92%
hsa-miR-154-5p	NC_045512.2	144	-21.75	2	21	18777	18798	19	57.89%	84.21%
hsa-miR-6516-5p	NC_045512.2	152	-20.23	2	21	25472	25493	19	57.89%	78.95%
hsa-miR-6860	NC_045512.2	140	-20.48	2	21	13703	13724	19	57.89%	78.95%
hsa-miR-3934-5p	NC_045512.2	144	-20.49	2	21	2010	2031	19	57.89%	84.21%
hsa-miR-9851-3p	NC_045512.2	146	-20.88	2	20	3136	3158	19	57.89%	78.95%
hsa-miR-4776-5p	NC_045512.2	144	-22.96	2	21	26451	26472	19	57.89%	84.21%
hsa-miR-29c-3p	NC_045512.2	146	-20.12	2	21	3714	3734	19	57.89%	78.95%
hsa-miR-6869-5p	NC_045512.2	140	-21.03	2	21	11001	11022	19	57.89%	78.95%
hsa-miR-3154	NC_045512.2	140	-21.16	2	21	25687	25708	19	57.89%	78.95%
hsa-miR-29a-3p	NC_045512.2	146	-20.12	2	21	3714	3734	19	57.89%	78.95%
hsa-miR-10226	NC_045512.2	145	-20.69	2	19	4609	4632	19	57.89%	78.95%
hsa-miR-593-5p	NC_045512.2	147	-20.56	2	22	3130	3158	24	58.33%	75.00%
hsa-miR-7854-3p	NC_045512.2	142	-21.02	2	19	9948	9968	17	58.82%	88.24%
hsa-miR-6813-5p	NC_045512.2	146	-21.97	2	19	25683	25705	17	58.82%	76.47%
hsa-miR-4433b-3p	NC_045512.2	142	-23.79	2	19	1902	1922	17	58.82%	88.24%
hsa-miR-10526-3p	NC_045512.2	140	-21.07	2	19	11639	11657	17	58.82%	94.12%
hsa-miR-4701-3p	NC_045512.2	146	-22.86	2	19	18248	18267	17	58.82%	94.12%
hsa-miR-6812-5p	NC_045512.2	141	-21.65	2	24	1328	1351	22	59.09%	77.27%
hsa-miR-4732-5p	NC_045512.2	140	-22.23	2	22	22272	22296	22	59.09%	77.27%
hsa-miR-6081	NC_045512.2	140	-25.42	2	22	28905	28930	22	59.09%	77.27%
hsa-miR-3137	NC_045512.2	141	-20.95	2	23	7042	7066	22	59.09%	77.27%
hsa-miR-6735-5p	NC_045512.2	141	-20.45	2	24	3143	3172	27	59.26%	74.07%
hsa-miR-4722-5p	NC_045512.2	142	-24.32	2	22	3146	3166	20	60.00%	85.00%
hsa-miR-3162-5p	NC_045512.2	141	-20.98	2	22	9140	9162	20	60.00%	90.00%
hsa-miR-323b-5p	NC_045512.2	141	-23.45	2	22	12599	12621	20	60.00%	90.00%
hsa-miR-7114-5p	NC_045512.2	142	-20.74	2	20	5969	5991	20	60.00%	85.00%
hsa-miR-614	NC_045512.2	149	-23.02	2	22	23194	23216	20	60.00%	85.00%
hsa-miR-4640-5p	NC_045512.2	143	-24.14	2	22	25674	25695	20	60.00%	85.00%
hsa-miR-4469	NC_045512.2	145	-23.94	2	21	28665	28686	20	60.00%	80.00%
hsa-miR-1249-5p	NC_045512.2	142	-23.02	3	23	22193	22216	20	60.00%	80.00%
hsa-miR-421	NC_045512.2	149	-21.01	2	22	8172	8194	20	60.00%	85.00%
hsa-miR-1469	NC_045512.2	147	-23.35	2	21	660	682	20	60.00%	75.00%
hsa-miR-4793-5p	NC_045512.2	149	-22.07	2	22	14754	14777	20	60.00%	70.00%
hsa-miR-4793-5p	NC_045512.2	140	-25.03	2	23	12009	12036	25	60.00%	76.00%
hsa-miR-6815-5p	NC_045512.2	147	-22.23	2	21	24129	24152	20	60.00%	75.00%
hsa-miR-637	NC_045512.2	141	-22.58	2	22	22194	22217	20	60.00%	75.00%
hsa-miR-3187-3p	NC_045512.2	146	-20.25	2	16	26680	26700	15	60.00%	93.33%
hsa-miR-6732-5p	NC_045512.2	145	-25.96	2	19	21619	21641	20	60.00%	75.00%
hsa-miR-544b	NC_045512.2	148	-20.54	2	18	22193	22218	20	60.00%	80.00%
hsa-miR-6718-5p	NC_045512.2	146	-20.63	2	20	3534	3556	20	60.00%	75.00%
hsa-miR-1271-3p	NC_045512.2	144	-20.93	2	17	13497	13518	15	60.00%	80.00%
hsa-miR-6730-5p	NC_045512.2	157	-20.81	2	22	9658	9680	20	60.00%	80.00%
hsa-miR-937-5p	NC_045512.2	140	-20.69	2	17	6136	6155	15	60.00%	93.33%
hsa-miR-6851-5p	NC_045512.2	141	-28.21	2	22	3142	3164	20	60.00%	90.00%
hsa-miR-3127-5p	NC_045512.2	147	-21.62	2	21	25675	25698	20	60.00%	90.00%
hsa-miR-6807-3p	NC_045512.2	141	-22.03	2	22	18503	18525	20	60.00%	75.00%
hsa-miR-6861-5p	NC_045512.2	140	-20.73	2	17	1161	1182	15	60.00%	93.33%
hsa-miR-503-5p	NC_045512.2	147	-22.34	2	21	10665	10688	20	60.00%	75.00%
hsa-miR-574-5p	NC_045512.2	141	-21.27	2	22	2385	2404	20	60.00%	85.00%
hsa-miR-4661-5p	NC_045512.2	145	-20.77	2	19	23606	23630	20	60.00%	75.00%
hsa-miR-211-3p	NC_045512.2	143	-21.85	2	20	23407	23427	18	61.11%	66.67%
hsa-miR-885-3p	NC_045512.2	141	-23.31	2	20	14570	14590	18	61.11%	88.89%
hsa-miR-6821-5p	NC_045512.2	143	-23.76	2	20	17998	18020	18	61.11%	83.33%
hsa-miR-6860	NC_045512.2	143	-20.57	2	20	14752	14773	18	61.11%	83.33%
hsa-miR-138-5p	NC_045512.2	141	-20.44	2	20	2593	2614	18	61.11%	88.89%
hsa-miR-6129	NC_045512.2	140	-21.9	2	18	22433	22453	18	61.11%	88.89%
hsa-miR-12119	NC_045512.2	147	-21.1	2	20	5815	5839	18	61.11%	72.22%
hsa-miR-3130-3p	NC_045512.2	151	-23.88	2	20	23548	23568	18	61.11%	77.78%
hsa-miR-4507	NC_045512.2	141	-23.68	2	19	29507	29527	18	61.11%	88.89%
hsa-miR-2278	NC_045512.2	157	-21.88	2	20	28910	28930	18	61.11%	94.44%
hsa-miR-4302	NC_045512.2	143	-21.28	2	17	13153	13173	18	61.11%	77.78%
hsa-miR-504-3p	NC_045512.2	147	-20.38	2	20	1901	1921	18	61.11%	88.89%
hsa-miR-4758-5p	NC_045512.2	145	-21.04	2	19	19956	19979	18	61.11%	77.78%
hsa-miR-181d-3p	NC_045512.2	147	-20.02	2	20	22300	22320	18	61.11%	88.89%
hsa-miR-6876-3p	NC_045512.2	147	-24.03	2	20	4277	4300	18	61.11%	88.89%
hsa-miR-6852-5p	NC_045512.2	143	-21.15	2	20	16378	16398	18	61.11%	83.33%
hsa-miR-6746-3p	NC_045512.2	143	-22.15	2	20	15434	15455	18	61.11%	83.33%
hsa-miR-7845-5p	NC_045512.2	141	-20.91	2	20	24751	24770	18	61.11%	72.22%
hsa-miR-6790-5p	NC_045512.2	141	-20.07	2	19	18540	18563	18	61.11%	88.89%
hsa-miR-1248	NC_045512.2	150	-21.17	2	26	4120	4147	26	61.54%	80.77%
hsa-miR-4691-5p	NC_045512.2	145	-28.04	2	22	349	376	26	61.54%	73.08%
hsa-miR-1193	NC_045512.2	147	-23.19	2	21	10400	10424	21	61.90%	85.71%
hsa-miR-4682	NC_045512.2	140	-23.15	2	22	27074	27097	21	61.90%	76.19%
hsa-miR-6856-5p	NC_045512.2	158	-21.78	2	23	22429	22452	21	61.90%	76.19%
hsa-miR-6812-5p	NC_045512.2	140	-26.53	2	23	17758	17781	21	61.90%	90.48%
hsa-miR-3934-5p	NC_045512.2	146	-20.33	2	20	4734	4758	21	61.90%	71.43%
hsa-miR-6510-5p	NC_045512.2	151	-21.52	2	21	17729	17752	21	61.90%	76.19%
hsa-miR-622	NC_045512.2	145	-23.57	2	20	26806	26829	21	61.90%	76.19%
hsa-miR-4676-5p	NC_045512.2	150	-21.8	2	20	16968	16991	21	61.90%	76.19%
hsa-miR-526b-5p	NC_045512.2	144	-22.21	2	22	4121	4144	21	61.90%	80.95%
hsa-miR-7108-5p	NC_045512.2	145	-25.59	2	20	17689	17712	21	61.90%	76.19%
hsa-miR-758-5p	NC_045512.2	143	-20.71	2	21	20058	20081	21	61.90%	66.67%
hsa-miR-769-5p	NC_045512.2	141	-20.64	2	19	26576	26601	21	61.90%	80.95%
hsa-miR-3670	NC_045512.2	140	-20.02	2	22	22010	22034	21	61.90%	76.19%
hsa-miR-1202	NC_045512.2	153	-26.18	2	20	28888	28911	21	61.90%	85.71%
hsa-miR-2355-3p	NC_045512.2	142	-20.98	2	21	27499	27522	21	61.90%	85.71%
hsa-miR-3911	NC_045512.2	143	-22.98	2	21	4807	4830	21	61.90%	80.95%
hsa-miR-6869-5p	NC_045512.2	143	-24.05	2	21	12125	12148	21	61.90%	80.95%
hsa-miR-432-5p	NC_045512.2	148	-20.25	2	22	25144	25167	21	61.90%	71.43%
hsa-miR-6823-5p	NC_045512.2	142	-23.04	2	20	13324	13347	21	61.90%	80.95%
hsa-miR-12120	NC_045512.2	152	-24.92	2	22	9988	10014	21	61.90%	90.48%
hsa-miR-324-3p	NC_045512.2	141	-31.37	2	22	28344	28375	29	62.07%	68.97%
hsa-miR-1248	NC_045512.2	143	-20.27	2	25	12306	12333	24	62.50%	70.83%
hsa-miR-4722-5p	NC_045512.2	149	-24.65	2	18	28875	28897	16	62.50%	81.25%
hsa-miR-323b-5p	NC_045512.2	141	-22.89	2	18	21213	21235	16	62.50%	87.50%
hsa-miR-889-5p	NC_045512.2	143	-20.68	2	17	12234	12256	16	62.50%	81.25%
hsa-miR-6722-3p	NC_045512.2	149	-22.36	2	18	21622	21643	16	62.50%	81.25%
hsa-miR-637	NC_045512.2	149	-25.92	2	23	29177	29203	24	62.50%	66.67%
hsa-miR-769-5p	NC_045512.2	141	-23.39	2	18	1583	1604	16	62.50%	87.50%
hsa-miR-7161-3p	NC_045512.2	147	-20.58	2	25	4642	4670	24	62.50%	75.00%
hsa-miR-4433a-3p	NC_045512.2	141	-21.55	2	18	24781	24801	16	62.50%	87.50%
hsa-miR-6823-5p	NC_045512.2	145	-20.64	2	18	14162	14182	16	62.50%	93.75%
hsa-miR-6165	NC_045512.2	141	-22.41	2	18	25537	25555	16	62.50%	87.50%
hsa-miR-6817-5p	NC_045512.2	144	-25.4	2	23	19972	19998	24	62.50%	79.17%
hsa-miR-1288-5p	NC_045512.2	141	-21.7	2	20	10155	10186	27	62.96%	62.96%
hsa-miR-6877-5p	NC_045512.2	154	-22.5	2	20	3603	3625	19	63.16%	84.21%
hsa-miR-6858-5p	NC_045512.2	144	-22.37	2	21	28741	28762	19	63.16%	78.95%
hsa-miR-3917	NC_045512.2	141	-21.69	2	19	228	249	19	63.16%	84.21%
hsa-miR-4722-5p	NC_045512.2	144	-26.95	2	21	24731	24753	19	63.16%	94.74%
hsa-miR-3619-5p	NC_045512.2	152	-26.22	2	19	17553	17576	19	63.16%	89.47%
hsa-miR-3619-5p	NC_045512.2	140	-26.5	2	21	23409	23430	19	63.16%	73.68%
hsa-miR-23a-5p	NC_045512.2	148	-22.26	2	21	28152	28173	19	63.16%	84.21%
hsa-miR-6856-3p	NC_045512.2	142	-22.72	2	21	10083	10103	19	63.16%	84.21%
hsa-miR-4689	NC_045512.2	144	-23.14	2	21	23587	23608	19	63.16%	78.95%
hsa-miR-4476	NC_045512.2	140	-20.59	2	21	21720	21738	19	63.16%	84.21%
hsa-miR-6821-5p	NC_045512.2	144	-21.5	2	21	105	127	19	63.16%	78.95%
hsa-miR-4656	NC_045512.2	148	-28.04	2	21	3603	3625	19	63.16%	84.21%
hsa-miR-515-3p	NC_045512.2	148	-20.5	2	21	17181	17202	19	63.16%	84.21%
hsa-miR-517-5p	NC_045512.2	154	-22.42	2	20	6880	6902	19	63.16%	84.21%
hsa-miR-6791-5p	NC_045512.2	144	-25.18	2	21	22198	22219	19	63.16%	78.95%
hsa-miR-1273h-3p	NC_045512.2	140	-21.07	2	21	19472	19493	19	63.16%	73.68%
hsa-miR-4688	NC_045512.2	140	-21.76	2	21	2443	2464	19	63.16%	73.68%
hsa-miR-6847-5p	NC_045512.2	148	-20.96	2	21	24964	24986	19	63.16%	84.21%
hsa-miR-363-5p	NC_045512.2	144	-20.59	2	21	5324	5345	19	63.16%	78.95%
hsa-miR-99b-3p	NC_045512.2	142	-20.04	2	21	777	797	19	63.16%	84.21%
hsa-miR-187-3p	NC_045512.2	141	-24.24	2	19	143	166	19	63.16%	84.21%
hsa-miR-382-5p	NC_045512.2	140	-23.76	2	21	26949	26970	19	63.16%	89.47%
hsa-miR-4507	NC_045512.2	140	-20.66	2	19	7950	7971	19	63.16%	89.47%
hsa-miR-615-5p	NC_045512.2	144	-21.73	2	21	28275	28293	19	63.16%	73.68%
hsa-miR-2278	NC_045512.2	140	-21.46	2	21	17146	17167	19	63.16%	73.68%
hsa-miR-1470	NC_045512.2	142	-21.77	2	20	785	806	19	63.16%	68.42%
hsa-miR-3194-5p	NC_045512.2	140	-23.95	2	18	10245	10268	19	63.16%	84.21%
hsa-miR-1202	NC_045512.2	142	-23.01	2	20	3702	3723	19	63.16%	84.21%
hsa-miR-4632-5p	NC_045512.2	142	-22.3	2	21	5329	5350	19	63.16%	84.21%
hsa-miR-769-3p	NC_045512.2	144	-22.17	2	21	20071	20093	19	63.16%	78.95%
hsa-miR-99a-3p	NC_045512.2	154	-20.47	2	21	693	713	19	63.16%	84.21%
hsa-miR-3689f	NC_045512.2	141	-26.44	2	21	16391	16410	19	63.16%	84.21%
hsa-miR-12121	NC_045512.2	146	-28.87	2	20	2873	2894	19	63.16%	89.47%
hsa-miR-6869-5p	NC_045512.2	142	-26.4	2	21	27993	28013	19	63.16%	84.21%
hsa-miR-4763-3p	NC_045512.2	144	-22.65	2	21	9426	9449	19	63.16%	78.95%
hsa-miR-135a-2-3p	NC_045512.2	152	-20.78	2	21	24752	24773	19	63.16%	89.47%
hsa-miR-185-3p	NC_045512.2	144	-21.1	2	21	28380	28401	19	63.16%	78.95%
hsa-miR-125a-3p	NC_045512.2	140	-27.13	2	21	24094	24115	19	63.16%	89.47%
hsa-miR-6798-5p	NC_045512.2	150	-24.12	2	21	21621	21642	19	63.16%	78.95%
hsa-miR-4510	NC_045512.2	142	-23.56	2	21	28741	28761	19	63.16%	84.21%
hsa-miR-4510	NC_045512.2	141	-21.61	2	21	24704	24723	19	63.16%	84.21%
hsa-miR-4658	NC_045512.2	152	-20.88	2	21	13340	13362	19	63.16%	89.47%
hsa-miR-548v	NC_045512.2	147	-21.05	2	21	13388	13412	22	63.64%	81.82%
hsa-miR-3132	NC_045512.2	145	-25.3	2	23	11642	11666	22	63.64%	90.91%
hsa-miR-6812-5p	NC_045512.2	151	-27.6	2	24	26873	26897	22	63.64%	77.27%
hsa-miR-12126	NC_045512.2	143	-21.03	2	21	1	26	22	63.64%	77.27%
hsa-miR-3192-5p	NC_045512.2	143	-21.17	2	22	18998	19022	22	63.64%	81.82%
hsa-miR-3065-3p	NC_045512.2	163	-26.89	2	22	3711	3735	22	63.64%	90.91%
hsa-miR-6867-5p	NC_045512.2	140	-22.5	2	22	23100	23124	22	63.64%	86.36%
hsa-miR-4691-5p	NC_045512.2	152	-20.83	2	22	21332	21356	22	63.64%	72.73%
hsa-miR-6847-5p	NC_045512.2	140	-24.85	2	22	9520	9544	22	63.64%	86.36%
hsa-miR-6881-5p	NC_045512.2	150	-22.61	2	21	1326	1350	22	63.64%	77.27%
hsa-miR-6762-5p	NC_045512.2	144	-20.33	2	22	15321	15345	22	63.64%	77.27%
hsa-miR-320a-3p	NC_045512.2	151	-21.9	2	21	12634	12658	22	63.64%	72.73%
hsa-miR-361-5p	NC_045512.2	143	-21.36	2	21	17246	17270	22	63.64%	77.27%
hsa-miR-6743-5p	NC_045512.2	147	-28.41	2	21	569	593	22	63.64%	81.82%
hsa-miR-6730-5p	NC_045512.2	152	-20.29	2	22	11084	11108	22	63.64%	86.36%
hsa-miR-4754	NC_045512.2	140	-25.03	2	22	16364	16388	22	63.64%	86.36%
hsa-miR-29a-3p	NC_045512.2	143	-20.24	2	21	26044	26068	22	63.64%	77.27%
hsa-miR-320b	NC_045512.2	151	-21.54	2	21	12634	12658	22	63.64%	72.73%
hsa-miR-12120	NC_045512.2	149	-20.67	2	23	11052	11078	22	63.64%	81.82%
hsa-miR-1244	NC_045512.2	154	-22.16	2	25	25802	25829	25	64.00%	84.00%
hsa-miR-378c	NC_045512.2	145	-26.01	3	24	19366	19394	25	64.00%	80.00%
hsa-miR-1226-5p	NC_045512.2	142	-26.19	2	25	11751	11781	28	64.29%	67.86%
hsa-miR-3622a-5p	NC_045512.2	151	-24.79	2	17	8844	8867	17	64.71%	88.24%
hsa-miR-3940-5p	NC_045512.2	140	-20.69	2	18	29507	29527	17	64.71%	88.24%
hsa-miR-6761-5p	NC_045512.2	140	-21.94	2	19	26806	26825	17	64.71%	88.24%
hsa-miR-587	NC_045512.2	150	-20.71	2	19	20316	20336	17	64.71%	94.12%
hsa-miR-1199-5p	NC_045512.2	141	-21.66	2	15	26781	26804	17	64.71%	76.47%
hsa-miR-221-3p	NC_045512.2	146	-26.49	2	19	23604	23626	17	64.71%	88.24%
hsa-miR-6741-5p	NC_045512.2	146	-22.88	2	19	28699	28720	17	64.71%	88.24%
hsa-miR-7847-3p	NC_045512.2	146	-20.91	2	19	1697	1717	17	64.71%	88.24%
hsa-miR-4298	NC_045512.2	142	-21.44	2	19	22646	22667	17	64.71%	82.35%
hsa-miR-4776-5p	NC_045512.2	142	-21.53	2	19	10397	10418	17	64.71%	82.35%
hsa-miR-4507	NC_045512.2	142	-22.56	2	19	26027	26046	17	64.71%	82.35%
hsa-miR-3187-3p	NC_045512.2	144	-23.33	2	18	833	853	17	64.71%	94.12%
hsa-miR-2278	NC_045512.2	154	-20.12	2	19	3151	3172	17	64.71%	82.35%
hsa-miR-6732-5p	NC_045512.2	142	-22.49	2	19	840	859	17	64.71%	82.35%
hsa-miR-5196-5p	NC_045512.2	143	-24.43	3	20	12101	12122	17	64.71%	88.24%
hsa-miR-149-3p	NC_045512.2	146	-23.98	2	19	24701	24721	17	64.71%	88.24%
hsa-miR-6802-5p	NC_045512.2	154	-21.29	2	19	14392	14411	17	64.71%	82.35%
hsa-miR-100-5p	NC_045512.2	146	-20.31	2	19	20914	20935	17	64.71%	70.59%
hsa-miR-29c-3p	NC_045512.2	150	-21.55	2	19	4505	4526	17	64.71%	76.47%
hsa-miR-6134	NC_045512.2	144	-21.07	2	18	24134	24153	17	64.71%	94.12%
hsa-miR-29a-3p	NC_045512.2	150	-21.55	2	19	4505	4526	17	64.71%	76.47%
hsa-miR-4510	NC_045512.2	148	-20.92	2	19	22195	22215	17	64.71%	82.35%
hsa-miR-1910-5p	NC_045512.2	142	-23.4	2	19	27107	27127	17	64.71%	82.35%
hsa-miR-1976	NC_045512.2	150	-23.04	2	19	3467	3486	17	64.71%	76.47%
hsa-miR-2276-3p	NC_045512.2	143	-22.14	2	21	10033	10055	20	65.00%	80.00%
hsa-miR-1238-5p	NC_045512.2	141	-24.33	2	22	17426	17448	20	65.00%	85.00%
hsa-miR-3619-5p	NC_045512.2	155	-23.44	2	21	29444	29466	20	65.00%	80.00%
hsa-miR-4715-3p	NC_045512.2	151	-21.3	2	22	11793	11814	20	65.00%	75.00%
hsa-miR-1301-3p	NC_045512.2	149	-22.41	2	22	85	108	20	65.00%	80.00%
hsa-miR-6856-3p	NC_045512.2	151	-21.04	2	21	25282	25304	20	65.00%	75.00%
hsa-miR-494-5p	NC_045512.2	157	-23.04	2	22	3236	3258	20	65.00%	90.00%
hsa-miR-4682	NC_045512.2	141	-22.62	2	22	25152	25174	20	65.00%	85.00%
hsa-miR-548v	NC_045512.2	143	-21.43	2	21	8329	8351	20	65.00%	80.00%
hsa-miR-323b-5p	NC_045512.2	155	-21.01	2	22	5528	5549	20	65.00%	80.00%
hsa-miR-3132	NC_045512.2	147	-23.82	2	21	6979	7003	20	65.00%	85.00%
hsa-miR-6721-5p	NC_045512.2	145	-23.85	2	22	23224	23246	20	65.00%	90.00%
hsa-miR-12133	NC_045512.2	143	-21.61	2	21	23328	23350	20	65.00%	95.00%
hsa-miR-7107-5p	NC_045512.2	147	-25.82	2	21	171	193	20	65.00%	85.00%
hsa-miR-10a-5p	NC_045512.2	150	-23.33	2	20	19657	19681	20	65.00%	75.00%
hsa-miR-3065-3p	NC_045512.2	141	-23.57	2	22	23051	23073	20	65.00%	70.00%
hsa-miR-4494	NC_045512.2	145	-22.22	2	20	2594	2617	20	65.00%	90.00%
hsa-miR-510-3p	NC_045512.2	146	-20.65	2	20	7004	7026	20	65.00%	85.00%
hsa-miR-1249-5p	NC_045512.2	140	-24.83	3	23	573	595	20	65.00%	80.00%
hsa-miR-124-3p	NC_045512.2	155	-22.93	2	21	26194	26216	20	65.00%	80.00%
hsa-miR-221-3p	NC_045512.2	141	-20.09	2	22	27066	27086	20	65.00%	85.00%
hsa-miR-4766-5p	NC_045512.2	142	-20.73	2	20	25542	25564	20	65.00%	80.00%
hsa-miR-4776-5p	NC_045512.2	151	-21.75	2	21	29089	29111	20	65.00%	75.00%
hsa-miR-6813-5p	NC_045512.2	157	-28.85	2	22	21891	21913	20	65.00%	90.00%
hsa-miR-602	NC_045512.2	145	-24.58	2	22	1872	1894	20	65.00%	75.00%
hsa-miR-298	NC_045512.2	143	-20.5	2	21	27567	27591	20	65.00%	80.00%
hsa-miR-8080	NC_045512.2	157	-28.08	2	22	16236	16258	20	65.00%	90.00%
hsa-miR-5586-5p	NC_045512.2	147	-23.17	2	21	11248	11270	20	65.00%	85.00%
hsa-miR-4632-5p	NC_045512.2	146	-28.02	2	22	3152	3172	20	65.00%	85.00%
hsa-miR-10b-5p	NC_045512.2	146	-20.6	2	20	19657	19681	20	65.00%	70.00%
hsa-miR-4686	NC_045512.2	161	-22.23	2	22	17322	17344	20	65.00%	80.00%
hsa-miR-29c-3p	NC_045512.2	150	-20.31	2	20	22326	22349	20	65.00%	75.00%
hsa-miR-7161-5p	NC_045512.2	145	-21.01	2	22	11049	11071	20	65.00%	75.00%
hsa-miR-5195-3p	NC_045512.2	154	-21.26	2	20	22789	22811	20	65.00%	80.00%
hsa-miR-3659	NC_045512.2	154	-22.88	2	20	27408	27430	20	65.00%	80.00%
hsa-miR-3916	NC_045512.2	140	-22.22	3	22	28736	28762	20	65.00%	80.00%
hsa-miR-34c-5p	NC_045512.2	151	-24.04	2	21	13234	13257	20	65.00%	90.00%
hsa-miR-373-3p	NC_045512.2	143	-20.58	2	22	12928	12949	20	65.00%	95.00%
hsa-miR-3127-5p	NC_045512.2	145	-20.26	2	22	17987	18009	20	65.00%	90.00%
hsa-miR-493-3p	NC_045512.2	155	-20.49	2	21	857	879	20	65.00%	80.00%
hsa-miR-99a-5p	NC_045512.2	150	-22.47	2	20	20912	20935	20	65.00%	75.00%
hsa-miR-6861-5p	NC_045512.2	141	-20.43	2	21	28593	28614	20	65.00%	85.00%
hsa-miR-3137	NC_045512.2	143	-21.78	2	21	7728	7752	20	65.00%	80.00%
hsa-miR-761	NC_045512.2	151	-20.97	2	21	25302	25324	20	65.00%	75.00%
hsa-miR-30c-1-3p	NC_045512.2	146	-20.23	2	20	1892	1915	20	65.00%	85.00%
hsa-miR-4786-3p	NC_045512.2	143	-23.54	3	21	25212	25235	20	65.00%	85.00%
hsa-miR-4691-3p	NC_045512.2	143	-27.19	2	21	29244	29267	20	65.00%	80.00%
hsa-miR-6823-5p	NC_045512.2	153	-22.72	2	19	17727	17750	20	65.00%	80.00%
hsa-miR-6822-5p	NC_045512.2	153	-23.15	2	19	12096	12118	20	65.00%	80.00%
hsa-miR-5699-3p	NC_045512.2	155	-20.19	2	21	26252	26274	20	65.00%	80.00%
hsa-miR-6849-5p	NC_045512.2	153	-20.01	2	22	8140	8162	20	65.00%	85.00%
hsa-miR-5003-5p	NC_045512.2	145	-22.53	2	22	26776	26798	20	65.00%	90.00%
hsa-miR-574-5p	NC_045512.2	153	-20.1	2	22	27722	27742	20	65.00%	85.00%
hsa-miR-593-5p	NC_045512.2	140	-26.96	2	23	15095	15121	23	65.22%	73.91%
hsa-miR-4682	NC_045512.2	145	-20.8	2	20	10255	10282	23	65.22%	69.57%
hsa-miR-4539	NC_045512.2	142	-20.76	2	21	12087	12112	23	65.22%	78.26%
hsa-miR-6750-5p	NC_045512.2	151	-20.02	2	23	12094	12118	23	65.22%	73.91%
hsa-miR-6795-5p	NC_045512.2	141	-25.65	2	23	24695	24720	23	65.22%	82.61%
hsa-miR-498-5p	NC_045512.2	160	-25.12	2	22	2137	2162	23	65.22%	78.26%
hsa-miR-6773-5p	NC_045512.2	143	-23.05	2	21	17828	17854	23	65.22%	73.91%
hsa-miR-2909	NC_045512.2	146	-23.17	2	20	3467	3492	23	65.22%	78.26%
hsa-miR-598-5p	NC_045512.2	156	-24.7	2	22	26730	26755	23	65.22%	73.91%
hsa-miR-6774-5p	NC_045512.2	154	-24.02	2	24	12125	12150	23	65.22%	82.61%
hsa-miR-3126-3p	NC_045512.2	142	-21.48	2	21	4505	4530	23	65.22%	78.26%
hsa-miR-550a-3-5p	NC_045512.2	145	-24.61	2	19	13493	13518	23	65.22%	65.22%
hsa-miR-378h	NC_045512.2	150	-23.29	2	20	28490	28515	23	65.22%	69.57%
hsa-miR-12120	NC_045512.2	154	-24.67	2	25	23373	23397	23	65.22%	82.61%
hsa-miR-12120	NC_045512.2	146	-22.26	3	24	28807	28834	23	65.22%	78.26%
hsa-miR-107	NC_045512.2	142	-20.67	2	21	24215	24241	23	65.22%	78.26%
hsa-miR-296-3p	NC_045512.2	143	-29.79	2	21	25562	25587	23	65.22%	73.91%
hsa-miR-1183	NC_045512.2	143	-22.26	2	25	7083	7112	26	65.38%	76.92%
hsa-miR-125a-5p	NC_045512.2	152	-25.36	2	23	10256	10284	26	65.38%	69.23%
hsa-miR-7161-3p	NC_045512.2	159	-24.67	2	27	6370	6397	26	65.38%	73.08%
hsa-miR-7107-3p	NC_045512.2	141	-20.14	3	25	4203	4236	29	65.52%	72.41%
hsa-miR-3120-3p	NC_045512.2	146	-23.3	3	20	26708	26729	18	66.67%	94.44%
hsa-miR-1248	NC_045512.2	159	-20.36	2	26	1295	1324	27	66.67%	70.37%
hsa-miR-4722-5p	NC_045512.2	140	-23.68	2	22	17119	17142	21	66.67%	71.43%
hsa-miR-5706	NC_045512.2	147	-23.4	2	21	29090	29113	21	66.67%	80.95%
hsa-miR-6880-5p	NC_045512.2	144	-20.39	2	17	4684	4705	15	66.67%	93.33%
hsa-miR-4784	NC_045512.2	148	-24.93	2	19	23584	23607	21	66.67%	76.19%
hsa-miR-5690	NC_045512.2	151	-22.23	2	20	3554	3574	18	66.67%	88.89%
hsa-miR-4682	NC_045512.2	148	-21.13	2	22	29505	29528	21	66.67%	66.67%
hsa-miR-3692-5p	NC_045512.2	152	-22.88	2	22	8151	8175	21	66.67%	85.71%
hsa-miR-6500-3p	NC_045512.2	145	-20.76	2	20	18364	18383	18	66.67%	88.89%
hsa-miR-4673	NC_045512.2	153	-20.09	2	20	8849	8869	18	66.67%	83.33%
hsa-miR-551b-3p	NC_045512.2	140	-20.71	2	20	28656	28674	18	66.67%	83.33%
hsa-miR-3972	NC_045512.2	149	-21.18	2	19	10556	10578	18	66.67%	77.78%
hsa-miR-2681-3p	NC_045512.2	142	-20.04	2	21	24792	24815	21	66.67%	80.95%
hsa-miR-6726-5p	NC_045512.2	145	-26.69	2	20	12098	12117	18	66.67%	88.89%
hsa-miR-3125	NC_045512.2	141	-20.59	2	19	614	634	18	66.67%	83.33%
hsa-miR-7114-5p	NC_045512.2	156	-20.67	2	17	24367	24387	15	66.67%	93.33%
hsa-miR-6821-5p	NC_045512.2	141	-22.37	2	19	12236	12259	18	66.67%	83.33%
hsa-miR-4700-5p	NC_045512.2	147	-21.31	2	21	21679	21702	21	66.67%	80.95%
hsa-miR-1236-5p	NC_045512.2	151	-21.85	2	20	9512	9533	18	66.67%	88.89%
hsa-miR-6511b-3p	NC_045512.2	152	-21.11	2	22	549	572	21	66.67%	71.43%
hsa-miR-1183	NC_045512.2	155	-26.36	3	25	8709	8737	24	66.67%	83.33%
hsa-miR-3937	NC_045512.2	155	-21.4	2	21	18443	18467	21	66.67%	76.19%
hsa-miR-1184	NC_045512.2	152	-25.33	2	22	22408	22431	21	66.67%	85.71%
hsa-miR-4707-3p	NC_045512.2	145	-21.01	2	20	23594	23614	18	66.67%	72.22%
hsa-miR-589-3p	NC_045512.2	146	-26.62	2	23	15951	15971	21	66.67%	80.95%
hsa-miR-193b-5p	NC_045512.2	144	-22.42	2	17	25683	25704	15	66.67%	93.33%
hsa-miR-550a-5p	NC_045512.2	150	-24.61	2	20	13490	13518	24	66.67%	66.67%
hsa-miR-6129	NC_045512.2	140	-20.33	2	17	28458	28476	15	66.67%	86.67%
hsa-miR-29b-3p	NC_045512.2	168	-25.22	2	22	19463	19486	21	66.67%	90.48%
hsa-miR-29b-3p	NC_045512.2	155	-21.06	2	21	28625	28649	21	66.67%	76.19%
hsa-miR-148a-3p	NC_045512.2	145	-20.73	2	19	14034	14056	18	66.67%	88.89%
hsa-miR-622	NC_045512.2	145	-22.27	2	20	16222	16241	18	66.67%	88.89%
hsa-miR-506-3p	NC_045512.2	143	-24.83	2	20	4133	4153	18	66.67%	94.44%
hsa-miR-7156-5p	NC_045512.2	143	-27.34	2	22	28343	28369	24	66.67%	75.00%
hsa-miR-921	NC_045512.2	144	-20.47	2	23	27407	27434	24	66.67%	75.00%
hsa-miR-449c-5p	NC_045512.2	140	-21.2	3	24	29041	29067	24	66.67%	75.00%
hsa-miR-8083	NC_045512.2	147	-23.77	2	20	17987	18007	18	66.67%	83.33%
hsa-miR-6879-5p	NC_045512.2	147	-20.84	2	20	3151	3172	18	66.67%	83.33%
hsa-miR-103b	NC_045512.2	142	-21.15	2	22	13382	13404	21	66.67%	80.95%
hsa-miR-513c-5p	NC_045512.2	142	-21.68	3	20	842	864	18	66.67%	88.89%
hsa-miR-513c-5p	NC_045512.2	141	-20.69	2	19	4930	4955	21	66.67%	76.19%
hsa-miR-1293	NC_045512.2	149	-20.71	2	19	14306	14328	18	66.67%	77.78%
hsa-miR-2682-5p	NC_045512.2	144	-22.54	2	22	17306	17329	21	66.67%	76.19%
hsa-miR-656-5p	NC_045512.2	148	-25.28	2	17	18777	18797	15	66.67%	100.00%
hsa-miR-518a-3p	NC_045512.2	143	-21.82	2	21	10889	10912	21	66.67%	76.19%
hsa-miR-4641	NC_045512.2	154	-25.93	2	21	5554	5582	24	66.67%	75.00%
hsa-miR-370-5p	NC_045512.2	146	-23.7	2	20	10161	10185	21	66.67%	80.95%
hsa-miR-6760-3p	NC_045512.2	151	-22.25	2	20	4281	4301	18	66.67%	72.22%
hsa-miR-8060	NC_045512.2	143	-21.97	2	20	9438	9461	18	66.67%	94.44%
hsa-miR-135a-3p	NC_045512.2	151	-22.98	2	20	707	728	18	66.67%	88.89%
hsa-miR-5196-5p	NC_045512.2	152	-22.96	2	17	24700	24721	15	66.67%	86.67%
hsa-miR-4748	NC_045512.2	157	-21.68	2	19	22931	22952	18	66.67%	88.89%
hsa-miR-223-3p	NC_045512.2	141	-21.33	2	20	19915	19939	21	66.67%	80.95%
hsa-miR-3202	NC_045512.2	163	-25.24	2	20	12100	12121	18	66.67%	88.89%
hsa-miR-298	NC_045512.2	145	-20.49	2	19	13060	13084	18	66.67%	88.89%
hsa-miR-1271-3p	NC_045512.2	144	-21.61	2	20	18083	18110	24	66.67%	70.83%
hsa-miR-3065-5p	NC_045512.2	155	-21.32	2	22	8167	8193	24	66.67%	75.00%
hsa-miR-4489	NC_045512.2	147	-23.42	2	20	7373	7393	18	66.67%	83.33%
hsa-miR-149-3p	NC_045512.2	140	-21.2	2	17	22431	22451	15	66.67%	86.67%
hsa-miR-148b-3p	NC_045512.2	145	-21.09	2	19	14034	14056	18	66.67%	88.89%
hsa-miR-3199	NC_045512.2	151	-22.69	2	22	21886	21912	24	66.67%	70.83%
hsa-miR-6854-5p	NC_045512.2	140	-22	3	21	1388	1411	18	66.67%	77.78%
hsa-miR-6808-5p	NC_045512.2	140	-22.53	2	18	19253	19276	18	66.67%	83.33%
hsa-miR-512-3p	NC_045512.2	143	-21.21	3	21	5671	5695	21	66.67%	80.95%
hsa-miR-6774-3p	NC_045512.2	149	-20.35	2	20	147	166	18	66.67%	77.78%
hsa-miR-4642	NC_045512.2	147	-23.3	2	20	16388	16409	18	66.67%	83.33%
hsa-miR-6730-5p	NC_045512.2	144	-22.04	2	22	16711	16734	21	66.67%	76.19%
hsa-miR-12128	NC_045512.2	150	-28.73	3	25	24742	24772	27	66.67%	77.78%
hsa-miR-410-5p	NC_045512.2	142	-22.91	2	20	4909	4932	21	66.67%	76.19%
hsa-miR-4728-3p	NC_045512.2	143	-23.05	3	24	22618	22642	21	66.67%	71.43%
hsa-miR-3648	NC_045512.2	145	-30.97	2	20	21143	21162	18	66.67%	88.89%
hsa-miR-6829-5p	NC_045512.2	149	-25.82	2	19	8158	8178	18	66.67%	94.44%
hsa-miR-6758-5p	NC_045512.2	153	-20.15	2	20	22431	22452	18	66.67%	83.33%
hsa-miR-6758-5p	NC_045512.2	147	-23.62	2	21	9657	9681	21	66.67%	80.95%
hsa-miR-7850-5p	NC_045512.2	143	-23.52	2	20	6731	6751	18	66.67%	94.44%
hsa-miR-4428	NC_045512.2	147	-22.58	2	20	24730	24751	18	66.67%	83.33%
hsa-miR-378c	NC_045512.2	160	-21.77	2	23	11031	11054	21	66.67%	80.95%
hsa-miR-892c-3p	NC_045512.2	141	-23.86	2	21	4274	4300	24	66.67%	79.17%
hsa-miR-497-5p	NC_045512.2	153	-22.18	2	20	14546	14569	21	66.67%	80.95%
hsa-miR-497-5p	NC_045512.2	149	-23.61	2	19	16843	16864	18	66.67%	94.44%
hsa-miR-3190-3p	NC_045512.2	155	-24.58	2	22	1691	1717	24	66.67%	75.00%
hsa-miR-4672	NC_045512.2	141	-27.19	2	20	1477	1496	18	66.67%	83.33%
hsa-miR-7161-3p	NC_045512.2	159	-21.88	2	27	14044	14076	30	66.67%	70.00%
hsa-miR-3137	NC_045512.2	141	-22.45	2	23	8816	8835	21	66.67%	76.19%
hsa-miR-5581-3p	NC_045512.2	151	-21.29	2	21	29219	29242	21	66.67%	71.43%
hsa-miR-3177-5p	NC_045512.2	148	-23.45	2	22	17410	17433	21	66.67%	80.95%
hsa-miR-503-5p	NC_045512.2	140	-21.22	2	17	24619	24641	15	66.67%	86.67%
hsa-miR-4445-5p	NC_045512.2	151	-20.56	2	20	3237	3258	18	66.67%	88.89%
hsa-miR-371b-5p	NC_045512.2	153	-20.06	2	20	5145	5165	18	66.67%	83.33%
hsa-miR-135b-5p	NC_045512.2	143	-24.26	2	21	20112	20136	21	66.67%	76.19%
hsa-miR-6894-5p	NC_045512.2	141	-24.19	3	23	21677	21701	21	66.67%	76.19%
hsa-miR-578	NC_045512.2	141	-20.54	2	20	12312	12331	18	66.67%	83.33%
hsa-miR-4727-5p	NC_045512.2	149	-23.27	2	20	1237	1263	24	66.67%	70.83%
hsa-miR-619-5p	NC_045512.2	142	-22.35	2	21	19527	19550	21	66.67%	80.95%
hsa-miR-3921	NC_045512.2	148	-20.7	2	22	2173	2196	21	66.67%	80.95%
hsa-miR-1225-5p	NC_045512.2	141	-24.91	2	20	18384	18404	18	66.67%	83.33%
hsa-miR-6746-3p	NC_045512.2	140	-21.5	2	20	6154	6173	18	66.67%	83.33%
hsa-miR-6500-5p	NC_045512.2	142	-22.18	2	23	24039	24062	21	66.67%	80.95%
hsa-miR-6812-5p	NC_045512.2	148	-29.63	2	24	24709	24736	25	68.00%	80.00%
hsa-miR-1183	NC_045512.2	141	-24.73	2	25	19363	19390	25	68.00%	88.00%
hsa-miR-378c	NC_045512.2	140	-25.98	2	24	19601	19628	25	68.00%	84.00%
hsa-miR-7161-3p	NC_045512.2	142	-30.7	2	27	356	381	25	68.00%	80.00%
hsa-miR-1248	NC_045512.2	147	-20.58	2	23	1565	1591	22	68.18%	81.82%
hsa-miR-1291	NC_045512.2	142	-24.71	2	23	17830	17852	22	68.18%	77.27%
hsa-miR-614	NC_045512.2	140	-24.1	2	22	14478	14500	22	68.18%	81.82%
hsa-miR-652-5p	NC_045512.2	141	-21.82	2	24	26769	26792	22	68.18%	81.82%
hsa-miR-6812-5p	NC_045512.2	141	-20.37	2	24	10004	10027	22	68.18%	81.82%
hsa-miR-4663	NC_045512.2	165	-24.09	2	23	26781	26805	22	68.18%	81.82%
hsa-miR-624-5p	NC_045512.2	150	-21.58	2	20	17070	17095	22	68.18%	68.18%
hsa-miR-516a-5p	NC_045512.2	144	-22.01	2	22	28456	28480	22	68.18%	72.73%
hsa-miR-6806-5p	NC_045512.2	153	-22.68	2	23	23624	23648	22	68.18%	68.18%
hsa-miR-921	NC_045512.2	150	-27.13	3	24	28421	28446	22	68.18%	81.82%
hsa-miR-449c-5p	NC_045512.2	149	-22.01	2	23	12728	12753	22	68.18%	77.27%
hsa-miR-708-5p	NC_045512.2	147	-22.33	2	22	14113	14137	22	68.18%	81.82%
hsa-miR-12122	NC_045512.2	140	-22.43	3	24	1717	1741	22	68.18%	77.27%
hsa-miR-3059-5p	NC_045512.2	149	-20.04	2	23	28863	28887	22	68.18%	77.27%
hsa-miR-6855-5p	NC_045512.2	157	-27.24	2	24	28271	28294	22	68.18%	86.36%
hsa-miR-8082	NC_045512.2	140	-27.32	2	21	12102	12124	22	68.18%	77.27%
hsa-miR-422a	NC_045512.2	147	-20.29	2	21	17516	17540	22	68.18%	77.27%
hsa-miR-767-5p	NC_045512.2	146	-25.21	2	20	24716	24742	22	68.18%	77.27%
hsa-miR-6529-3p	NC_045512.2	147	-21.27	2	21	20882	20906	22	68.18%	77.27%
hsa-miR-6817-5p	NC_045512.2	165	-22.1	2	23	26506	26530	22	68.18%	81.82%
hsa-miR-4723-5p	NC_045512.2	141	-26.02	2	23	24698	24722	22	68.18%	81.82%
hsa-miR-3671	NC_045512.2	151	-20.23	2	21	5040	5064	22	68.18%	81.82%
hsa-miR-557	NC_045512.2	142	-20.85	2	20	29792	29815	19	68.42%	78.95%
hsa-miR-103a-2-5p	NC_045512.2	146	-21.9	3	22	3062	3082	19	68.42%	89.47%
hsa-miR-489-3p	NC_045512.2	142	-24.82	2	20	8693	8715	19	68.42%	78.95%
hsa-miR-4474-3p	NC_045512.2	140	-22.2	2	19	4665	4688	19	68.42%	84.21%
hsa-miR-4638-5p	NC_045512.2	142	-24.79	3	20	200	222	19	68.42%	84.21%
hsa-miR-499b-3p	NC_045512.2	164	-20.18	2	21	21519	21540	19	68.42%	84.21%
hsa-miR-449a	NC_045512.2	146	-20.34	2	21	29046	29066	19	68.42%	84.21%
hsa-miR-330-3p	NC_045512.2	148	-22.87	2	21	15949	15971	19	68.42%	78.95%
hsa-miR-489-5p	NC_045512.2	144	-24.47	2	21	16398	16419	19	68.42%	89.47%
hsa-miR-103a-1-5p	NC_045512.2	146	-21.9	3	22	3062	3082	19	68.42%	89.47%
hsa-miR-3928-3p	NC_045512.2	144	-20.57	2	19	28811	28834	19	68.42%	73.68%
hsa-miR-371b-3p	NC_045512.2	146	-20.54	2	21	21409	21430	19	68.42%	84.21%
hsa-miR-6807-5p	NC_045512.2	146	-23.46	2	20	25510	25532	19	68.42%	84.21%
hsa-miR-3689a-5p	NC_045512.2	149	-26.06	2	21	16391	16410	19	68.42%	89.47%
hsa-miR-518a-5p	NC_045512.2	156	-20.31	2	18	16240	16262	19	68.42%	84.21%
hsa-miR-3972	NC_045512.2	146	-23.02	2	21	10249	10269	19	68.42%	84.21%
hsa-miR-6721-5p	NC_045512.2	146	-22.44	2	20	17424	17447	19	68.42%	84.21%
hsa-miR-2681-3p	NC_045512.2	156	-22.62	2	21	18814	18835	19	68.42%	89.47%
hsa-miR-527	NC_045512.2	156	-20.31	2	18	16240	16262	19	68.42%	84.21%
hsa-miR-520h	NC_045512.2	160	-21.29	2	21	25610	25631	19	68.42%	78.95%
hsa-miR-3193	NC_045512.2	152	-20.78	2	21	18001	18022	19	68.42%	84.21%
hsa-miR-3689e	NC_045512.2	149	-26.06	2	21	16391	16410	19	68.42%	89.47%
hsa-miR-3183	NC_045512.2	146	-21.4	2	17	14253	14278	19	68.42%	78.95%
hsa-miR-423-5p	NC_045512.2	141	-24.37	2	19	570	594	19	68.42%	78.95%
hsa-miR-6792-5p	NC_045512.2	140	-20.08	2	18	22592	22615	19	68.42%	78.95%
hsa-miR-3619-3p	NC_045512.2	141	-21.07	2	21	7746	7765	19	68.42%	78.95%
hsa-miR-181c-3p	NC_045512.2	152	-21.85	2	21	19711	19732	19	68.42%	84.21%
hsa-miR-6884-5p	NC_045512.2	144	-22.47	2	21	22067	22086	19	68.42%	89.47%
hsa-miR-28-3p	NC_045512.2	152	-23.4	2	21	10406	10427	19	68.42%	84.21%
hsa-miR-138-5p	NC_045512.2	140	-20.31	2	21	9537	9556	19	68.42%	78.95%
hsa-miR-3934-3p	NC_045512.2	160	-26.46	2	21	1389	1410	19	68.42%	78.95%
hsa-miR-6806-5p	NC_045512.2	142	-27.94	3	22	20676	20697	19	68.42%	84.21%
hsa-miR-622	NC_045512.2	146	-20.6	2	20	23488	23509	19	68.42%	84.21%
hsa-miR-222-3p	NC_045512.2	146	-21.59	2	20	26779	26800	19	68.42%	84.21%
hsa-miR-4764-5p	NC_045512.2	142	-22.78	2	20	24493	24514	19	68.42%	94.74%
hsa-miR-652-3p	NC_045512.2	150	-21.7	2	20	8339	8360	19	68.42%	89.47%
hsa-miR-6753-5p	NC_045512.2	151	-24.25	2	21	270	287	19	68.42%	78.95%
hsa-miR-449c-5p	NC_045512.2	146	-26.31	2	21	29767	29790	19	68.42%	84.21%
hsa-miR-7851-3p	NC_045512.2	156	-25.24	2	21	9980	10001	19	68.42%	89.47%
hsa-miR-5008-5p	NC_045512.2	142	-27	2	21	14705	14725	19	68.42%	94.74%
hsa-miR-92a-2-5p	NC_045512.2	156	-24.28	2	21	15260	15281	19	68.42%	89.47%
hsa-miR-99b-3p	NC_045512.2	158	-25.5	2	21	693	713	19	68.42%	84.21%
hsa-miR-3130-3p	NC_045512.2	154	-21.46	2	20	23646	23667	19	68.42%	78.95%
hsa-miR-3136-5p	NC_045512.2	150	-22.09	2	21	13424	13445	19	68.42%	73.68%
hsa-miR-4692	NC_045512.2	146	-23.13	2	21	17310	17330	19	68.42%	84.21%
hsa-miR-1197	NC_045512.2	149	-20.62	2	19	27986	28008	19	68.42%	73.68%
hsa-miR-602	NC_045512.2	162	-30.74	2	20	27982	28005	19	68.42%	89.47%
hsa-miR-602	NC_045512.2	143	-21.64	3	22	760	781	19	68.42%	84.21%
hsa-miR-6830-5p	NC_045512.2	152	-21.06	2	21	18495	18516	19	68.42%	68.42%
hsa-miR-4749-3p	NC_045512.2	149	-20.29	2	19	787	808	19	68.42%	73.68%
hsa-miR-370-5p	NC_045512.2	142	-21.08	2	20	19855	19877	19	68.42%	78.95%
hsa-miR-4732-5p	NC_045512.2	156	-26.56	2	21	5330	5352	19	68.42%	73.68%
hsa-miR-6515-5p	NC_045512.2	142	-23	2	20	25595	25616	19	68.42%	78.95%
hsa-miR-6833-5p	NC_045512.2	166	-22.36	2	21	1698	1718	19	68.42%	94.74%
hsa-miR-4731-5p	NC_045512.2	160	-26.68	2	21	29183	29204	19	68.42%	78.95%
hsa-miR-6845-5p	NC_045512.2	142	-22.47	2	18	7373	7393	19	68.42%	73.68%
hsa-miR-1271-3p	NC_045512.2	142	-20.62	2	20	7970	7992	19	68.42%	78.95%
hsa-miR-6810-5p	NC_045512.2	140	-21.29	2	21	263	285	19	68.42%	84.21%
hsa-miR-4690-5p	NC_045512.2	150	-23.61	2	21	306	326	19	68.42%	89.47%
hsa-miR-4758-5p	NC_045512.2	144	-32.24	2	21	11000	11022	19	68.42%	89.47%
hsa-miR-20a-5p	NC_045512.2	142	-21.66	2	20	17578	17601	19	68.42%	94.74%
hsa-miR-517c-3p	NC_045512.2	140	-22.44	2	21	2705	2726	19	68.42%	84.21%
hsa-miR-584-3p	NC_045512.2	142	-22.83	2	21	5053	5073	19	68.42%	78.95%
hsa-miR-3157-5p	NC_045512.2	142	-20.1	2	20	28887	28909	19	68.42%	78.95%
hsa-miR-198	NC_045512.2	152	-24.81	2	21	9371	9392	19	68.42%	84.21%
hsa-miR-6085	NC_045512.2	148	-22.23	2	18	25684	25705	19	68.42%	73.68%
hsa-miR-7856-5p	NC_045512.2	146	-20.3	2	20	12179	12200	19	68.42%	84.21%
hsa-miR-338-3p	NC_045512.2	144	-23.85	2	21	8689	8710	19	68.42%	89.47%
hsa-miR-4703-3p	NC_045512.2	144	-20.12	2	21	10751	10772	19	68.42%	89.47%
hsa-miR-5002-3p	NC_045512.2	150	-24.1	2	20	28794	28815	19	68.42%	73.68%
hsa-miR-5088-3p	NC_045512.2	154	-20.48	2	20	28778	28799	19	68.42%	78.95%
hsa-miR-3170	NC_045512.2	148	-23.51	2	21	28273	28294	19	68.42%	78.95%
hsa-miR-3689b-5p	NC_045512.2	149	-26.06	2	21	16391	16410	19	68.42%	89.47%
hsa-miR-365b-5p	NC_045512.2	149	-20.52	2	21	23406	23425	19	68.42%	73.68%
hsa-miR-922	NC_045512.2	142	-23.48	2	20	28917	28940	19	68.42%	78.95%
hsa-miR-196a-5p	NC_045512.2	142	-20.96	2	20	24063	24085	19	68.42%	94.74%
hsa-miR-4669	NC_045512.2	148	-22.96	2	21	26964	26985	19	68.42%	78.95%
hsa-miR-3190-3p	NC_045512.2	140	-22.37	2	21	12990	13012	19	68.42%	84.21%
hsa-miR-6861-5p	NC_045512.2	158	-21.28	2	21	15918	15938	19	68.42%	84.21%
hsa-miR-4714-3p	NC_045512.2	148	-21.79	2	21	15270	15291	19	68.42%	78.95%
hsa-miR-6889-3p	NC_045512.2	143	-22.02	2	18	10559	10581	19	68.42%	73.68%
hsa-miR-4763-3p	NC_045512.2	146	-22.29	2	21	24781	24803	19	68.42%	84.21%
hsa-miR-432-5p	NC_045512.2	146	-22.04	2	20	16159	16182	19	68.42%	84.21%
hsa-miR-3184-5p	NC_045512.2	148	-22.83	2	21	25683	25706	19	68.42%	78.95%
hsa-miR-503-5p	NC_045512.2	142	-23.08	2	21	14767	14788	19	68.42%	78.95%
hsa-miR-761	NC_045512.2	168	-26.42	2	21	17555	17576	19	68.42%	89.47%
hsa-miR-6835-5p	NC_045512.2	144	-23.31	2	20	21619	21640	19	68.42%	73.68%
hsa-miR-4653-5p	NC_045512.2	141	-22.44	2	21	2177	2196	19	68.42%	78.95%
hsa-miR-4510	NC_045512.2	152	-25.18	2	21	25449	25470	19	68.42%	84.21%
hsa-miR-611	NC_045512.2	142	-24.3	2	21	567	588	19	68.42%	78.95%
hsa-miR-3085-5p	NC_045512.2	145	-22.75	3	22	10556	10580	19	68.42%	78.95%
hsa-miR-6849-5p	NC_045512.2	146	-21.68	2	21	27994	28015	19	68.42%	84.21%
hsa-miR-933	NC_045512.2	146	-23.38	2	20	24098	24120	19	68.42%	84.21%
hsa-miR-217-5p	NC_045512.2	145	-20.79	3	22	12558	12580	19	68.42%	78.95%
hsa-miR-4785	NC_045512.2	146	-26.6	2	20	2320	2341	19	68.42%	84.21%
hsa-miR-4463	NC_045512.2	150	-21.81	2	16	7709	7727	16	68.75%	87.50%
hsa-miR-885-3p	NC_045512.2	143	-23.58	2	17	13241	13263	16	68.75%	93.75%
hsa-miR-6893-5p	NC_045512.2	153	-21.88	2	18	26998	27018	16	68.75%	81.25%
hsa-miR-9901	NC_045512.2	153	-20.53	2	18	17421	17441	16	68.75%	81.25%
hsa-miR-1183	NC_045512.2	140	-21.15	3	19	18383	18408	16	68.75%	93.75%
hsa-miR-8075	NC_045512.2	147	-21.85	2	17	205	229	16	68.75%	81.25%
hsa-miR-3065-3p	NC_045512.2	143	-20.57	2	18	12018	12039	16	68.75%	75.00%
hsa-miR-12119	NC_045512.2	142	-21.89	3	19	24702	24726	16	68.75%	87.50%
hsa-miR-6124	NC_045512.2	145	-20.36	2	18	22071	22090	16	68.75%	87.50%
hsa-miR-6762-5p	NC_045512.2	147	-22.8	2	17	7370	7393	16	68.75%	81.25%
hsa-miR-485-5p	NC_045512.2	145	-22.61	2	18	21216	21237	16	68.75%	87.50%
hsa-miR-1909-3p	NC_045512.2	145	-22.26	2	18	2653	2674	16	68.75%	87.50%
hsa-miR-1303	NC_045512.2	149	-21.28	2	18	20955	20976	16	68.75%	93.75%
hsa-miR-6871-3p	NC_045512.2	141	-22.08	2	18	20665	20686	16	68.75%	81.25%
hsa-miR-449b-5p	NC_045512.2	145	-20.4	2	18	17307	17328	16	68.75%	87.50%
hsa-miR-6165	NC_045512.2	141	-20.29	2	18	17125	17143	16	68.75%	81.25%
hsa-miR-6829-3p	NC_045512.2	150	-20.79	2	15	4272	4291	13	69.23%	92.31%
hsa-miR-383-3p	NC_045512.2	142	-21	2	15	19469	19487	13	69.23%	100.00%
hsa-miR-7114-5p	NC_045512.2	146	-21.25	2	15	23283	23303	13	69.23%	84.62%
hsa-miR-6825-5p	NC_045512.2	142	-23.16	2	15	1	22	13	69.23%	100.00%
hsa-miR-6815-5p	NC_045512.2	142	-22.67	2	15	3140	3162	13	69.23%	100.00%
hsa-miR-4534	NC_045512.2	142	-21.78	2	15	25699	25715	13	69.23%	100.00%
hsa-miR-6772-5p	NC_045512.2	142	-23.38	2	15	16977	16998	13	69.23%	100.00%
hsa-miR-4517	NC_045512.2	148	-21.35	2	24	11497	11524	26	69.23%	73.08%
hsa-miR-449a	NC_045512.2	145	-21.57	2	21	23620	23645	23	69.57%	82.61%
hsa-miR-1244	NC_045512.2	162	-24.09	2	24	10629	10655	23	69.57%	86.96%
hsa-miR-1183	NC_045512.2	150	-23.85	2	25	23626	23651	23	69.57%	86.96%
hsa-miR-7-5p	NC_045512.2	141	-20.2	2	23	29436	29461	23	69.57%	78.26%
hsa-miR-602	NC_045512.2	147	-32.34	2	22	187	212	23	69.57%	78.26%
hsa-miR-3680-5p	NC_045512.2	158	-23.46	2	21	5720	5745	23	69.57%	78.26%
hsa-miR-8053	NC_045512.2	153	-20.58	2	23	15564	15589	23	69.57%	78.26%
hsa-miR-146b-3p	NC_045512.2	146	-30.27	2	21	13516	13541	23	69.57%	78.26%
hsa-miR-4633-3p	NC_045512.2	141	-21.03	2	21	17102	17127	23	69.57%	78.26%
hsa-miR-8086	NC_045512.2	146	-21.05	2	21	15750	15775	23	69.57%	78.26%
hsa-miR-3916	NC_045512.2	152	-24.46	2	25	27515	27540	23	69.57%	82.61%
hsa-miR-3140-3p	NC_045512.2	142	-23.24	2	21	28605	28630	23	69.57%	73.91%
hsa-miR-449b-5p	NC_045512.2	145	-23.44	2	21	23620	23645	23	69.57%	82.61%
hsa-miR-4518	NC_045512.2	140	-20.63	2	25	22194	22217	23	69.57%	82.61%
hsa-miR-4724-5p	NC_045512.2	140	-20.96	2	22	21134	21159	23	69.57%	78.26%
hsa-miR-4709-3p	NC_045512.2	141	-20.4	2	22	25998	26020	20	70.00%	80.00%
hsa-miR-489-3p	NC_045512.2	159	-24.49	2	21	16387	16409	20	70.00%	80.00%
hsa-miR-101-5p	NC_045512.2	143	-21.51	2	21	1643	1665	20	70.00%	90.00%
hsa-miR-4793-3p	NC_045512.2	143	-28.69	2	22	24723	24744	20	70.00%	90.00%
hsa-miR-1238-5p	NC_045512.2	149	-20.64	2	21	19957	19979	20	70.00%	75.00%
hsa-miR-6751-5p	NC_045512.2	146	-20.09	2	22	4985	5005	20	70.00%	80.00%
hsa-miR-3153	NC_045512.2	155	-20.08	2	21	21720	21743	20	70.00%	90.00%
hsa-miR-3153	NC_045512.2	147	-20.38	2	22	18673	18694	20	70.00%	80.00%
hsa-miR-5699-5p	NC_045512.2	154	-22.8	2	20	16225	16248	20	70.00%	75.00%
hsa-miR-3680-3p	NC_045512.2	149	-21.49	2	22	3497	3519	20	70.00%	75.00%
hsa-miR-4714-5p	NC_045512.2	147	-23.45	2	21	4243	4265	20	70.00%	80.00%
hsa-miR-4638-3p	NC_045512.2	159	-21.17	2	22	11924	11945	20	70.00%	80.00%
hsa-miR-6500-3p	NC_045512.2	145	-21.96	2	20	1556	1578	20	70.00%	85.00%
hsa-miR-608	NC_045512.2	144	-23.63	2	20	26871	26896	20	70.00%	85.00%
hsa-miR-770-5p	NC_045512.2	153	-20.46	2	22	7040	7060	20	70.00%	80.00%
hsa-miR-634	NC_045512.2	151	-20.91	2	21	11788	11810	20	70.00%	85.00%
hsa-miR-1244	NC_045512.2	155	-20.13	2	22	11475	11499	20	70.00%	75.00%
hsa-miR-498-5p	NC_045512.2	159	-23.81	2	22	1426	1447	20	70.00%	80.00%
hsa-miR-498-5p	NC_045512.2	141	-21.73	2	21	17734	17756	20	70.00%	80.00%
hsa-miR-542-3p	NC_045512.2	150	-21.77	2	20	8934	8957	20	70.00%	85.00%
hsa-miR-101-3p	NC_045512.2	153	-20.21	2	20	17294	17316	20	70.00%	80.00%
hsa-miR-134-5p	NC_045512.2	155	-24.03	2	21	9472	9494	20	70.00%	90.00%
hsa-miR-7157-3p	NC_045512.2	143	-20.63	2	21	13492	13514	20	70.00%	75.00%
hsa-miR-365a-5p	NC_045512.2	158	-26.66	2	22	23405	23425	20	70.00%	80.00%
hsa-miR-4687-3p	NC_045512.2	162	-24.95	2	20	444	466	20	70.00%	85.00%
hsa-miR-520g-3p	NC_045512.2	165	-23.74	2	22	25608	25631	20	70.00%	80.00%
hsa-miR-4752	NC_045512.2	147	-21.27	2	21	19152	19174	20	70.00%	80.00%
hsa-miR-3139	NC_045512.2	145	-23.16	2	22	14118	14137	20	70.00%	80.00%
hsa-miR-1292-5p	NC_045512.2	150	-26.46	3	23	26824	26848	20	70.00%	80.00%
hsa-miR-4793-5p	NC_045512.2	158	-21.98	2	22	23385	23406	20	70.00%	80.00%
hsa-miR-3666	NC_045512.2	166	-26.6	2	20	12795	12817	20	70.00%	90.00%
hsa-miR-3136-5p	NC_045512.2	153	-22.74	2	22	24709	24728	20	70.00%	75.00%
hsa-miR-214-3p	NC_045512.2	153	-23.06	2	21	17555	17576	20	70.00%	80.00%
hsa-miR-1293	NC_045512.2	163	-21.34	2	21	16449	16471	20	70.00%	85.00%
hsa-miR-1293	NC_045512.2	142	-22.62	2	20	17066	17089	20	70.00%	75.00%
hsa-miR-4421	NC_045512.2	154	-20.74	2	20	26251	26274	20	70.00%	75.00%
hsa-miR-12115	NC_045512.2	146	-26.79	2	22	2578	2599	20	70.00%	80.00%
hsa-miR-3202	NC_045512.2	147	-20.14	2	21	17118	17140	20	70.00%	80.00%
hsa-miR-3202	NC_045512.2	147	-22.32	2	21	25500	25522	20	70.00%	80.00%
hsa-miR-200c-3p	NC_045512.2	149	-22.8	2	22	3703	3725	20	70.00%	90.00%
hsa-miR-6810-5p	NC_045512.2	141	-20.45	2	22	3591	3613	20	70.00%	80.00%
hsa-miR-508-3p	NC_045512.2	157	-24.86	2	22	7282	7304	20	70.00%	85.00%
hsa-miR-5193	NC_045512.2	155	-24.88	2	21	356	378	20	70.00%	75.00%
hsa-miR-873-3p	NC_045512.2	145	-22.63	2	21	28118	28139	20	70.00%	85.00%
hsa-miR-362-3p	NC_045512.2	163	-22.01	2	21	5500	5522	20	70.00%	85.00%
hsa-miR-4429	NC_045512.2	152	-20.71	2	19	12636	12658	20	70.00%	80.00%
hsa-miR-4711-5p	NC_045512.2	140	-20.44	3	22	827	850	20	70.00%	75.00%
hsa-miR-1229-3p	NC_045512.2	165	-23.26	2	22	551	573	20	70.00%	80.00%
hsa-miR-1229-5p	NC_045512.2	157	-33.36	2	22	28390	28413	20	70.00%	85.00%
hsa-miR-7161-5p	NC_045512.2	145	-21.21	2	22	21368	21390	20	70.00%	85.00%
hsa-miR-939-5p	NC_045512.2	147	-32.5	2	22	12096	12118	20	70.00%	95.00%
hsa-miR-1972	NC_045512.2	147	-27.01	3	21	17099	17122	20	70.00%	85.00%
hsa-miR-5007-5p	NC_045512.2	147	-21.21	2	21	4045	4067	20	70.00%	80.00%
hsa-miR-365b-5p	NC_045512.2	147	-29.33	2	21	21135	21157	20	70.00%	95.00%
hsa-miR-6876-3p	NC_045512.2	143	-25.48	2	22	28789	28811	20	70.00%	90.00%
hsa-miR-6076	NC_045512.2	141	-21.04	2	20	495	517	20	70.00%	80.00%
hsa-miR-497-5p	NC_045512.2	145	-21.81	2	20	22630	22652	20	70.00%	85.00%
hsa-miR-4675	NC_045512.2	145	-22.67	2	21	13472	13493	20	70.00%	85.00%
hsa-miR-6895-5p	NC_045512.2	146	-27.04	2	20	25674	25696	20	70.00%	80.00%
hsa-miR-942-5p	NC_045512.2	157	-21.2	2	20	2419	2442	20	70.00%	85.00%
hsa-miR-6760-5p	NC_045512.2	148	-25.84	3	22	1892	1915	20	70.00%	85.00%
hsa-miR-29a-3p	NC_045512.2	154	-21.97	2	20	22326	22349	20	70.00%	75.00%
hsa-miR-6719-3p	NC_045512.2	151	-24.48	2	21	5430	5452	20	70.00%	85.00%
hsa-miR-30c-1-3p	NC_045512.2	150	-27.03	2	20	22431	22454	20	70.00%	85.00%
hsa-miR-3921	NC_045512.2	141	-22.28	2	22	21774	21796	20	70.00%	80.00%
hsa-miR-4658	NC_045512.2	145	-20.94	2	22	21693	21713	20	70.00%	85.00%
hsa-miR-3614-3p	NC_045512.2	154	-20.69	2	22	29382	29402	20	70.00%	75.00%
hsa-miR-3622b-3p	NC_045512.2	140	-22.55	2	19	5426	5445	17	70.59%	82.35%
hsa-miR-6829-3p	NC_045512.2	150	-27.99	2	19	360	379	17	70.59%	88.24%
hsa-miR-7112-3p	NC_045512.2	150	-21.12	2	19	16385	16407	17	70.59%	88.24%
hsa-miR-9718	NC_045512.2	152	-21.05	2	19	24713	24731	17	70.59%	82.35%
hsa-miR-4431	NC_045512.2	150	-20.33	2	19	18563	18584	17	70.59%	70.59%
hsa-miR-197-5p	NC_045512.2	170	-26.87	2	19	3021	3043	17	70.59%	100.00%
hsa-miR-378i	NC_045512.2	162	-21.2	2	19	11034	11054	17	70.59%	88.24%
hsa-miR-6721-5p	NC_045512.2	142	-21.52	2	19	26996	27018	17	70.59%	76.47%
hsa-miR-144-3p	NC_045512.2	154	-20.36	2	19	17297	17316	17	70.59%	94.12%
hsa-miR-1244	NC_045512.2	150	-20.52	2	19	6832	6857	17	70.59%	88.24%
hsa-miR-6792-3p	NC_045512.2	150	-22.3	2	19	355	376	17	70.59%	70.59%
hsa-miR-873-5p	NC_045512.2	146	-21.82	2	19	15336	15356	17	70.59%	82.35%
hsa-miR-222-5p	NC_045512.2	146	-20.86	2	16	16638	16662	17	70.59%	76.47%
hsa-miR-3065-3p	NC_045512.2	140	-20.77	2	19	26048	26069	17	70.59%	82.35%
hsa-miR-3683	NC_045512.2	150	-20.99	2	19	13512	13533	17	70.59%	88.24%
hsa-miR-151a-5p	NC_045512.2	144	-20.85	2	19	23589	23608	17	70.59%	70.59%
hsa-miR-6780a-5p	NC_045512.2	146	-22.91	2	19	12100	12122	17	70.59%	82.35%
hsa-miR-4522	NC_045512.2	143	-21.5	3	20	7226	7246	17	70.59%	82.35%
hsa-miR-449c-5p	NC_045512.2	150	-22.76	2	19	17305	17329	17	70.59%	88.24%
hsa-miR-11401	NC_045512.2	144	-26.75	2	19	16399	16417	17	70.59%	88.24%
hsa-miR-3167	NC_045512.2	152	-21.49	2	18	22456	22478	17	70.59%	82.35%
hsa-miR-3666	NC_045512.2	148	-20.03	2	18	12737	12758	17	70.59%	76.47%
hsa-miR-4770	NC_045512.2	151	-23.47	2	17	9949	9968	17	70.59%	82.35%
hsa-miR-4507	NC_045512.2	140	-21.31	2	18	295	315	17	70.59%	82.35%
hsa-miR-3690	NC_045512.2	146	-22.14	2	19	227	249	17	70.59%	82.35%
hsa-miR-34b-5p	NC_045512.2	140	-23.08	2	18	29767	29790	17	70.59%	82.35%
hsa-miR-146b-3p	NC_045512.2	151	-21.51	2	17	17827	17850	17	70.59%	82.35%
hsa-miR-6801-3p	NC_045512.2	142	-22.41	2	19	28866	28885	17	70.59%	76.47%
hsa-miR-8064	NC_045512.2	140	-20.72	2	19	21592	21610	17	70.59%	82.35%
hsa-miR-3927-3p	NC_045512.2	146	-21.2	2	19	6964	6985	17	70.59%	100.00%
hsa-miR-10398-3p	NC_045512.2	142	-31.59	2	19	5177	5197	17	70.59%	94.12%
hsa-miR-136-5p	NC_045512.2	144	-20.18	2	19	14949	14970	17	70.59%	88.24%
hsa-miR-3529-5p	NC_045512.2	150	-20.84	2	19	28127	28148	17	70.59%	88.24%
hsa-miR-890	NC_045512.2	150	-20.98	2	19	24468	24488	17	70.59%	88.24%
hsa-miR-497-5p	NC_045512.2	158	-20.68	2	19	8445	8465	17	70.59%	82.35%
hsa-miR-3620-3p	NC_045512.2	144	-20.48	2	18	19660	19682	17	70.59%	70.59%
hsa-miR-6767-5p	NC_045512.2	142	-20.17	2	19	4421	4443	17	70.59%	76.47%
hsa-miR-4433a-3p	NC_045512.2	150	-23.25	2	19	1903	1923	17	70.59%	88.24%
hsa-miR-3622b-5p	NC_045512.2	143	-21.29	2	19	17156	17173	17	70.59%	88.24%
hsa-miR-3663-3p	NC_045512.2	143	-20.01	3	20	3713	3735	17	70.59%	82.35%
hsa-miR-6875-5p	NC_045512.2	140	-20.24	2	19	28815	28834	17	70.59%	82.35%
hsa-miR-6769b-5p	NC_045512.2	140	-24.45	2	19	9150	9171	17	70.59%	82.35%
hsa-miR-4727-5p	NC_045512.2	147	-20.59	2	19	2878	2896	17	70.59%	76.47%
hsa-miR-4701-3p	NC_045512.2	150	-22.85	2	19	13258	13277	17	70.59%	88.24%
hsa-miR-505-5p	NC_045512.2	154	-22.14	2	19	21738	21759	17	70.59%	94.12%
hsa-miR-6865-5p	NC_045512.2	162	-23.56	2	19	24130	24152	17	70.59%	88.24%
hsa-miR-5699-3p	NC_045512.2	142	-22.24	2	19	12782	12803	17	70.59%	94.12%
hsa-miR-4671-3p	NC_045512.2	151	-22.04	3	20	22422	22442	17	70.59%	94.12%
hsa-miR-7160-5p	NC_045512.2	142	-23.26	2	19	7382	7402	17	70.59%	94.12%
hsa-miR-541-5p	NC_045512.2	142	-24.14	2	24	5526	5552	24	70.83%	75.00%
hsa-miR-6815-3p	NC_045512.2	140	-24.61	2	20	18314	18340	24	70.83%	75.00%
hsa-miR-6838-5p	NC_045512.2	158	-22.86	2	21	3144	3170	24	70.83%	75.00%
hsa-miR-206	NC_045512.2	149	-21.13	2	21	4873	4899	24	70.83%	70.83%
hsa-miR-7161-3p	NC_045512.2	162	-21.13	2	24	17784	17813	24	70.83%	83.33%
hsa-miR-557	NC_045512.2	168	-27.08	2	22	2249	2272	21	71.43%	85.71%
hsa-miR-3622a-3p	NC_045512.2	142	-23.18	2	21	5422	5445	21	71.43%	76.19%
hsa-miR-2276-3p	NC_045512.2	147	-20.43	2	16	25720	25741	14	71.43%	78.57%
hsa-miR-3120-3p	NC_045512.2	150	-22.53	2	20	13874	13897	21	71.43%	80.95%
hsa-miR-1912-3p	NC_045512.2	142	-22.08	3	21	21756	21780	21	71.43%	80.95%
hsa-miR-3150b-3p	NC_045512.2	153	-24.36	2	20	23584	23607	21	71.43%	76.19%
hsa-miR-4722-5p	NC_045512.2	157	-25.43	2	22	24781	24802	21	71.43%	80.95%
hsa-miR-4715-3p	NC_045512.2	160	-21.18	2	22	19269	19292	21	71.43%	76.19%
hsa-miR-5706	NC_045512.2	146	-20.77	2	20	1372	1396	21	71.43%	76.19%
hsa-miR-6882-3p	NC_045512.2	162	-33.33	2	23	28788	28811	21	71.43%	85.71%
hsa-miR-340-3p	NC_045512.2	163	-24.12	2	21	2177	2200	21	71.43%	80.95%
hsa-miR-103a-3p	NC_045512.2	150	-23.89	2	22	15707	15729	21	71.43%	85.71%
hsa-miR-3186-5p	NC_045512.2	145	-20.7	2	20	11754	11778	21	71.43%	80.95%
hsa-miR-6785-5p	NC_045512.2	154	-29.66	2	21	24698	24721	21	71.43%	90.48%
hsa-miR-4772-3p	NC_045512.2	151	-20.82	2	16	3462	3483	14	71.43%	85.71%
hsa-miR-892a	NC_045512.2	140	-22.14	2	20	28351	28373	21	71.43%	76.19%
hsa-miR-3190-5p	NC_045512.2	151	-20.64	2	16	11514	11533	14	71.43%	85.71%
hsa-miR-6734-5p	NC_045512.2	154	-29.27	2	21	24700	24724	21	71.43%	90.48%
hsa-miR-16-1-3p	NC_045512.2	150	-25.03	2	20	13502	13526	21	71.43%	80.95%
hsa-miR-597-3p	NC_045512.2	152	-26.29	2	22	22614	22637	21	71.43%	80.95%
hsa-miR-6804-3p	NC_045512.2	155	-20.16	2	21	29258	29281	21	71.43%	71.43%
hsa-miR-6510-5p	NC_045512.2	143	-27.79	2	16	29444	29465	14	71.43%	92.86%
hsa-miR-518c-5p	NC_045512.2	147	-22.15	2	21	17058	17082	21	71.43%	76.19%
hsa-miR-6780a-3p	NC_045512.2	144	-20.94	3	17	28788	28808	14	71.43%	100.00%
hsa-miR-3188	NC_045512.2	152	-21.45	2	22	6018	6041	21	71.43%	80.95%
hsa-miR-593-3p	NC_045512.2	143	-21.03	2	16	27225	27243	14	71.43%	92.86%
hsa-miR-146b-3p	NC_045512.2	162	-23.62	2	21	11723	11746	21	71.43%	85.71%
hsa-miR-5587-5p	NC_045512.2	143	-25.33	2	16	240	257	14	71.43%	92.86%
hsa-miR-298	NC_045512.2	156	-23.5	2	23	24606	24628	21	71.43%	71.43%
hsa-miR-21-3p	NC_045512.2	153	-21.45	2	20	22989	23012	21	71.43%	76.19%
hsa-miR-2355-3p	NC_045512.2	159	-20.89	2	16	3235	3256	14	71.43%	100.00%
hsa-miR-100-5p	NC_045512.2	142	-22.44	2	21	28649	28672	21	71.43%	76.19%
hsa-miR-320a-3p	NC_045512.2	157	-20.15	2	20	12112	12136	21	71.43%	80.95%
hsa-miR-4728-3p	NC_045512.2	160	-26.83	2	23	5191	5214	21	71.43%	76.19%
hsa-miR-10526-3p	NC_045512.2	147	-21.57	2	16	25688	25707	14	71.43%	78.57%
hsa-miR-4684-3p	NC_045512.2	147	-22.27	2	16	24856	24877	14	71.43%	100.00%
hsa-miR-767-5p	NC_045512.2	153	-22.26	2	21	28625	28648	21	71.43%	76.19%
hsa-miR-767-5p	NC_045512.2	144	-21.32	3	17	16835	16857	14	71.43%	100.00%
hsa-miR-3916	NC_045512.2	144	-20.08	3	24	17529	17552	21	71.43%	76.19%
hsa-miR-3976	NC_045512.2	162	-23.05	2	23	21369	21392	21	71.43%	85.71%
hsa-miR-5009-5p	NC_045512.2	140	-20.93	2	23	1623	1645	21	71.43%	80.95%
hsa-miR-3137	NC_045512.2	154	-21.4	2	23	4668	4689	21	71.43%	76.19%
hsa-miR-29a-3p	NC_045512.2	158	-22.23	2	21	11358	11381	21	71.43%	80.95%
hsa-miR-503-5p	NC_045512.2	143	-22.86	2	16	26708	26730	14	71.43%	92.86%
hsa-miR-520d-3p	NC_045512.2	150	-22.18	2	21	23079	23102	21	71.43%	85.71%
hsa-miR-4704-5p	NC_045512.2	151	-21.4	2	21	9554	9577	21	71.43%	80.95%
hsa-miR-4691-3p	NC_045512.2	144	-24.5	3	22	21140	21164	21	71.43%	76.19%
hsa-miR-4660	NC_045512.2	155	-22.41	2	16	24588	24610	14	71.43%	92.86%
hsa-miR-125b-1-3p	NC_045512.2	147	-22.39	3	21	10187	10211	21	71.43%	80.95%
hsa-miR-320b	NC_045512.2	157	-20.15	2	20	12112	12136	21	71.43%	80.95%
hsa-miR-412-3p	NC_045512.2	157	-23.26	2	20	19660	19685	21	71.43%	80.95%
hsa-miR-107	NC_045512.2	150	-26.83	2	22	15707	15729	21	71.43%	85.71%
hsa-miR-4661-5p	NC_045512.2	145	-20.08	2	21	13009	13031	21	71.43%	80.95%
hsa-miR-4661-5p	NC_045512.2	143	-20.43	2	16	18430	18451	14	71.43%	92.86%
hsa-miR-6817-5p	NC_045512.2	146	-20.66	2	23	27216	27239	21	71.43%	80.95%
hsa-miR-652-5p	NC_045512.2	141	-20.89	2	24	7382	7409	25	72.00%	76.00%
hsa-miR-449c-5p	NC_045512.2	151	-24.39	2	23	23618	23646	25	72.00%	80.00%
hsa-miR-338-3p	NC_045512.2	162	-25.43	2	21	24031	24058	25	72.00%	76.00%
hsa-miR-12127	NC_045512.2	157	-23.42	2	24	10786	10813	25	72.00%	80.00%
hsa-miR-5088-5p	NC_045512.2	145	-21.43	2	20	1840	1862	18	72.22%	83.33%
hsa-miR-103a-2-5p	NC_045512.2	161	-20.12	2	19	9776	9799	18	72.22%	88.89%
hsa-miR-6740-5p	NC_045512.2	159	-21.4	2	20	20075	20096	18	72.22%	77.78%
hsa-miR-6740-5p	NC_045512.2	153	-24.74	2	20	10805	10825	18	72.22%	94.44%
hsa-miR-3688-5p	NC_045512.2	143	-21.03	2	20	21223	21243	18	72.22%	88.89%
hsa-miR-4436a	NC_045512.2	175	-29.37	2	20	27579	27599	18	72.22%	100.00%
hsa-miR-4715-3p	NC_045512.2	143	-21.4	2	20	19462	19484	18	72.22%	88.89%
hsa-miR-3928-3p	NC_045512.2	155	-20.2	2	20	3992	4013	18	72.22%	72.22%
hsa-miR-3189-3p	NC_045512.2	163	-26.32	2	20	28385	28405	18	72.22%	83.33%
hsa-miR-3161	NC_045512.2	149	-22.92	2	19	23378	23401	18	72.22%	88.89%
hsa-miR-3126-5p	NC_045512.2	160	-25.32	2	18	571	594	18	72.22%	88.89%
hsa-miR-6893-5p	NC_045512.2	151	-25.2	2	20	19256	19276	18	72.22%	83.33%
hsa-miR-6893-5p	NC_045512.2	142	-26.7	3	20	24783	24804	18	72.22%	83.33%
hsa-miR-154-5p	NC_045512.2	144	-21.91	2	20	6363	6382	18	72.22%	83.33%
hsa-miR-6721-5p	NC_045512.2	142	-21.26	3	21	13032	13053	18	72.22%	83.33%
hsa-miR-4446-5p	NC_045512.2	144	-23.01	3	21	6352	6373	18	72.22%	77.78%
hsa-miR-329-3p	NC_045512.2	141	-23.62	3	19	231	254	18	72.22%	83.33%
hsa-miR-3936	NC_045512.2	149	-21.06	2	20	9849	9869	18	72.22%	88.89%
hsa-miR-6736-5p	NC_045512.2	148	-24.27	2	20	16027	16045	18	72.22%	88.89%
hsa-miR-5010-5p	NC_045512.2	148	-21.18	3	21	29819	29840	18	72.22%	83.33%
hsa-miR-1265	NC_045512.2	167	-21.57	2	20	18079	18100	18	72.22%	88.89%
hsa-miR-11399	NC_045512.2	153	-21.19	2	19	1386	1408	18	72.22%	77.78%
hsa-miR-6792-5p	NC_045512.2	143	-24.67	2	20	24611	24631	18	72.22%	88.89%
hsa-miR-624-3p	NC_045512.2	157	-20.02	2	20	5608	5627	18	72.22%	83.33%
hsa-miR-1184	NC_045512.2	149	-22.9	2	19	12019	12042	18	72.22%	88.89%
hsa-miR-6513-3p	NC_045512.2	151	-20.51	2	20	561	579	18	72.22%	83.33%
hsa-miR-6793-5p	NC_045512.2	143	-23.11	2	18	13412	13435	18	72.22%	88.89%
hsa-miR-24-3p	NC_045512.2	141	-24.81	2	20	28604	28624	18	72.22%	77.78%
hsa-miR-6805-5p	NC_045512.2	152	-25.96	3	21	29181	29202	18	72.22%	88.89%
hsa-miR-6872-3p	NC_045512.2	147	-22.57	2	20	29223	29241	18	72.22%	77.78%
hsa-miR-4645-3p	NC_045512.2	145	-21.78	3	21	15183	15202	18	72.22%	88.89%
hsa-miR-3909	NC_045512.2	144	-21.18	3	21	15173	15194	18	72.22%	77.78%
hsa-miR-6129	NC_045512.2	144	-20.89	2	18	25500	25520	18	72.22%	83.33%
hsa-miR-519a-2-5p	NC_045512.2	159	-20.47	2	20	4266	4286	18	72.22%	77.78%
hsa-miR-622	NC_045512.2	155	-23.12	2	20	173	193	18	72.22%	88.89%
hsa-miR-4522	NC_045512.2	153	-22.82	2	19	14184	14205	18	72.22%	77.78%
hsa-miR-4655-3p	NC_045512.2	153	-22.44	2	20	27500	27519	18	72.22%	77.78%
hsa-miR-4999-5p	NC_045512.2	147	-27.99	2	20	19762	19782	18	72.22%	94.44%
hsa-miR-520b-5p	NC_045512.2	159	-20.47	2	20	4266	4286	18	72.22%	77.78%
hsa-miR-363-5p	NC_045512.2	140	-23.67	3	21	28416	28437	18	72.22%	88.89%
hsa-miR-4647	NC_045512.2	149	-20.86	2	20	13477	13498	18	72.22%	88.89%
hsa-miR-3130-3p	NC_045512.2	143	-23.22	2	20	20961	20981	18	72.22%	88.89%
hsa-miR-4692	NC_045512.2	140	-21.91	3	21	14571	14592	18	72.22%	88.89%
hsa-miR-6124	NC_045512.2	165	-23.59	2	19	21723	21743	18	72.22%	94.44%
hsa-miR-1293	NC_045512.2	141	-21.22	3	21	16743	16762	18	72.22%	83.33%
hsa-miR-3677-3p	NC_045512.2	145	-26.91	2	19	18869	18891	18	72.22%	83.33%
hsa-miR-593-3p	NC_045512.2	160	-22.94	2	18	29410	29430	18	72.22%	88.89%
hsa-miR-6833-5p	NC_045512.2	146	-22.53	3	20	22669	22691	18	72.22%	88.89%
hsa-miR-6890-3p	NC_045512.2	140	-20.4	2	18	28899	28920	18	72.22%	77.78%
hsa-miR-3682-3p	NC_045512.2	151	-22.23	2	20	3695	3715	18	72.22%	83.33%
hsa-miR-630	NC_045512.2	140	-20.99	3	21	29601	29622	18	72.22%	88.89%
hsa-miR-766-5p	NC_045512.2	140	-20.45	3	21	24814	24835	18	72.22%	72.22%
hsa-miR-765	NC_045512.2	147	-22.41	2	20	4727	4747	18	72.22%	94.44%
hsa-miR-628-3p	NC_045512.2	165	-21.84	2	19	6796	6817	18	72.22%	94.44%
hsa-miR-21-3p	NC_045512.2	159	-21.27	2	20	26048	26068	18	72.22%	77.78%
hsa-miR-4728-5p	NC_045512.2	152	-23.54	3	21	3025	3047	18	72.22%	88.89%
hsa-miR-4717-3p	NC_045512.2	141	-26.81	2	19	7942	7963	18	72.22%	94.44%
hsa-miR-4280	NC_045512.2	149	-21.8	2	19	14622	14643	18	72.22%	88.89%
hsa-miR-6512-3p	NC_045512.2	148	-22.77	3	21	28889	28910	18	72.22%	83.33%
hsa-miR-4711-5p	NC_045512.2	163	-20.51	2	20	4689	4711	18	72.22%	83.33%
hsa-miR-15b-5p	NC_045512.2	153	-25.82	2	19	16842	16864	18	72.22%	94.44%
hsa-miR-3175	NC_045512.2	151	-24.21	2	20	22193	22214	18	72.22%	83.33%
hsa-miR-153-5p	NC_045512.2	147	-22.6	2	20	2760	2781	18	72.22%	94.44%
hsa-miR-219a-1-3p	NC_045512.2	148	-21.65	2	20	20971	20990	18	72.22%	88.89%
hsa-miR-219a-1-3p	NC_045512.2	143	-20.82	2	20	16408	16426	18	72.22%	83.33%
hsa-miR-3919	NC_045512.2	155	-23.06	2	20	16240	16260	18	72.22%	88.89%
hsa-miR-4477b	NC_045512.2	144	-21.77	3	21	23200	23221	18	72.22%	94.44%
hsa-miR-549a-3p	NC_045512.2	159	-25.61	2	20	26141	26161	18	72.22%	94.44%
hsa-miR-6076	NC_045512.2	151	-21.29	2	20	16140	16160	18	72.22%	83.33%
hsa-miR-6076	NC_045512.2	145	-23.18	2	20	8636	8655	18	72.22%	83.33%
hsa-miR-6512-5p	NC_045512.2	141	-26.07	2	19	23323	23345	18	72.22%	94.44%
hsa-miR-497-5p	NC_045512.2	161	-21.43	2	19	28907	28928	18	72.22%	88.89%
hsa-miR-12117	NC_045512.2	153	-21.27	2	19	14441	14461	18	72.22%	94.44%
hsa-miR-6715b-5p	NC_045512.2	152	-20.41	2	20	1810	1828	18	72.22%	77.78%
hsa-miR-6760-5p	NC_045512.2	145	-23.11	2	19	29439	29462	18	72.22%	83.33%
hsa-miR-3675-5p	NC_045512.2	144	-20.52	3	21	2453	2475	18	72.22%	77.78%
hsa-miR-4652-5p	NC_045512.2	143	-22.9	2	20	7708	7729	18	72.22%	88.89%
hsa-miR-12127	NC_045512.2	155	-21.77	2	20	11459	11483	18	72.22%	88.89%
hsa-miR-4691-3p	NC_045512.2	142	-20.94	3	21	337	358	18	72.22%	83.33%
hsa-miR-505-5p	NC_045512.2	144	-20.11	3	21	7338	7359	18	72.22%	94.44%
hsa-miR-15a-3p	NC_045512.2	141	-22.2	3	19	25179	25202	18	72.22%	83.33%
hsa-miR-7157-5p	NC_045512.2	159	-23.08	2	22	14015	14039	22	72.73%	77.27%
hsa-miR-7157-5p	NC_045512.2	142	-20.78	3	21	4179	4205	22	72.73%	77.27%
hsa-miR-4452	NC_045512.2	156	-21.09	2	22	25118	25142	22	72.73%	81.82%
hsa-miR-1183	NC_045512.2	164	-22.91	2	22	4662	4690	22	72.73%	77.27%
hsa-miR-550a-5p	NC_045512.2	144	-23.44	2	22	18684	18708	22	72.73%	81.82%
hsa-miR-767-3p	NC_045512.2	164	-23.77	2	22	25163	25187	22	72.73%	77.27%
hsa-miR-8078	NC_045512.2	149	-21.06	2	22	14915	14938	22	72.73%	72.73%
hsa-miR-628-5p	NC_045512.2	166	-23.97	2	21	5189	5213	22	72.73%	86.36%
hsa-miR-579-3p	NC_045512.2	153	-20.18	2	22	1175	1198	22	72.73%	77.27%
hsa-miR-298	NC_045512.2	159	-23.49	2	22	162	187	22	72.73%	77.27%
hsa-miR-508-3p	NC_045512.2	151	-21.07	2	22	28721	28745	22	72.73%	81.82%
hsa-miR-612	NC_045512.2	153	-23.27	2	23	5680	5705	22	72.73%	77.27%
hsa-miR-4789-5p	NC_045512.2	150	-22.93	2	21	24638	24662	22	72.73%	81.82%
hsa-miR-4661-3p	NC_045512.2	166	-35.44	2	21	25296	25320	22	72.73%	86.36%
hsa-miR-140-3p	NC_045512.2	144	-20.82	2	13	9306	9326	11	72.73%	90.91%
hsa-miR-5585-3p	NC_045512.2	159	-20.78	2	21	23413	23437	22	72.73%	72.73%
hsa-miR-10393-5p	NC_045512.2	168	-20.04	2	24	17712	17734	22	72.73%	81.82%
hsa-miR-377-3p	NC_045512.2	140	-20.04	2	20	4421	4446	22	72.73%	77.27%
hsa-miR-218-2-3p	NC_045512.2	147	-23.9	3	21	28936	28961	22	72.73%	77.27%
hsa-miR-3928-3p	NC_045512.2	148	-20.32	2	17	29198	29219	15	73.33%	93.33%
hsa-miR-3138	NC_045512.2	160	-23.57	2	17	18866	18889	15	73.33%	93.33%
hsa-miR-103a-3p	NC_045512.2	154	-20.4	2	17	14547	14568	15	73.33%	93.33%
hsa-miR-4514	NC_045512.2	142	-21.28	2	17	19261	19277	15	73.33%	93.33%
hsa-miR-548k	NC_045512.2	148	-21.08	2	17	18877	18898	15	73.33%	93.33%
hsa-miR-509-3-5p	NC_045512.2	144	-24	2	17	13367	13388	15	73.33%	86.67%
hsa-miR-598-3p	NC_045512.2	150	-20.81	2	17	10139	10159	15	73.33%	86.67%
hsa-miR-4776-5p	NC_045512.2	142	-23.61	2	17	28414	28434	15	73.33%	93.33%
hsa-miR-199a-3p	NC_045512.2	148	-20.79	2	17	26355	26376	15	73.33%	93.33%
hsa-miR-656-5p	NC_045512.2	146	-22.17	2	17	12067	12086	15	73.33%	80.00%
hsa-miR-3173-5p	NC_045512.2	145	-23	3	18	6350	6371	15	73.33%	93.33%
hsa-miR-17-3p	NC_045512.2	140	-20.08	2	17	13068	13089	15	73.33%	100.00%
hsa-miR-8080	NC_045512.2	148	-20.54	2	17	23197	23219	15	73.33%	93.33%
hsa-miR-1202	NC_045512.2	145	-25.86	3	18	25674	25694	15	73.33%	93.33%
hsa-miR-628-3p	NC_045512.2	148	-21.34	2	17	26310	26330	15	73.33%	93.33%
hsa-miR-29c-3p	NC_045512.2	160	-20.12	2	17	19465	19486	15	73.33%	93.33%
hsa-miR-7850-5p	NC_045512.2	148	-20.79	2	17	897	917	15	73.33%	93.33%
hsa-miR-22-5p	NC_045512.2	148	-20.7	2	17	26539	26560	15	73.33%	93.33%
hsa-miR-3190-3p	NC_045512.2	140	-24.26	2	17	165	187	15	73.33%	100.00%
hsa-miR-3190-3p	NC_045512.2	140	-24.05	2	17	28132	28154	15	73.33%	100.00%
hsa-miR-6776-5p	NC_045512.2	144	-21.57	2	17	4887	4905	15	73.33%	86.67%
hsa-miR-3182	NC_045512.2	142	-20.97	2	16	8101	8118	15	73.33%	93.33%
hsa-miR-1296-3p	NC_045512.2	140	-20.53	2	17	25494	25515	15	73.33%	80.00%
hsa-miR-199b-3p	NC_045512.2	148	-20.79	2	17	26355	26376	15	73.33%	93.33%
hsa-miR-6165	NC_045512.2	154	-25.44	2	17	29448	29465	15	73.33%	93.33%
hsa-miR-107	NC_045512.2	154	-21.14	2	17	14547	14568	15	73.33%	93.33%
hsa-miR-296-3p	NC_045512.2	144	-21.29	2	17	17728	17749	15	73.33%	86.67%
hsa-miR-5089-5p	NC_045512.2	142	-23.81	2	20	23723	23744	19	73.68%	89.47%
hsa-miR-3120-3p	NC_045512.2	170	-23.05	2	20	25625	25646	19	73.68%	94.74%
hsa-miR-1238-5p	NC_045512.2	140	-22.58	2	21	27721	27743	19	73.68%	78.95%
hsa-miR-4436a	NC_045512.2	151	-20.21	2	18	17550	17573	19	73.68%	78.95%
hsa-miR-3928-3p	NC_045512.2	152	-21.5	2	18	17527	17551	19	73.68%	73.68%
hsa-miR-370-3p	NC_045512.2	140	-31.04	2	21	15468	15489	19	73.68%	78.95%
hsa-miR-6807-5p	NC_045512.2	149	-22.26	2	19	10464	10487	19	73.68%	84.21%
hsa-miR-623	NC_045512.2	151	-30.82	3	22	8166	8187	19	73.68%	89.47%
hsa-miR-20b-5p	NC_045512.2	146	-26.24	2	20	17578	17601	19	73.68%	94.74%
hsa-miR-5011-3p	NC_045512.2	142	-22.62	2	20	27948	27970	19	73.68%	89.47%
hsa-miR-106b-5p	NC_045512.2	142	-21.42	2	20	17580	17601	19	73.68%	89.47%
hsa-miR-3126-5p	NC_045512.2	150	-21.61	2	21	22060	22080	19	73.68%	84.21%
hsa-miR-106a-5p	NC_045512.2	146	-21.52	2	20	17578	17601	19	73.68%	94.74%
hsa-miR-885-3p	NC_045512.2	144	-27.78	2	21	6994	7013	19	73.68%	84.21%
hsa-miR-1912-5p	NC_045512.2	146	-27.25	2	21	19093	19113	19	73.68%	94.74%
hsa-miR-148b-5p	NC_045512.2	156	-20.72	2	21	18039	18060	19	73.68%	84.21%
hsa-miR-208a-5p	NC_045512.2	160	-27.02	2	21	28610	28631	19	73.68%	89.47%
hsa-miR-6761-5p	NC_045512.2	158	-24.85	2	20	22434	22455	19	73.68%	78.95%
hsa-miR-301a-5p	NC_045512.2	172	-20.2	2	21	6338	6359	19	73.68%	89.47%
hsa-miR-3160-3p	NC_045512.2	143	-20.91	3	21	26785	26807	19	73.68%	78.95%
hsa-miR-5580-5p	NC_045512.2	158	-22.56	2	21	8767	8787	19	73.68%	78.95%
hsa-miR-3945	NC_045512.2	143	-20.82	3	21	26621	26644	19	73.68%	78.95%
hsa-miR-3616-3p	NC_045512.2	145	-20.08	2	19	15860	15884	19	73.68%	78.95%
hsa-miR-764	NC_045512.2	140	-22.6	2	21	2245	2266	19	73.68%	78.95%
hsa-miR-3193	NC_045512.2	144	-23.82	2	21	11700	11721	19	73.68%	84.21%
hsa-miR-876-3p	NC_045512.2	158	-22.19	2	21	18442	18462	19	73.68%	78.95%
hsa-miR-200a-3p	NC_045512.2	143	-22.91	2	21	7731	7748	19	73.68%	78.95%
hsa-miR-29b-1-5p	NC_045512.2	164	-20.93	2	21	19794	19817	19	73.68%	78.95%
hsa-miR-502-3p	NC_045512.2	158	-22.33	2	21	13219	13239	19	73.68%	78.95%
hsa-miR-3918	NC_045512.2	140	-23.96	2	19	25675	25697	19	73.68%	78.95%
hsa-miR-4755-5p	NC_045512.2	140	-23.15	2	19	28864	28887	19	73.68%	78.95%
hsa-miR-517a-3p	NC_045512.2	144	-25.38	2	21	2705	2726	19	73.68%	84.21%
hsa-miR-517b-3p	NC_045512.2	144	-25.38	2	21	2705	2726	19	73.68%	84.21%
hsa-miR-6766-5p	NC_045512.2	168	-27.41	2	21	11736	11759	19	73.68%	84.21%
hsa-miR-6814-5p	NC_045512.2	160	-25.47	2	21	19775	19796	19	73.68%	89.47%
hsa-miR-4524a-5p	NC_045512.2	158	-21.42	2	21	14769	14789	19	73.68%	78.95%
hsa-miR-514b-5p	NC_045512.2	154	-23.28	2	21	28948	28968	19	73.68%	73.68%
hsa-miR-6516-5p	NC_045512.2	162	-24.65	2	21	27841	27861	19	73.68%	84.21%
hsa-miR-6860	NC_045512.2	146	-27.17	2	21	5685	5705	19	73.68%	78.95%
hsa-miR-490-3p	NC_045512.2	164	-20.67	2	21	16379	16400	19	73.68%	78.95%
hsa-miR-3934-5p	NC_045512.2	148	-26.39	2	21	4686	4707	19	73.68%	89.47%
hsa-miR-9851-3p	NC_045512.2	144	-27.52	2	19	15098	15121	19	73.68%	84.21%
hsa-miR-3679-5p	NC_045512.2	140	-22.2	2	21	12081	12103	19	73.68%	78.95%
hsa-miR-3909	NC_045512.2	152	-20.31	2	21	6344	6362	19	73.68%	73.68%
hsa-miR-193b-5p	NC_045512.2	150	-22.44	2	20	2451	2473	19	73.68%	84.21%
hsa-miR-1304-5p	NC_045512.2	168	-28.1	2	21	17786	17807	19	73.68%	84.21%
hsa-miR-550a-5p	NC_045512.2	156	-24.28	2	18	18085	18110	19	73.68%	78.95%
hsa-miR-550a-5p	NC_045512.2	152	-24.52	2	21	7970	7992	19	73.68%	78.95%
hsa-miR-6755-3p	NC_045512.2	144	-25.5	2	21	23513	23534	19	73.68%	84.21%
hsa-miR-200b-3p	NC_045512.2	152	-21.34	2	21	3704	3725	19	73.68%	94.74%
hsa-miR-2115-3p	NC_045512.2	140	-20.46	3	18	26887	26912	19	73.68%	78.95%
hsa-miR-7156-5p	NC_045512.2	143	-22.5	2	21	3236	3255	19	73.68%	84.21%
hsa-miR-617	NC_045512.2	154	-22.54	2	21	16724	16744	19	73.68%	89.47%
hsa-miR-628-5p	NC_045512.2	164	-20.52	2	21	5672	5693	19	73.68%	78.95%
hsa-miR-34a-5p	NC_045512.2	150	-21.93	2	21	3589	3609	19	73.68%	84.21%
hsa-miR-3165	NC_045512.2	142	-20.74	2	21	18403	18423	19	73.68%	89.47%
hsa-miR-297	NC_045512.2	150	-21.06	2	20	15013	15034	19	73.68%	84.21%
hsa-miR-382-5p	NC_045512.2	140	-20.79	3	21	5161	5181	19	73.68%	84.21%
hsa-miR-501-3p	NC_045512.2	158	-22.36	2	21	13219	13239	19	73.68%	78.95%
hsa-miR-8065	NC_045512.2	153	-20.64	2	19	21360	21385	19	73.68%	89.47%
hsa-miR-5582-5p	NC_045512.2	154	-24.49	2	21	14696	14716	19	73.68%	89.47%
hsa-miR-17-5p	NC_045512.2	146	-25.76	2	20	17578	17601	19	73.68%	94.74%
hsa-miR-6876-5p	NC_045512.2	156	-25.53	2	21	29441	29462	19	73.68%	84.21%
hsa-miR-5682	NC_045512.2	140	-24.47	2	21	24221	24240	19	73.68%	78.95%
hsa-miR-193a-5p	NC_045512.2	156	-34.43	2	21	6376	6397	19	73.68%	100.00%
hsa-miR-4690-3p	NC_045512.2	146	-25.21	2	20	28653	28674	19	73.68%	78.95%
hsa-miR-3689d	NC_045512.2	146	-25.82	2	21	2489	2509	19	73.68%	78.95%
hsa-miR-943	NC_045512.2	150	-26.16	2	20	28795	28816	19	73.68%	84.21%
hsa-miR-3135b	NC_045512.2	144	-24.07	2	21	27524	27543	19	73.68%	84.21%
hsa-miR-3194-5p	NC_045512.2	157	-27.17	2	19	28888	28910	19	73.68%	78.95%
hsa-miR-188-3p	NC_045512.2	146	-22.77	3	20	11448	11470	19	73.68%	84.21%
hsa-miR-550b-2-5p	NC_045512.2	141	-20.74	3	19	18087	18111	19	73.68%	78.95%
hsa-miR-4717-3p	NC_045512.2	155	-23.1	2	19	11446	11467	19	73.68%	84.21%
hsa-miR-5696	NC_045512.2	150	-21.88	2	21	15652	15672	19	73.68%	84.21%
hsa-miR-143-3p	NC_045512.2	156	-22.5	2	20	9948	9968	19	73.68%	84.21%
hsa-miR-10b-5p	NC_045512.2	154	-20.34	2	20	15887	15910	19	73.68%	73.68%
hsa-miR-6742-5p	NC_045512.2	142	-26.03	2	21	18082	18102	19	73.68%	89.47%
hsa-miR-6742-5p	NC_045512.2	140	-23.24	2	21	23041	23062	19	73.68%	78.95%
hsa-miR-6818-5p	NC_045512.2	156	-24.03	2	21	106	127	19	73.68%	84.21%
hsa-miR-4642	NC_045512.2	155	-23.52	2	21	15479	15497	19	73.68%	84.21%
hsa-miR-4758-3p	NC_045512.2	148	-23.07	2	21	28358	28378	19	73.68%	73.68%
hsa-miR-6838-5p	NC_045512.2	168	-21.8	2	21	19843	19864	19	73.68%	84.21%
hsa-miR-4754	NC_045512.2	158	-20.25	2	21	15584	15605	19	73.68%	78.95%
hsa-miR-4802-3p	NC_045512.2	150	-23.62	2	21	191	212	19	73.68%	84.21%
hsa-miR-1290	NC_045512.2	144	-21.96	2	18	15932	15953	19	73.68%	78.95%
hsa-miR-320a-5p	NC_045512.2	152	-22.4	2	19	7049	7072	19	73.68%	78.95%
hsa-miR-6767-5p	NC_045512.2	158	-22.1	2	21	13365	13386	19	73.68%	78.95%
hsa-miR-660-5p	NC_045512.2	154	-23.85	2	21	4110	4130	19	73.68%	89.47%
hsa-miR-15a-5p	NC_045512.2	158	-21.71	2	21	8445	8465	19	73.68%	78.95%
hsa-miR-550a-3-5p	NC_045512.2	156	-20.25	2	18	18088	18110	19	73.68%	78.95%
hsa-miR-147a	NC_045512.2	157	-23.14	2	19	6524	6545	19	73.68%	78.95%
hsa-miR-143-5p	NC_045512.2	152	-24.56	2	21	23397	23416	19	73.68%	78.95%
hsa-miR-23b-5p	NC_045512.2	154	-26.58	2	21	28153	28173	19	73.68%	89.47%
hsa-miR-6737-5p	NC_045512.2	140	-24.07	2	19	18100	18122	19	73.68%	78.95%
hsa-miR-934	NC_045512.2	168	-21.71	2	21	4970	4991	19	73.68%	84.21%
hsa-miR-934	NC_045512.2	142	-20.82	2	20	9254	9276	19	73.68%	89.47%
hsa-miR-378h	NC_045512.2	145	-22.52	3	20	18810	18832	19	73.68%	89.47%
hsa-miR-3059-3p	NC_045512.2	140	-26.11	2	21	28458	28479	19	73.68%	78.95%
hsa-miR-3127-3p	NC_045512.2	140	-29.84	3	18	28775	28800	19	73.68%	78.95%
hsa-let-7c-3p	NC_045512.2	146	-23.29	2	21	10086	10106	19	73.68%	94.74%
hsa-miR-1299	NC_045512.2	157	-20.72	2	19	18422	18445	19	73.68%	78.95%
hsa-miR-1299	NC_045512.2	146	-21.92	2	21	21675	21695	19	73.68%	78.95%
hsa-miR-5003-5p	NC_045512.2	162	-21.05	2	20	15710	15733	19	73.68%	84.21%
hsa-miR-574-5p	NC_045512.2	148	-21.9	2	21	4560	4580	19	73.68%	89.47%
hsa-miR-330-3p	NC_045512.2	159	-20.43	2	22	18874	18899	23	73.91%	73.91%
hsa-miR-8075	NC_045512.2	161	-24.33	2	22	8976	9001	23	73.91%	82.61%
hsa-miR-149-5p	NC_045512.2	162	-25.45	2	22	25329	25353	23	73.91%	78.26%
hsa-miR-1292-5p	NC_045512.2	152	-32.23	3	24	25774	25799	23	73.91%	82.61%
hsa-miR-298	NC_045512.2	140	-25.56	2	23	15485	15510	23	73.91%	78.26%
hsa-miR-7107-3p	NC_045512.2	162	-22.52	2	24	15635	15662	23	73.91%	82.61%
hsa-miR-3529-3p	NC_045512.2	145	-23.25	2	23	16841	16866	23	73.91%	78.26%
hsa-miR-4797-3p	NC_045512.2	159	-25.7	2	18	23206	23225	16	75.00%	93.75%
hsa-miR-3124-5p	NC_045512.2	155	-22.13	2	17	18249	18270	16	75.00%	87.50%
hsa-miR-4664-5p	NC_045512.2	146	-20.11	2	18	28295	28314	16	75.00%	75.00%
hsa-miR-3692-3p	NC_045512.2	155	-21.17	2	22	13377	13396	20	75.00%	80.00%
hsa-miR-7150	NC_045512.2	141	-24.61	2	14	28882	28899	12	75.00%	100.00%
hsa-miR-6765-3p	NC_045512.2	145	-24.78	2	18	20664	20684	16	75.00%	81.25%
hsa-miR-5697	NC_045512.2	141	-20.13	2	21	22289	22310	20	75.00%	90.00%
hsa-miR-635	NC_045512.2	155	-21.44	2	22	10153	10174	20	75.00%	85.00%
hsa-miR-2277-3p	NC_045512.2	142	-22.11	3	19	26981	27001	16	75.00%	81.25%
hsa-miR-770-5p	NC_045512.2	163	-22.39	2	22	13159	13180	20	75.00%	80.00%
hsa-miR-4520-5p	NC_045512.2	153	-28.9	2	18	6349	6368	16	75.00%	93.75%
hsa-miR-148b-5p	NC_045512.2	165	-22.45	2	21	520	541	20	75.00%	90.00%
hsa-miR-3191-3p	NC_045512.2	149	-34.16	2	22	1170	1192	20	75.00%	85.00%
hsa-miR-139-5p	NC_045512.2	146	-22.17	3	22	20992	21014	20	75.00%	85.00%
hsa-miR-6761-5p	NC_045512.2	146	-21.69	2	20	11863	11889	24	75.00%	75.00%
hsa-miR-4742-5p	NC_045512.2	161	-23.48	2	22	17311	17330	20	75.00%	80.00%
hsa-miR-4700-5p	NC_045512.2	143	-23.95	2	21	23281	23303	20	75.00%	85.00%
hsa-miR-7107-5p	NC_045512.2	143	-23.39	2	13	22967	22989	12	75.00%	91.67%
hsa-miR-4772-3p	NC_045512.2	167	-20.68	2	21	8006	8028	20	75.00%	85.00%
hsa-miR-4772-3p	NC_045512.2	157	-20.47	2	18	7221	7242	16	75.00%	81.25%
hsa-miR-614	NC_045512.2	160	-28.37	2	21	28469	28490	20	75.00%	85.00%
hsa-miR-1244	NC_045512.2	154	-26.42	2	25	23428	23453	24	75.00%	91.67%
hsa-miR-564	NC_045512.2	143	-21.43	2	18	27989	28006	16	75.00%	87.50%
hsa-miR-1272	NC_045512.2	157	-20.49	2	21	21238	21263	20	75.00%	80.00%
hsa-miR-200a-3p	NC_045512.2	140	-20.13	2	21	1558	1580	20	75.00%	85.00%
hsa-miR-509-5p	NC_045512.2	149	-20.86	2	18	15113	15133	16	75.00%	87.50%
hsa-miR-509-5p	NC_045512.2	143	-20.23	2	18	13369	13388	16	75.00%	87.50%
hsa-miR-520g-5p	NC_045512.2	153	-21.11	2	18	9762	9784	16	75.00%	93.75%
hsa-miR-6884-3p	NC_045512.2	149	-21.57	2	22	13383	13405	20	75.00%	85.00%
hsa-miR-18b-5p	NC_045512.2	170	-27.71	2	22	9794	9814	20	75.00%	90.00%
hsa-miR-18a-5p	NC_045512.2	166	-26.06	2	22	9794	9814	20	75.00%	85.00%
hsa-miR-520a-3p	NC_045512.2	147	-20.03	2	21	12927	12949	20	75.00%	90.00%
hsa-miR-1304-5p	NC_045512.2	143	-21.99	2	21	11914	11936	20	75.00%	85.00%
hsa-miR-7155-3p	NC_045512.2	143	-20.26	2	18	19781	19798	16	75.00%	87.50%
hsa-miR-4687-3p	NC_045512.2	146	-21.11	3	19	12447	12467	16	75.00%	87.50%
hsa-miR-519a-2-5p	NC_045512.2	144	-21.14	3	18	13070	13091	16	75.00%	93.75%
hsa-miR-4659b-3p	NC_045512.2	143	-23.9	2	21	21429	21451	20	75.00%	85.00%
hsa-miR-1249-5p	NC_045512.2	140	-22.42	3	18	24700	24724	16	75.00%	87.50%
hsa-miR-2113	NC_045512.2	144	-21.02	2	20	10611	10632	20	75.00%	80.00%
hsa-miR-7156-5p	NC_045512.2	149	-20.91	2	20	12303	12327	20	75.00%	85.00%
hsa-miR-520b-5p	NC_045512.2	144	-21.14	3	18	13070	13091	16	75.00%	93.75%
hsa-miR-6800-3p	NC_045512.2	142	-25.54	2	18	18302	18320	16	75.00%	87.50%
hsa-miR-12119	NC_045512.2	148	-20.58	3	23	10022	10045	20	75.00%	80.00%
hsa-miR-6133	NC_045512.2	143	-24.37	2	17	25501	25520	16	75.00%	87.50%
hsa-miR-345-5p	NC_045512.2	140	-23.03	3	19	17082	17107	20	75.00%	80.00%
hsa-miR-4776-5p	NC_045512.2	147	-26.75	2	21	6625	6647	20	75.00%	90.00%
hsa-miR-4639-5p	NC_045512.2	140	-20.42	2	21	27216	27238	20	75.00%	85.00%
hsa-miR-4516	NC_045512.2	141	-26.2	2	14	29444	29460	12	75.00%	100.00%
hsa-miR-1910-3p	NC_045512.2	147	-22.02	2	18	1695	1713	16	75.00%	93.75%
hsa-miR-6071	NC_045512.2	153	-21.02	2	18	17325	17343	16	75.00%	75.00%
hsa-miR-3680-5p	NC_045512.2	143	-22.47	2	21	15652	15674	20	75.00%	85.00%
hsa-miR-3187-3p	NC_045512.2	147	-24.19	2	18	496	514	16	75.00%	93.75%
hsa-miR-4671-5p	NC_045512.2	151	-23.1	2	18	29196	29221	20	75.00%	75.00%
hsa-miR-5585-5p	NC_045512.2	142	-20.92	3	21	9262	9285	20	75.00%	80.00%
hsa-miR-3194-5p	NC_045512.2	147	-27.27	2	17	15215	15236	16	75.00%	93.75%
hsa-miR-4758-5p	NC_045512.2	159	-31.63	2	22	28426	28447	20	75.00%	90.00%
hsa-miR-3160-5p	NC_045512.2	143	-21.64	2	21	12312	12334	20	75.00%	85.00%
hsa-miR-6859-5p	NC_045512.2	149	-21.62	2	21	25690	25712	20	75.00%	85.00%
hsa-miR-7158-5p	NC_045512.2	141	-20.2	2	22	3070	3093	20	75.00%	75.00%
hsa-miR-6874-5p	NC_045512.2	153	-20.09	2	21	2575	2597	20	75.00%	75.00%
hsa-miR-15b-5p	NC_045512.2	147	-20.42	2	17	8599	8621	16	75.00%	75.00%
hsa-miR-4756-5p	NC_045512.2	143	-20.29	2	17	22191	22214	16	75.00%	87.50%
hsa-miR-6838-5p	NC_045512.2	145	-21.28	2	20	13709	13732	20	75.00%	80.00%
hsa-miR-1284	NC_045512.2	153	-20.9	2	21	10086	10107	20	75.00%	90.00%
hsa-miR-153-5p	NC_045512.2	149	-22.17	2	21	27932	27953	20	75.00%	85.00%
hsa-miR-219a-5p	NC_045512.2	166	-25.21	2	20	24651	24673	20	75.00%	85.00%
hsa-miR-6756-5p	NC_045512.2	149	-23.1	2	14	11737	11759	12	75.00%	91.67%
hsa-miR-6076	NC_045512.2	142	-20.93	3	19	24794	24814	16	75.00%	81.25%
hsa-miR-4423-5p	NC_045512.2	155	-20.23	2	21	12063	12085	20	75.00%	85.00%
hsa-miR-182-5p	NC_045512.2	158	-23.82	3	23	13242	13265	20	75.00%	85.00%
hsa-miR-506-5p	NC_045512.2	145	-22.44	2	18	9664	9685	16	75.00%	100.00%
hsa-miR-550a-3-5p	NC_045512.2	145	-22.39	2	18	7973	7992	16	75.00%	81.25%
hsa-miR-6824-3p	NC_045512.2	150	-25.96	2	20	18313	18335	20	75.00%	80.00%
hsa-miR-4753-5p	NC_045512.2	153	-21.8	2	20	25673	25696	20	75.00%	75.00%
hsa-miR-761	NC_045512.2	163	-22.67	2	21	29444	29466	20	75.00%	80.00%
hsa-miR-4481	NC_045512.2	141	-20.57	2	14	2440	2456	12	75.00%	100.00%
hsa-miR-4786-3p	NC_045512.2	149	-23.22	2	18	19537	19558	16	75.00%	87.50%
hsa-miR-6804-5p	NC_045512.2	143	-24.41	2	17	837	858	16	75.00%	87.50%
hsa-miR-8057	NC_045512.2	153	-24.1	2	18	14186	14206	16	75.00%	93.75%
hsa-miR-4254	NC_045512.2	141	-22.19	2	22	20879	20901	20	75.00%	75.00%
hsa-miR-194-5p	NC_045512.2	141	-21.26	2	18	14121	14142	16	75.00%	93.75%
hsa-miR-4661-5p	NC_045512.2	159	-25.07	2	21	9394	9416	20	75.00%	90.00%
hsa-miR-1272	NC_045512.2	151	-21.91	2	25	12099	12126	25	76.00%	84.00%
hsa-miR-6738-5p	NC_045512.2	156	-25.63	2	22	17116	17139	21	76.19%	80.95%
hsa-miR-3682-5p	NC_045512.2	154	-22.6	2	21	2742	2765	21	76.19%	85.71%
hsa-miR-766-3p	NC_045512.2	147	-25.22	3	21	25764	25788	21	76.19%	76.19%
hsa-miR-4738-3p	NC_045512.2	154	-30.03	2	21	181	204	21	76.19%	85.71%
hsa-miR-1272	NC_045512.2	147	-20.47	3	24	24045	24067	21	76.19%	76.19%
hsa-miR-509-5p	NC_045512.2	155	-21.34	2	19	8812	8836	21	76.19%	80.95%
hsa-miR-1184	NC_045512.2	144	-27.48	2	22	22777	22800	21	76.19%	80.95%
hsa-miR-6806-5p	NC_045512.2	140	-23.22	3	22	15308	15333	21	76.19%	80.95%
hsa-miR-1305	NC_045512.2	149	-21.39	2	20	5309	5333	21	76.19%	80.95%
hsa-miR-518c-5p	NC_045512.2	168	-29.36	2	22	2416	2439	21	76.19%	80.95%
hsa-miR-3139	NC_045512.2	147	-22.03	3	22	2573	2597	21	76.19%	80.95%
hsa-miR-3714	NC_045512.2	143	-28.57	2	21	939	962	21	76.19%	80.95%
hsa-miR-4647	NC_045512.2	140	-20.23	2	22	10773	10796	21	76.19%	76.19%
hsa-miR-3188	NC_045512.2	150	-21.26	2	21	25490	25512	21	76.19%	80.95%
hsa-miR-7-5p	NC_045512.2	158	-23.61	2	22	14932	14955	21	76.19%	90.48%
hsa-miR-34b-5p	NC_045512.2	149	-23.32	2	22	3589	3610	21	76.19%	80.95%
hsa-miR-6730-3p	NC_045512.2	146	-24.35	3	21	8692	8716	21	76.19%	80.95%
hsa-miR-6853-5p	NC_045512.2	143	-25.33	2	23	14099	14120	21	76.19%	80.95%
hsa-miR-6837-3p	NC_045512.2	144	-22.17	2	22	28795	28818	21	76.19%	80.95%
hsa-miR-320a-3p	NC_045512.2	156	-22.32	2	21	19310	19332	21	76.19%	80.95%
hsa-miR-511-5p	NC_045512.2	166	-21.51	2	20	4275	4298	21	76.19%	80.95%
hsa-miR-654-3p	NC_045512.2	159	-27.69	2	21	19475	19498	21	76.19%	85.71%
hsa-miR-4711-5p	NC_045512.2	148	-24.22	2	22	26774	26797	21	76.19%	85.71%
hsa-miR-4703-3p	NC_045512.2	150	-21.45	3	21	6238	6262	21	76.19%	85.71%
hsa-miR-34c-5p	NC_045512.2	149	-25.15	2	22	3588	3609	21	76.19%	80.95%
hsa-miR-135a-2-3p	NC_045512.2	148	-24.38	2	20	26589	26613	21	76.19%	85.71%
hsa-miR-619-3p	NC_045512.2	148	-24.23	2	23	11925	11947	21	76.19%	85.71%
hsa-miR-12127	NC_045512.2	140	-20.05	2	23	12434	12457	21	76.19%	76.19%
hsa-miR-4786-3p	NC_045512.2	143	-30.96	2	21	28615	28638	21	76.19%	90.48%
hsa-miR-4510	NC_045512.2	150	-26.24	2	21	25497	25520	21	76.19%	80.95%
hsa-miR-320b	NC_045512.2	156	-21.96	2	21	19310	19332	21	76.19%	80.95%
hsa-miR-514b-3p	NC_045512.2	154	-20.93	2	20	2500	2523	21	76.19%	80.95%
hsa-miR-1276	NC_045512.2	149	-21.19	3	19	11455	11475	17	76.47%	94.12%
hsa-miR-6797-5p	NC_045512.2	151	-25.34	3	20	24700	24724	17	76.47%	88.24%
hsa-miR-4436a	NC_045512.2	150	-20.11	2	19	11391	11411	17	76.47%	82.35%
hsa-miR-3619-5p	NC_045512.2	143	-21.8	3	20	28710	28731	17	76.47%	76.47%
hsa-miR-3189-3p	NC_045512.2	158	-21.62	2	19	29105	29125	17	76.47%	76.47%
hsa-miR-618	NC_045512.2	160	-20.18	2	18	2165	2188	17	76.47%	88.24%
hsa-miR-4784	NC_045512.2	144	-25.15	2	19	28809	28827	17	76.47%	82.35%
hsa-miR-494-5p	NC_045512.2	145	-20.41	3	20	5023	5044	17	76.47%	88.24%
hsa-miR-3972	NC_045512.2	155	-21.03	2	19	28892	28911	17	76.47%	82.35%
hsa-miR-1843	NC_045512.2	146	-28.42	2	19	17964	17983	17	76.47%	94.12%
hsa-miR-12114	NC_045512.2	156	-20.82	2	18	4884	4903	17	76.47%	82.35%
hsa-miR-93-5p	NC_045512.2	151	-21.99	3	20	9210	9232	17	76.47%	88.24%
hsa-miR-498-5p	NC_045512.2	155	-25.76	3	20	10132	10154	17	76.47%	94.12%
hsa-miR-5090	NC_045512.2	149	-24.5	3	20	29180	29201	17	76.47%	94.12%
hsa-miR-4269	NC_045512.2	156	-24.36	2	18	8847	8868	17	76.47%	82.35%
hsa-miR-4325	NC_045512.2	155	-21.75	2	17	2748	2767	17	76.47%	82.35%
hsa-miR-148a-3p	NC_045512.2	146	-23.94	2	19	28178	28199	17	76.47%	94.12%
hsa-miR-3714	NC_045512.2	150	-24.97	2	19	1462	1483	17	76.47%	82.35%
hsa-miR-6741-5p	NC_045512.2	142	-26.09	2	17	18090	18113	17	76.47%	88.24%
hsa-miR-1292-3p	NC_045512.2	150	-29.71	2	19	28364	28381	17	76.47%	82.35%
hsa-miR-6759-5p	NC_045512.2	160	-24.79	2	18	23689	23711	17	76.47%	88.24%
hsa-miR-7978	NC_045512.2	164	-24.09	2	18	23343	23364	17	76.47%	94.12%
hsa-miR-4252	NC_045512.2	154	-22.91	2	16	2082	2103	17	76.47%	82.35%
hsa-miR-892c-5p	NC_045512.2	158	-23.09	2	19	9665	9685	17	76.47%	94.12%
hsa-miR-6732-5p	NC_045512.2	143	-22.37	2	19	25502	25519	17	76.47%	82.35%
hsa-miR-3689d	NC_045512.2	148	-20.51	2	19	29234	29254	17	76.47%	88.24%
hsa-miR-513b-5p	NC_045512.2	144	-21.49	2	18	15646	15668	17	76.47%	82.35%
hsa-miR-196b-3p	NC_045512.2	141	-20.73	3	19	16692	16714	17	76.47%	82.35%
hsa-miR-6862-3p	NC_045512.2	147	-24.59	3	20	11225	11248	17	76.47%	82.35%
hsa-miR-6772-5p	NC_045512.2	145	-24.67	3	20	13484	13504	17	76.47%	88.24%
hsa-miR-21-3p	NC_045512.2	155	-20.29	2	19	20026	20044	17	76.47%	82.35%
hsa-miR-361-5p	NC_045512.2	142	-20.91	2	19	9165	9186	17	76.47%	88.24%
hsa-miR-5591-5p	NC_045512.2	158	-24.56	2	19	12097	12117	17	76.47%	94.12%
hsa-miR-4259	NC_045512.2	146	-30.53	2	19	28325	28346	17	76.47%	94.12%
hsa-miR-6838-5p	NC_045512.2	164	-21.43	2	18	25668	25690	17	76.47%	94.12%
hsa-miR-342-5p	NC_045512.2	145	-22.61	3	20	28701	28720	17	76.47%	88.24%
hsa-miR-29c-3p	NC_045512.2	152	-21.18	2	18	28627	28649	17	76.47%	76.47%
hsa-miR-6851-5p	NC_045512.2	141	-22.34	3	19	24713	24736	17	76.47%	82.35%
hsa-miR-140-3p	NC_045512.2	162	-21.25	2	19	1767	1787	17	76.47%	82.35%
hsa-miR-6831-5p	NC_045512.2	149	-23	3	20	4315	4337	17	76.47%	94.12%
hsa-miR-4426	NC_045512.2	142	-20.19	2	16	164	183	17	76.47%	82.35%
hsa-miR-4423-5p	NC_045512.2	143	-21.24	3	20	12316	12337	17	76.47%	94.12%
hsa-miR-6895-5p	NC_045512.2	145	-21.74	2	19	828	845	17	76.47%	76.47%
hsa-miR-299-5p	NC_045512.2	154	-21.15	2	16	16728	16752	17	76.47%	82.35%
hsa-miR-3177-5p	NC_045512.2	156	-20.01	2	18	23824	23847	17	76.47%	82.35%
hsa-miR-29a-3p	NC_045512.2	152	-20.51	2	18	28627	28649	17	76.47%	76.47%
hsa-miR-143-5p	NC_045512.2	156	-23.11	2	18	482	504	17	76.47%	82.35%
hsa-miR-6778-3p	NC_045512.2	147	-21.47	3	20	29688	29708	17	76.47%	82.35%
hsa-miR-609	NC_045512.2	140	-20.92	2	19	2489	2507	17	76.47%	94.12%
hsa-miR-4510	NC_045512.2	148	-22.27	2	19	7804	7824	17	76.47%	88.24%
hsa-miR-760	NC_045512.2	151	-22.74	2	19	29360	29377	17	76.47%	76.47%
hsa-miR-4502	NC_045512.2	149	-20.06	2	18	208	228	17	76.47%	82.35%
hsa-miR-621	NC_045512.2	142	-22.28	2	15	25673	25693	13	76.92%	92.31%
hsa-miR-124-5p	NC_045512.2	142	-21.17	2	15	947	968	13	76.92%	92.31%
hsa-miR-6501-5p	NC_045512.2	150	-20.52	2	15	27111	27132	13	76.92%	84.62%
hsa-miR-3922-5p	NC_045512.2	154	-25.58	2	15	25675	25697	13	76.92%	92.31%
hsa-miR-1207-3p	NC_045512.2	142	-23.04	2	15	15949	15966	13	76.92%	92.31%
hsa-miR-6820-5p	NC_045512.2	142	-23.09	2	15	3151	3169	13	76.92%	92.31%
hsa-miR-4443	NC_045512.2	146	-23.19	2	15	2449	2465	13	76.92%	100.00%
hsa-miR-6874-3p	NC_045512.2	149	-22.4	2	22	24600	24623	22	77.27%	81.82%
hsa-miR-103a-2-5p	NC_045512.2	171	-24.97	2	22	3388	3412	22	77.27%	86.36%
hsa-miR-103a-1-5p	NC_045512.2	171	-24.09	2	22	3388	3412	22	77.27%	86.36%
hsa-miR-641	NC_045512.2	160	-21.76	2	23	21422	21443	22	77.27%	81.82%
hsa-miR-1244	NC_045512.2	147	-21.61	2	24	5886	5909	22	77.27%	86.36%
hsa-miR-5191	NC_045512.2	154	-22.71	2	21	21363	21387	22	77.27%	81.82%
hsa-miR-8060	NC_045512.2	173	-26.63	2	23	3591	3615	22	77.27%	81.82%
hsa-miR-298	NC_045512.2	142	-25.58	2	21	24776	24802	22	77.27%	81.82%
hsa-miR-6774-5p	NC_045512.2	149	-30.12	2	23	11737	11762	22	77.27%	81.82%
hsa-miR-4711-5p	NC_045512.2	162	-20.3	2	22	13430	13453	22	77.27%	77.27%
hsa-miR-4691-3p	NC_045512.2	145	-27.61	3	22	15749	15773	22	77.27%	81.82%
hsa-miR-6739-5p	NC_045512.2	163	-27.32	2	21	21719	21743	22	77.27%	86.36%
hsa-miR-208b-3p	NC_045512.2	154	-20.68	2	21	7119	7143	22	77.27%	81.82%
hsa-miR-3688-5p	NC_045512.2	147	-21.67	2	19	7669	7689	18	77.78%	88.89%
hsa-miR-6751-5p	NC_045512.2	148	-33.79	3	21	25497	25519	18	77.78%	94.44%
hsa-miR-5003-3p	NC_045512.2	153	-22.96	2	20	25160	25179	18	77.78%	88.89%
hsa-miR-4712-5p	NC_045512.2	155	-22.41	2	18	17074	17097	18	77.78%	83.33%
hsa-miR-379-5p	NC_045512.2	159	-22.17	2	20	29588	29608	18	77.78%	88.89%
hsa-miR-5697	NC_045512.2	147	-21.5	2	20	964	985	18	77.78%	88.89%
hsa-miR-4774-3p	NC_045512.2	143	-24.76	2	20	13168	13188	18	77.78%	83.33%
hsa-miR-6770-3p	NC_045512.2	161	-21.41	2	19	15164	15185	18	77.78%	83.33%
hsa-miR-218-5p	NC_045512.2	149	-20.48	2	20	23191	23210	18	77.78%	83.33%
hsa-miR-764	NC_045512.2	163	-23.33	2	20	18639	18660	18	77.78%	77.78%
hsa-miR-601	NC_045512.2	150	-22.53	3	21	14919	14939	18	77.78%	88.89%
hsa-miR-6792-5p	NC_045512.2	144	-20.15	2	16	15483	15507	18	77.78%	77.78%
hsa-miR-4480	NC_045512.2	156	-20.21	2	18	4597	4619	18	77.78%	77.78%
hsa-miR-3117-3p	NC_045512.2	156	-20.66	2	20	25910	25928	18	77.78%	77.78%
hsa-miR-659-5p	NC_045512.2	154	-21.39	2	19	7545	7565	18	77.78%	83.33%
hsa-miR-4458	NC_045512.2	152	-23.37	2	18	9153	9173	18	77.78%	88.89%
hsa-miR-624-5p	NC_045512.2	156	-22.05	3	21	10622	10643	18	77.78%	88.89%
hsa-miR-624-5p	NC_045512.2	155	-21.31	2	20	13160	13178	18	77.78%	77.78%
hsa-miR-6083	NC_045512.2	141	-21.33	2	19	19320	19340	18	77.78%	88.89%
hsa-miR-96-3p	NC_045512.2	148	-23.64	3	21	16684	16705	18	77.78%	94.44%
hsa-miR-4796-5p	NC_045512.2	149	-20.06	2	19	12595	12617	18	77.78%	83.33%
hsa-miR-9900	NC_045512.2	146	-20.99	3	20	22079	22100	18	77.78%	83.33%
hsa-miR-92a-2-5p	NC_045512.2	155	-20.78	2	20	29347	29368	18	77.78%	83.33%
hsa-miR-499a-3p	NC_045512.2	156	-20.21	3	21	13881	13902	18	77.78%	88.89%
hsa-miR-187-5p	NC_045512.2	141	-21.5	3	19	15952	15975	18	77.78%	77.78%
hsa-miR-4677-3p	NC_045512.2	149	-22.7	2	19	16248	16270	18	77.78%	83.33%
hsa-miR-8055	NC_045512.2	163	-23.97	2	20	25339	25361	18	77.78%	77.78%
hsa-miR-3135b	NC_045512.2	145	-28.14	2	20	27554	27574	18	77.78%	94.44%
hsa-miR-1271-3p	NC_045512.2	144	-25.34	3	20	13167	13188	18	77.78%	88.89%
hsa-miR-660-3p	NC_045512.2	144	-20.39	3	20	5650	5670	18	77.78%	88.89%
hsa-miR-21-3p	NC_045512.2	157	-21.25	2	20	23053	23072	18	77.78%	77.78%
hsa-miR-4496	NC_045512.2	153	-26.63	2	19	4679	4701	18	77.78%	88.89%
hsa-let-7i-5p	NC_045512.2	144	-22.08	3	21	3681	3702	18	77.78%	88.89%
hsa-miR-6829-5p	NC_045512.2	140	-25.82	3	19	12450	12471	18	77.78%	83.33%
hsa-miR-6838-5p	NC_045512.2	164	-23.61	2	18	28922	28945	18	77.78%	88.89%
hsa-miR-6820-3p	NC_045512.2	155	-20.69	2	20	29230	29248	18	77.78%	77.78%
hsa-miR-4684-3p	NC_045512.2	163	-20.84	2	20	29478	29499	18	77.78%	77.78%
hsa-miR-219a-1-3p	NC_045512.2	156	-24.57	3	21	28326	28347	18	77.78%	88.89%
hsa-miR-140-3p	NC_045512.2	142	-22.92	3	20	13330	13351	18	77.78%	77.78%
hsa-miR-132-3p	NC_045512.2	152	-22.44	3	21	22416	22437	18	77.78%	83.33%
hsa-miR-5002-3p	NC_045512.2	141	-25.42	2	19	15434	15455	18	77.78%	88.89%
hsa-miR-3919	NC_045512.2	143	-20.73	2	20	5177	5195	18	77.78%	83.33%
hsa-miR-34c-5p	NC_045512.2	141	-22.51	2	20	26796	26817	18	77.78%	88.89%
hsa-miR-3667-5p	NC_045512.2	142	-20.61	2	19	22203	22223	18	77.78%	83.33%
hsa-miR-378c	NC_045512.2	144	-26	3	19	18806	18832	18	77.78%	88.89%
hsa-miR-6130	NC_045512.2	148	-23.53	2	18	25500	25520	18	77.78%	83.33%
hsa-miR-22-5p	NC_045512.2	154	-20.59	3	21	3961	3981	18	77.78%	94.44%
hsa-miR-5579-3p	NC_045512.2	143	-20.13	2	20	19031	19052	18	77.78%	83.33%
hsa-miR-337-3p	NC_045512.2	144	-24.71	3	21	28651	28672	18	77.78%	88.89%
hsa-miR-520a-5p	NC_045512.2	149	-21.25	3	19	26667	26689	18	77.78%	88.89%
hsa-miR-3622b-5p	NC_045512.2	153	-29.02	2	19	2441	2461	18	77.78%	88.89%
hsa-miR-502-5p	NC_045512.2	165	-22.6	2	19	28438	28459	18	77.78%	88.89%
hsa-miR-383-5p	NC_045512.2	145	-23.68	2	20	24199	24219	18	77.78%	94.44%
hsa-miR-761	NC_045512.2	142	-21.21	3	21	5683	5703	18	77.78%	77.78%
hsa-miR-4704-5p	NC_045512.2	140	-20.18	3	20	15749	15770	18	77.78%	83.33%
hsa-miR-4700-3p	NC_045512.2	161	-20.75	2	19	12680	12706	18	77.78%	83.33%
hsa-miR-6507-5p	NC_045512.2	164	-22.9	2	18	21367	21389	18	77.78%	88.89%
hsa-miR-7844-5p	NC_045512.2	170	-26.18	2	21	5166	5191	23	78.26%	82.61%
hsa-miR-302c-5p	NC_045512.2	151	-22.07	2	16	26412	26433	14	78.57%	100.00%
hsa-miR-6733-3p	NC_045512.2	159	-20.19	2	16	26044	26063	14	78.57%	92.86%
hsa-miR-2392	NC_045512.2	143	-23.9	2	16	2130	2149	14	78.57%	85.71%
hsa-miR-7151-5p	NC_045512.2	140	-20.16	3	17	3289	3311	14	78.57%	85.71%
hsa-miR-4530	NC_045512.2	153	-22.11	2	15	25674	25692	14	78.57%	92.86%
hsa-miR-6852-3p	NC_045512.2	143	-25.82	2	16	12318	12334	14	78.57%	85.71%
hsa-miR-1266-5p	NC_045512.2	148	-23.97	3	17	826	848	14	78.57%	100.00%
hsa-miR-4651	NC_045512.2	140	-22.12	3	17	11741	11760	14	78.57%	85.71%
hsa-miR-6759-5p	NC_045512.2	143	-25.32	2	16	14392	14413	14	78.57%	85.71%
hsa-miR-6747-3p	NC_045512.2	147	-23.2	2	16	12783	12803	14	78.57%	92.86%
hsa-miR-298	NC_045512.2	144	-20.03	2	16	17121	17142	14	78.57%	78.57%
hsa-miR-361-5p	NC_045512.2	155	-21.19	2	16	20864	20885	14	78.57%	85.71%
hsa-miR-6849-3p	NC_045512.2	159	-23.95	2	16	10246	10267	14	78.57%	92.86%
hsa-miR-15b-5p	NC_045512.2	149	-20.14	2	15	24079	24101	14	78.57%	85.71%
hsa-miR-6763-5p	NC_045512.2	141	-20.17	2	16	25599	25616	14	78.57%	92.86%
hsa-miR-6715b-5p	NC_045512.2	151	-20.45	2	16	13030	13050	14	78.57%	78.57%
hsa-miR-9986	NC_045512.2	147	-22.01	2	16	12071	12090	14	78.57%	92.86%
hsa-miR-6834-5p	NC_045512.2	159	-22.72	2	16	575	595	14	78.57%	92.86%
hsa-miR-5189-3p	NC_045512.2	159	-22.78	2	16	15216	15236	14	78.57%	92.86%
hsa-miR-1227-5p	NC_045512.2	149	-24.95	2	16	28387	28402	14	78.57%	85.71%
hsa-miR-5008-3p	NC_045512.2	144	-23.84	3	17	6295	6315	14	78.57%	92.86%
hsa-miR-558	NC_045512.2	147	-21.92	2	16	22338	22356	14	78.57%	92.86%
hsa-miR-424-3p	NC_045512.2	142	-24.29	2	20	27081	27102	19	78.95%	84.21%
hsa-miR-136-3p	NC_045512.2	142	-22.15	2	21	2000	2020	19	78.95%	84.21%
hsa-miR-96-5p	NC_045512.2	143	-20.98	3	22	12331	12352	19	78.95%	89.47%
hsa-miR-30a-3p	NC_045512.2	166	-21.24	2	20	16600	16622	19	78.95%	84.21%
hsa-miR-4731-3p	NC_045512.2	159	-22.01	2	21	16237	16254	19	78.95%	78.95%
hsa-miR-1226-3p	NC_045512.2	166	-23.89	2	20	641	663	19	78.95%	84.21%
hsa-miR-4659a-5p	NC_045512.2	172	-20.74	2	21	26508	26529	19	78.95%	84.21%
hsa-miR-6835-3p	NC_045512.2	155	-21.55	3	21	4282	4305	19	78.95%	89.47%
hsa-miR-3691-3p	NC_045512.2	144	-21.42	2	21	15644	15665	19	78.95%	78.95%
hsa-miR-29b-1-5p	NC_045512.2	169	-22.67	2	19	15448	15473	19	78.95%	89.47%
hsa-miR-510-5p	NC_045512.2	164	-26.66	2	21	843	864	19	78.95%	89.47%
hsa-miR-138-5p	NC_045512.2	162	-25.59	2	20	8978	9001	19	78.95%	94.74%
hsa-miR-6505-5p	NC_045512.2	141	-20.67	2	19	19206	19229	19	78.95%	84.21%
hsa-miR-365a-5p	NC_045512.2	146	-26.57	2	20	2450	2473	19	78.95%	89.47%
hsa-miR-6502-5p	NC_045512.2	154	-20.17	2	21	24587	24607	19	78.95%	84.21%
hsa-miR-6748-5p	NC_045512.2	154	-28.02	2	21	14392	14412	19	78.95%	84.21%
hsa-miR-4460	NC_045512.2	162	-22.16	2	21	2544	2564	19	78.95%	94.74%
hsa-miR-6802-3p	NC_045512.2	147	-23.09	3	21	18300	18322	19	78.95%	78.95%
hsa-miR-3187-5p	NC_045512.2	154	-26.13	2	21	5684	5705	19	78.95%	84.21%
hsa-miR-659-3p	NC_045512.2	141	-20.53	2	19	22438	22461	19	78.95%	84.21%
hsa-miR-4746-5p	NC_045512.2	141	-20.52	3	22	21763	21783	19	78.95%	78.95%
hsa-miR-214-3p	NC_045512.2	162	-29.02	2	20	26706	26728	19	78.95%	94.74%
hsa-miR-513c-5p	NC_045512.2	146	-21.85	2	20	1601	1623	19	78.95%	89.47%
hsa-miR-3935	NC_045512.2	140	-25.71	2	20	15109	15130	19	78.95%	89.47%
hsa-miR-6515-5p	NC_045512.2	164	-25.56	2	20	3027	3047	19	78.95%	89.47%
hsa-miR-6718-5p	NC_045512.2	142	-20.4	2	20	7704	7725	19	78.95%	84.21%
hsa-miR-17-3p	NC_045512.2	172	-21.77	2	21	14180	14201	19	78.95%	84.21%
hsa-miR-6859-5p	NC_045512.2	145	-24.66	3	22	17533	17552	19	78.95%	78.95%
hsa-miR-550b-2-5p	NC_045512.2	144	-23.08	2	21	13492	13513	19	78.95%	78.95%
hsa-miR-148b-3p	NC_045512.2	154	-21.43	2	20	6328	6350	19	78.95%	84.21%
hsa-miR-4782-5p	NC_045512.2	160	-20.02	2	20	26846	26867	19	78.95%	84.21%
hsa-miR-654-3p	NC_045512.2	140	-23.14	3	21	22770	22790	19	78.95%	78.95%
hsa-miR-26a-1-3p	NC_045512.2	154	-21.62	2	21	28343	28363	19	78.95%	84.21%
hsa-miR-1294	NC_045512.2	158	-28.91	2	21	12070	12090	19	78.95%	89.47%
hsa-miR-422a	NC_045512.2	155	-20.66	3	21	22504	22526	19	78.95%	89.47%
hsa-miR-6512-3p	NC_045512.2	147	-21	3	21	4165	4187	19	78.95%	78.95%
hsa-miR-378a-3p	NC_045512.2	155	-21.01	3	21	22504	22526	19	78.95%	89.47%
hsa-miR-122-5p	NC_045512.2	166	-23.77	2	20	5294	5316	19	78.95%	84.21%
hsa-miR-378c	NC_045512.2	155	-22.62	3	21	22501	22526	19	78.95%	89.47%
hsa-miR-6831-5p	NC_045512.2	142	-23.63	2	21	4881	4903	19	78.95%	84.21%
hsa-miR-6512-5p	NC_045512.2	162	-20.34	2	21	23049	23069	19	78.95%	78.95%
hsa-miR-195-3p	NC_045512.2	143	-22.58	3	21	15532	15554	19	78.95%	89.47%
hsa-miR-548p	NC_045512.2	170	-22.3	2	21	27085	27105	19	78.95%	89.47%
hsa-miR-548p	NC_045512.2	159	-20.44	2	21	13561	13579	19	78.95%	84.21%
hsa-miR-4753-5p	NC_045512.2	151	-20.61	3	21	11632	11654	19	78.95%	84.21%
hsa-miR-616-3p	NC_045512.2	162	-22.64	2	20	9964	9986	19	78.95%	78.95%
hsa-miR-516b-5p	NC_045512.2	166	-20.25	2	20	3027	3049	19	78.95%	84.21%
hsa-let-7a-2-3p	NC_045512.2	158	-27.29	2	21	14485	14505	19	78.95%	89.47%
hsa-let-7c-3p	NC_045512.2	170	-25.47	2	21	14485	14505	19	78.95%	89.47%
hsa-miR-3929	NC_045512.2	152	-20.01	2	20	7936	7958	19	78.95%	89.47%
hsa-miR-5689	NC_045512.2	166	-24.43	2	20	14543	14565	19	78.95%	84.21%
hsa-miR-140-5p	NC_045512.2	141	-25.08	2	21	10989	11010	20	80.00%	85.00%
hsa-miR-3940-5p	NC_045512.2	147	-20.11	2	12	23042	23061	10	80.00%	100.00%
hsa-miR-623	NC_045512.2	150	-25.66	3	21	25597	25621	20	80.00%	85.00%
hsa-miR-4436b-3p	NC_045512.2	153	-26.52	2	21	3151	3172	20	80.00%	85.00%
hsa-miR-494-5p	NC_045512.2	171	-22	2	21	5526	5549	20	80.00%	85.00%
hsa-miR-4676-3p	NC_045512.2	144	-25.59	2	21	9469	9491	20	80.00%	85.00%
hsa-miR-4756-3p	NC_045512.2	158	-22	2	17	25054	25074	15	80.00%	93.33%
hsa-miR-6864-5p	NC_045512.2	142	-22.79	2	20	24748	24773	20	80.00%	80.00%
hsa-miR-4524b-5p	NC_045512.2	156	-20.75	2	17	14769	14789	15	80.00%	80.00%
hsa-miR-103a-3p	NC_045512.2	165	-24.11	2	20	28717	28741	20	80.00%	85.00%
hsa-miR-5702	NC_045512.2	167	-22.04	2	21	2319	2341	20	80.00%	80.00%
hsa-miR-6511b-3p	NC_045512.2	145	-26.07	3	22	5363	5384	20	80.00%	80.00%
hsa-miR-219a-2-3p	NC_045512.2	164	-22.13	2	18	1368	1393	20	80.00%	80.00%
hsa-miR-222-5p	NC_045512.2	142	-20.54	2	17	8684	8704	15	80.00%	86.67%
hsa-miR-647	NC_045512.2	145	-20.7	3	18	13473	13493	15	80.00%	86.67%
hsa-miR-7157-3p	NC_045512.2	150	-24.31	3	21	22975	22998	20	80.00%	85.00%
hsa-miR-182-3p	NC_045512.2	150	-20.95	2	17	17474	17493	15	80.00%	80.00%
hsa-miR-484	NC_045512.2	142	-20.43	2	17	694	714	15	80.00%	86.67%
hsa-miR-592	NC_045512.2	149	-22.24	3	18	14197	14218	15	80.00%	93.33%
hsa-miR-99b-5p	NC_045512.2	153	-23.83	2	15	20912	20935	15	80.00%	86.67%
hsa-miR-199a-3p	NC_045512.2	163	-24.98	2	21	3314	3336	20	80.00%	90.00%
hsa-miR-5091	NC_045512.2	143	-27.81	2	21	13363	13386	20	80.00%	80.00%
hsa-miR-1264	NC_045512.2	148	-22.5	3	22	3478	3501	20	80.00%	90.00%
hsa-miR-4692	NC_045512.2	148	-20.59	2	17	12733	12754	15	80.00%	86.67%
hsa-miR-6885-3p	NC_045512.2	142	-20.16	2	17	4275	4294	15	80.00%	86.67%
hsa-miR-3935	NC_045512.2	174	-28.08	2	20	9242	9265	20	80.00%	90.00%
hsa-miR-7108-5p	NC_045512.2	147	-23.23	2	12	6523	6543	10	80.00%	100.00%
hsa-miR-5682	NC_045512.2	157	-27.78	2	21	12018	12039	20	80.00%	90.00%
hsa-miR-8060	NC_045512.2	152	-21.43	2	17	25794	25817	15	80.00%	93.33%
hsa-let-7g-3p	NC_045512.2	149	-20.41	2	15	11820	11842	15	80.00%	80.00%
hsa-miR-600	NC_045512.2	145	-23.33	2	22	619	641	20	80.00%	90.00%
hsa-miR-17-3p	NC_045512.2	143	-20.48	2	21	25999	26021	20	80.00%	80.00%
hsa-miR-1202	NC_045512.2	142	-25.57	2	16	10620	10641	15	80.00%	86.67%
hsa-miR-6808-3p	NC_045512.2	148	-25.09	2	17	1453	1473	15	80.00%	86.67%
hsa-miR-6849-3p	NC_045512.2	158	-24.11	2	17	28071	28091	15	80.00%	93.33%
hsa-miR-6744-5p	NC_045512.2	152	-25.19	2	17	12806	12824	15	80.00%	93.33%
hsa-miR-6512-3p	NC_045512.2	167	-20.3	2	21	21854	21876	20	80.00%	80.00%
hsa-miR-3663-5p	NC_045512.2	143	-21.51	3	18	16288	16307	15	80.00%	93.33%
hsa-miR-10526-3p	NC_045512.2	146	-21.52	2	17	25503	25521	15	80.00%	93.33%
hsa-miR-122-5p	NC_045512.2	149	-20.6	3	21	27721	27743	20	80.00%	85.00%
hsa-miR-219a-5p	NC_045512.2	150	-20.57	2	16	3237	3258	15	80.00%	80.00%
hsa-miR-6134	NC_045512.2	142	-20.26	2	17	10025	10042	15	80.00%	86.67%
hsa-miR-99a-5p	NC_045512.2	147	-24.52	2	20	28650	28672	20	80.00%	85.00%
hsa-miR-4699-5p	NC_045512.2	151	-20.11	2	21	27675	27697	20	80.00%	90.00%
hsa-miR-449c-3p	NC_045512.2	167	-21.82	2	22	25588	25609	20	80.00%	80.00%
hsa-miR-1178-5p	NC_045512.2	149	-22.22	2	17	13331	13346	15	80.00%	80.00%
hsa-miR-29a-3p	NC_045512.2	164	-22.72	2	17	19465	19486	15	80.00%	93.33%
hsa-miR-29a-3p	NC_045512.2	152	-22.01	2	17	2060	2081	15	80.00%	93.33%
hsa-miR-4529-5p	NC_045512.2	141	-22.36	2	17	647	666	15	80.00%	86.67%
hsa-miR-4529-3p	NC_045512.2	152	-24.6	2	17	28495	28515	15	80.00%	93.33%
hsa-miR-3654	NC_045512.2	160	-20.3	2	17	11928	11946	15	80.00%	86.67%
hsa-miR-6131	NC_045512.2	146	-25.93	2	17	7708	7725	15	80.00%	93.33%
hsa-miR-9902	NC_045512.2	160	-21.46	2	17	5175	5196	15	80.00%	86.67%
hsa-miR-199b-3p	NC_045512.2	163	-24.98	2	21	3314	3336	20	80.00%	90.00%
hsa-miR-107	NC_045512.2	165	-23.13	2	20	28717	28741	20	80.00%	85.00%
hsa-miR-8085	NC_045512.2	146	-22.17	2	17	7805	7824	15	80.00%	93.33%
hsa-miR-6754-3p	NC_045512.2	171	-29.46	2	21	5363	5385	20	80.00%	85.00%
hsa-miR-3672	NC_045512.2	146	-21.81	2	22	23208	23230	21	80.95%	85.71%
hsa-miR-371a-3p	NC_045512.2	168	-27.69	2	22	4170	4193	21	80.95%	90.48%
hsa-miR-513b-3p	NC_045512.2	143	-21.18	2	21	1219	1242	21	80.95%	85.71%
hsa-miR-138-5p	NC_045512.2	160	-21.73	2	21	19306	19329	21	80.95%	80.95%
hsa-miR-4761-5p	NC_045512.2	169	-29.43	2	20	22979	23002	21	80.95%	85.71%
hsa-miR-381-5p	NC_045512.2	158	-21.4	2	21	13801	13824	21	80.95%	85.71%
hsa-miR-5683	NC_045512.2	154	-24.66	2	23	22623	22646	21	80.95%	80.95%
hsa-miR-1910-5p	NC_045512.2	141	-26.07	2	20	13503	13526	21	80.95%	80.95%
hsa-miR-191-5p	NC_045512.2	155	-28.6	3	22	21136	21160	21	80.95%	85.71%
hsa-miR-519e-5p	NC_045512.2	141	-20.12	2	18	22561	22582	16	81.25%	87.50%
hsa-miR-6715b-3p	NC_045512.2	144	-22.45	3	18	24852	24874	16	81.25%	87.50%
hsa-miR-4682	NC_045512.2	165	-21.96	2	18	9977	9999	16	81.25%	87.50%
hsa-miR-3129-5p	NC_045512.2	159	-20.03	2	17	23261	23283	16	81.25%	87.50%
hsa-miR-6797-3p	NC_045512.2	154	-22.55	2	18	18308	18327	16	81.25%	81.25%
hsa-miR-6863	NC_045512.2	158	-20.24	2	18	24494	24514	16	81.25%	87.50%
hsa-miR-514a-5p	NC_045512.2	145	-24.12	2	18	10954	10976	16	81.25%	93.75%
hsa-miR-4732-3p	NC_045512.2	140	-21.35	3	18	13165	13186	16	81.25%	81.25%
hsa-miR-6884-5p	NC_045512.2	141	-25.1	2	18	27518	27539	16	81.25%	87.50%
hsa-miR-3934-5p	NC_045512.2	143	-21.71	3	17	25652	25675	16	81.25%	87.50%
hsa-miR-7156-5p	NC_045512.2	153	-24.56	2	18	28949	28971	16	81.25%	87.50%
hsa-miR-4676-5p	NC_045512.2	147	-21.4	2	17	10993	11014	16	81.25%	87.50%
hsa-miR-30e-3p	NC_045512.2	159	-20.17	2	17	16600	16622	16	81.25%	87.50%
hsa-miR-4648	NC_045512.2	144	-21.02	3	18	20074	20094	16	81.25%	87.50%
hsa-miR-6769a-5p	NC_045512.2	144	-24.88	3	18	23690	23711	16	81.25%	87.50%
hsa-miR-6071	NC_045512.2	151	-26.09	2	17	519	538	16	81.25%	93.75%
hsa-miR-377-5p	NC_045512.2	147	-20.51	2	17	12066	12088	16	81.25%	87.50%
hsa-miR-6833-5p	NC_045512.2	159	-20.33	2	17	24364	24386	16	81.25%	87.50%
hsa-miR-8055	NC_045512.2	151	-23.66	2	17	2619	2642	16	81.25%	93.75%
hsa-miR-8080	NC_045512.2	163	-21.17	2	17	564	587	16	81.25%	93.75%
hsa-miR-6837-3p	NC_045512.2	169	-24.16	2	18	7735	7757	16	81.25%	93.75%
hsa-miR-4280	NC_045512.2	144	-20.67	3	19	12726	12745	16	81.25%	87.50%
hsa-miR-3185	NC_045512.2	148	-23.98	3	18	7709	7732	16	81.25%	93.75%
hsa-miR-1537-5p	NC_045512.2	148	-20.1	3	18	7045	7067	16	81.25%	93.75%
hsa-miR-365b-5p	NC_045512.2	141	-21.01	2	18	2452	2473	16	81.25%	87.50%
hsa-miR-6861-5p	NC_045512.2	145	-28.42	2	18	5684	5705	16	81.25%	93.75%
hsa-miR-6827-5p	NC_045512.2	141	-30.1	2	18	834	855	16	81.25%	87.50%
hsa-miR-1260b	NC_045512.2	141	-20.44	2	18	555	573	16	81.25%	87.50%
hsa-miR-4468	NC_045512.2	147	-21.23	2	17	25663	25681	16	81.25%	87.50%
hsa-miR-7843-3p	NC_045512.2	155	-20.03	2	17	24041	24063	16	81.25%	81.25%
hsa-miR-1909-5p	NC_045512.2	151	-25.52	2	18	9212	9231	16	81.25%	93.75%
hsa-miR-6086	NC_045512.2	143	-20.61	3	19	3163	3180	16	81.25%	87.50%
hsa-miR-3159	NC_045512.2	141	-20.24	2	18	19024	19045	16	81.25%	87.50%
hsa-miR-6736-5p	NC_045512.2	140	-20.44	2	13	28427	28447	11	81.82%	100.00%
hsa-miR-4738-3p	NC_045512.2	148	-20.03	2	13	19674	19695	11	81.82%	90.91%
hsa-miR-6766-5p	NC_045512.2	140	-21.3	2	13	14387	14410	11	81.82%	100.00%
hsa-miR-490-3p	NC_045512.2	140	-20.75	2	13	22314	22335	11	81.82%	100.00%
hsa-miR-4281	NC_045512.2	140	-23.55	2	13	21765	21782	11	81.82%	100.00%
hsa-miR-3130-3p	NC_045512.2	152	-20.47	2	13	24214	24234	11	81.82%	100.00%
hsa-miR-6871-3p	NC_045512.2	152	-24.65	2	13	12017	12038	11	81.82%	100.00%
hsa-miR-6127	NC_045512.2	140	-23.06	2	13	25502	25520	11	81.82%	100.00%
hsa-miR-664a-5p	NC_045512.2	140	-22.7	2	13	21582	21605	11	81.82%	100.00%
hsa-miR-675-3p	NC_045512.2	160	-22.1	2	19	795	813	17	82.35%	82.35%
hsa-miR-6868-3p	NC_045512.2	149	-26.37	3	20	10573	10592	17	82.35%	88.24%
hsa-miR-7112-3p	NC_045512.2	166	-21.35	2	19	28902	28924	17	82.35%	82.35%
hsa-miR-494-5p	NC_045512.2	156	-27.3	2	19	12065	12086	17	82.35%	94.12%
hsa-miR-5047	NC_045512.2	174	-25.47	2	19	27919	27939	17	82.35%	94.12%
hsa-miR-3942-3p	NC_045512.2	150	-21.16	2	19	19860	19880	17	82.35%	94.12%
hsa-miR-203b-5p	NC_045512.2	166	-20.45	2	19	14406	14427	17	82.35%	82.35%
hsa-miR-6507-3p	NC_045512.2	155	-20.08	3	20	29691	29712	17	82.35%	88.24%
hsa-miR-6516-5p	NC_045512.2	143	-20.46	3	20	27919	27940	17	82.35%	88.24%
hsa-miR-646	NC_045512.2	154	-23.57	2	18	9938	9956	17	82.35%	82.35%
hsa-miR-4701-5p	NC_045512.2	152	-24.51	2	19	6154	6174	17	82.35%	88.24%
hsa-miR-20b-3p	NC_045512.2	146	-22.59	2	19	4670	4689	17	82.35%	88.24%
hsa-miR-3913-3p	NC_045512.2	144	-24.29	2	18	11674	11696	17	82.35%	94.12%
hsa-miR-323a-5p	NC_045512.2	166	-26.9	2	19	17067	17088	17	82.35%	82.35%
hsa-miR-5197-3p	NC_045512.2	158	-21	2	19	10510	10532	17	82.35%	88.24%
hsa-miR-769-5p	NC_045512.2	140	-21.84	4	21	5831	5852	17	82.35%	88.24%
hsa-miR-17-3p	NC_045512.2	152	-21.87	2	19	22468	22488	17	82.35%	88.24%
hsa-miR-384	NC_045512.2	152	-20.15	2	19	29763	29781	17	82.35%	88.24%
hsa-miR-6073	NC_045512.2	151	-22.32	2	17	27414	27435	17	82.35%	88.24%
hsa-miR-6757-5p	NC_045512.2	140	-26.82	2	18	2440	2462	17	82.35%	88.24%
hsa-miR-1539	NC_045512.2	164	-29.16	2	18	6348	6369	17	82.35%	88.24%
hsa-miR-6810-3p	NC_045512.2	142	-22.3	2	19	28785	28807	17	82.35%	82.35%
hsa-miR-5195-3p	NC_045512.2	144	-24.24	3	18	28327	28349	17	82.35%	82.35%
hsa-miR-4684-3p	NC_045512.2	164	-24.59	2	18	8973	8995	17	82.35%	88.24%
hsa-miR-4526	NC_045512.2	159	-31.28	3	20	12658	12679	17	82.35%	94.12%
hsa-miR-6882-5p	NC_045512.2	166	-21.22	2	19	21705	21726	17	82.35%	82.35%
hsa-miR-7702	NC_045512.2	156	-21.66	2	18	2988	3010	17	82.35%	94.12%
hsa-miR-1911-3p	NC_045512.2	158	-23.16	2	19	28963	28982	17	82.35%	88.24%
hsa-miR-147a	NC_045512.2	160	-21.4	2	19	19306	19324	17	82.35%	82.35%
hsa-miR-6507-5p	NC_045512.2	140	-20.13	2	18	21902	21923	17	82.35%	88.24%
hsa-miR-1909-5p	NC_045512.2	145	-21.89	3	20	13501	13520	17	82.35%	82.35%
hsa-miR-877-3p	NC_045512.2	142	-21.36	2	19	28787	28807	17	82.35%	82.35%
hsa-miR-3682-5p	NC_045512.2	151	-21.35	2	20	29633	29654	18	83.33%	88.89%
hsa-miR-3155a	NC_045512.2	150	-26.09	3	20	29358	29379	18	83.33%	83.33%
hsa-miR-6829-3p	NC_045512.2	145	-24.27	2	14	3457	3476	12	83.33%	100.00%
hsa-miR-3692-3p	NC_045512.2	165	-22.42	2	20	4426	4448	18	83.33%	83.33%
hsa-miR-7150	NC_045512.2	153	-21.65	2	14	24787	24804	12	83.33%	91.67%
hsa-miR-4431	NC_045512.2	150	-20.56	3	21	22504	22524	18	83.33%	83.33%
hsa-miR-6514-5p	NC_045512.2	165	-20.7	2	19	26875	26898	18	83.33%	83.33%
hsa-miR-3142	NC_045512.2	157	-24.22	2	20	1583	1603	18	83.33%	88.89%
hsa-miR-6068	NC_045512.2	141	-20.43	2	14	27058	27078	12	83.33%	91.67%
hsa-miR-744-3p	NC_045512.2	143	-25.92	4	21	11795	11817	18	83.33%	94.44%
hsa-miR-542-3p	NC_045512.2	175	-22.91	2	20	15522	15543	18	83.33%	88.89%
hsa-miR-6839-5p	NC_045512.2	165	-23.88	2	20	26846	26866	18	83.33%	83.33%
hsa-miR-514b-5p	NC_045512.2	160	-26.82	3	21	843	864	18	83.33%	88.89%
hsa-miR-4469	NC_045512.2	157	-22.19	2	14	2478	2499	12	83.33%	100.00%
hsa-miR-3926	NC_045512.2	163	-24.46	2	19	11511	11531	18	83.33%	88.89%
hsa-miR-520f-5p	NC_045512.2	141	-21.67	2	14	1467	1488	12	83.33%	91.67%
hsa-miR-1181	NC_045512.2	145	-32.63	2	14	28549	28569	12	83.33%	100.00%
hsa-miR-5582-5p	NC_045512.2	163	-22.05	2	20	1512	1530	18	83.33%	83.33%
hsa-miR-3908	NC_045512.2	163	-20.98	2	20	26798	26817	18	83.33%	88.89%
hsa-miR-5590-5p	NC_045512.2	161	-20.09	2	20	11420	11439	18	83.33%	94.44%
hsa-miR-298	NC_045512.2	154	-23.82	3	21	27485	27507	18	83.33%	88.89%
hsa-miR-8080	NC_045512.2	154	-26.23	3	20	27986	28009	18	83.33%	88.89%
hsa-miR-573	NC_045512.2	164	-26.12	2	20	25999	26020	18	83.33%	83.33%
hsa-miR-143-3p	NC_045512.2	169	-24.16	2	19	27193	27214	18	83.33%	88.89%
hsa-miR-8082	NC_045512.2	147	-20.5	2	20	23971	23992	18	83.33%	83.33%
hsa-miR-3663-5p	NC_045512.2	142	-23.51	3	15	29529	29549	12	83.33%	100.00%
hsa-miR-548q	NC_045512.2	157	-23.91	2	19	12524	12546	18	83.33%	88.89%
hsa-miR-4321	NC_045512.2	142	-26.87	3	15	28420	28440	12	83.33%	100.00%
hsa-miR-3120-5p	NC_045512.2	147	-25.78	2	20	4279	4299	18	83.33%	83.33%
hsa-miR-6811-3p	NC_045512.2	145	-20.06	2	14	23193	23213	12	83.33%	100.00%
hsa-miR-4802-3p	NC_045512.2	147	-20.02	2	20	7752	7774	18	83.33%	83.33%
hsa-miR-3154	NC_045512.2	175	-30.09	2	20	17119	17140	18	83.33%	88.89%
hsa-miR-12117	NC_045512.2	141	-20.44	2	19	16406	16426	18	83.33%	83.33%
hsa-miR-6861-5p	NC_045512.2	145	-23.68	2	14	4236	4257	12	83.33%	100.00%
hsa-miR-514a-3p	NC_045512.2	163	-23.36	2	20	2503	2523	18	83.33%	88.89%
hsa-miR-3137	NC_045512.2	141	-23.39	2	19	29187	29211	18	83.33%	83.33%
hsa-miR-6715b-5p	NC_045512.2	144	-20.98	3	20	1511	1531	18	83.33%	83.33%
hsa-miR-7113-3p	NC_045512.2	150	-25.66	3	21	6351	6372	18	83.33%	83.33%
hsa-miR-432-5p	NC_045512.2	145	-22	2	14	6102	6124	12	83.33%	100.00%
hsa-miR-8057	NC_045512.2	145	-21.63	2	19	5352	5373	18	83.33%	88.89%
hsa-miR-6752-5p	NC_045512.2	141	-23.08	2	14	6178	6199	12	83.33%	91.67%
hsa-miR-451b	NC_045512.2	175	-23.31	2	20	28913	28934	18	83.33%	88.89%
hsa-miR-218-2-3p	NC_045512.2	145	-21.64	2	14	15297	15318	12	83.33%	100.00%
hsa-miR-6516-5p	NC_045512.2	146	-24.22	2	21	16602	16622	19	84.21%	84.21%
hsa-miR-6806-3p	NC_045512.2	169	-25.04	2	21	24606	24625	19	84.21%	84.21%
hsa-miR-7109-5p	NC_045512.2	143	-29.9	2	20	11739	11760	19	84.21%	84.21%
hsa-miR-148b-3p	NC_045512.2	156	-21.79	2	21	19081	19102	19	84.21%	89.47%
hsa-miR-4520-3p	NC_045512.2	164	-21.67	2	19	10149	10172	19	84.21%	84.21%
hsa-miR-8057	NC_045512.2	143	-25.13	2	20	12450	12471	19	84.21%	84.21%
hsa-miR-6834-5p	NC_045512.2	154	-30.56	2	20	19008	19029	19	84.21%	94.74%
hsa-miR-6793-3p	NC_045512.2	148	-20.58	2	14	16227	16247	13	84.62%	84.62%
hsa-miR-4499	NC_045512.2	143	-24.14	3	16	24712	24728	13	84.62%	92.31%
hsa-miR-6852-3p	NC_045512.2	147	-22.77	2	13	6344	6362	13	84.62%	84.62%
hsa-miR-874-3p	NC_045512.2	154	-21.02	2	15	22783	22804	13	84.62%	84.62%
hsa-miR-4291	NC_045512.2	152	-21.43	2	15	17563	17577	13	84.62%	92.31%
hsa-miR-3911	NC_045512.2	143	-24.35	3	16	23282	23303	13	84.62%	92.31%
hsa-miR-3689f	NC_045512.2	150	-24.11	2	15	8868	8889	13	84.62%	100.00%
hsa-miR-3177-5p	NC_045512.2	152	-21.92	2	14	13144	13167	13	84.62%	92.31%
hsa-miR-4468	NC_045512.2	158	-20.14	2	15	17127	17144	13	84.62%	92.31%
hsa-miR-505-5p	NC_045512.2	146	-25.56	2	15	4775	4796	13	84.62%	92.31%
hsa-miR-617	NC_045512.2	148	-27.87	2	21	1055	1077	20	85.00%	85.00%
hsa-miR-30d-3p	NC_045512.2	175	-24.23	2	21	16600	16622	20	85.00%	85.00%
hsa-miR-4520-2-3p	NC_045512.2	169	-22.84	2	20	10150	10173	20	85.00%	85.00%
hsa-miR-103a-3p	NC_045512.2	157	-20.25	2	16	13075	13096	14	85.71%	92.86%
hsa-miR-1915-5p	NC_045512.2	159	-22.88	2	16	8164	8185	14	85.71%	85.71%
hsa-miR-3918	NC_045512.2	163	-26.69	2	16	826	846	14	85.71%	92.86%
hsa-miR-8075	NC_045512.2	145	-30.03	2	15	14770	14794	14	85.71%	92.86%
hsa-miR-624-5p	NC_045512.2	159	-23.88	2	16	12857	12878	14	85.71%	85.71%
hsa-miR-518c-5p	NC_045512.2	144	-21.3	3	17	3028	3050	14	85.71%	85.71%
hsa-miR-4766-5p	NC_045512.2	157	-20.89	2	15	26804	26825	14	85.71%	92.86%
hsa-miR-10525-3p	NC_045512.2	151	-21.26	2	16	493	513	14	85.71%	92.86%
hsa-miR-107	NC_045512.2	157	-20.25	2	16	13075	13096	14	85.71%	92.86%
hsa-miR-383-3p	NC_045512.2	152	-21.3	2	15	29497	29517	15	86.67%	86.67%
hsa-miR-4330	NC_045512.2	158	-26.05	2	17	12306	12323	15	86.67%	86.67%
hsa-miR-516a-5p	NC_045512.2	148	-25.12	2	17	4933	4955	15	86.67%	100.00%
hsa-miR-4701-5p	NC_045512.2	158	-22.19	2	16	645	667	15	86.67%	86.67%
hsa-miR-4490	NC_045512.2	162	-20.55	2	17	9292	9312	15	86.67%	93.33%
hsa-miR-548b-3p	NC_045512.2	153	-20.07	3	18	9984	10005	15	86.67%	93.33%
hsa-miR-6777-3p	NC_045512.2	153	-27.41	3	18	11372	11391	15	86.67%	93.33%
hsa-miR-6511a-3p	NC_045512.2	143	-26.07	3	17	5362	5384	15	86.67%	86.67%
hsa-miR-1246	NC_045512.2	144	-22.58	2	17	25790	25808	15	86.67%	93.33%
hsa-miR-4652-3p	NC_045512.2	156	-20.61	2	17	16111	16132	15	86.67%	93.33%
hsa-miR-410-5p	NC_045512.2	158	-21.83	2	16	5528	5549	15	86.67%	86.67%
hsa-miR-219a-1-3p	NC_045512.2	164	-20.76	2	17	29505	29526	15	86.67%	86.67%
hsa-miR-6134	NC_045512.2	145	-24.94	3	18	4323	4341	15	86.67%	100.00%
hsa-miR-1178-5p	NC_045512.2	157	-27.1	2	17	14560	14575	15	86.67%	86.67%
hsa-miR-6875-5p	NC_045512.2	158	-25.04	2	17	575	594	15	86.67%	86.67%
hsa-miR-627-3p	NC_045512.2	146	-21.34	3	19	19393	19412	16	87.50%	93.75%
hsa-miR-6715a-3p	NC_045512.2	163	-21.86	2	17	24852	24873	16	87.50%	87.50%
hsa-miR-2277-3p	NC_045512.2	146	-29.89	3	19	12021	12041	16	87.50%	93.75%
hsa-miR-770-5p	NC_045512.2	163	-26.88	2	17	17074	17097	16	87.50%	87.50%
hsa-miR-4521	NC_045512.2	161	-26.57	2	18	18496	18517	16	87.50%	93.75%
hsa-miR-1226-3p	NC_045512.2	167	-29.35	2	18	5362	5382	16	87.50%	93.75%
hsa-miR-4524b-5p	NC_045512.2	150	-26.46	3	19	2619	2639	16	87.50%	100.00%
hsa-miR-6072	NC_045512.2	157	-22.38	2	18	28068	28087	16	87.50%	87.50%
hsa-miR-4782-3p	NC_045512.2	143	-21.12	4	20	12309	12330	16	87.50%	93.75%
hsa-miR-1910-3p	NC_045512.2	154	-20.33	3	19	4052	4071	16	87.50%	87.50%
hsa-miR-145-5p	NC_045512.2	169	-21.21	2	18	22789	22811	16	87.50%	87.50%
hsa-miR-628-3p	NC_045512.2	153	-28.51	2	18	4061	4081	16	87.50%	100.00%
hsa-miR-4711-5p	NC_045512.2	140	-24.55	3	19	10135	10156	16	87.50%	93.75%
hsa-miR-1299	NC_045512.2	147	-20.1	3	17	27136	27159	16	87.50%	87.50%
hsa-miR-4502	NC_045512.2	165	-29.82	2	18	3696	3717	16	87.50%	100.00%
hsa-miR-1307-3p	NC_045512.2	150	-33.56	2	19	29727	29748	17	88.24%	88.24%
hsa-miR-4673	NC_045512.2	146	-21.02	2	11	19257	19278	9	88.89%	100.00%
hsa-miR-3934-3p	NC_045512.2	146	-20.42	2	11	18632	18653	9	88.89%	100.00%
hsa-miR-8054	NC_045512.2	149	-21.01	2	20	7762	7781	18	88.89%	88.89%
hsa-miR-7851-3p	NC_045512.2	146	-20.89	2	11	5	26	9	88.89%	100.00%
hsa-miR-12129	NC_045512.2	173	-25.48	2	20	28095	28115	18	88.89%	88.89%
hsa-miR-3914	NC_045512.2	179	-23.05	2	20	4776	4797	18	88.89%	88.89%
hsa-miR-10525-3p	NC_045512.2	146	-23.45	2	19	11858	11879	18	88.89%	88.89%
hsa-miR-128-2-5p	NC_045512.2	146	-21.23	2	11	28379	28401	9	88.89%	100.00%
hsa-miR-4732-3p	NC_045512.2	151	-21.55	2	12	4244	4264	10	90.00%	100.00%
hsa-miR-7974	NC_045512.2	141	-20.28	2	11	19080	19104	10	90.00%	90.00%
hsa-miR-3939	NC_045512.2	151	-22.44	2	12	26817	26838	10	90.00%	100.00%
hsa-miR-7845-5p	NC_045512.2	151	-23.85	2	12	264	284	10	90.00%	100.00%
hsa-miR-6790-5p	NC_045512.2	151	-22.81	2	12	27721	27743	10	90.00%	100.00%
hsa-miR-1238-5p	NC_045512.2	144	-21.71	2	13	28425	28447	11	90.91%	100.00%
hsa-miR-3928-3p	NC_045512.2	144	-21.97	2	13	612	633	11	90.91%	100.00%
hsa-miR-4519	NC_045512.2	144	-23.69	2	13	26358	26375	11	90.91%	100.00%
hsa-miR-11401	NC_045512.2	152	-21.21	2	13	29087	29106	11	90.91%	90.91%
hsa-miR-4308	NC_045512.2	152	-20.36	2	13	17065	17082	11	90.91%	90.91%
hsa-miR-5196-3p	NC_045512.2	156	-20.69	2	13	3037	3057	11	90.91%	100.00%
hsa-miR-380-5p	NC_045512.2	156	-21.06	2	13	24402	24423	11	90.91%	100.00%
hsa-miR-6799-3p	NC_045512.2	144	-21.54	2	13	12013	12035	11	90.91%	100.00%
hsa-miR-7845-5p	NC_045512.2	156	-22.78	2	13	573	593	11	90.91%	100.00%
hsa-miR-7706	NC_045512.2	146	-20.65	2	12	25548	25572	11	90.91%	90.91%
hsa-miR-564	NC_045512.2	142	-21.87	3	15	13490	13508	12	91.67%	91.67%
hsa-miR-1204	NC_045512.2	151	-20.34	2	13	29722	29743	12	91.67%	91.67%
hsa-miR-539-5p	NC_045512.2	161	-24.2	2	14	29464	29485	12	91.67%	100.00%
hsa-miR-6835-5p	NC_045512.2	149	-21.23	2	14	3024	3045	12	91.67%	100.00%
hsa-miR-519d-5p	NC_045512.2	157	-24.38	2	14	1464	1488	12	91.67%	91.67%
hsa-miR-3120-3p	NC_045512.2	141	-20.4	3	16	4773	4792	13	92.31%	92.31%
hsa-miR-5011-3p	NC_045512.2	166	-22.73	2	15	12238	12259	13	92.31%	100.00%
hsa-miR-6881-5p	NC_045512.2	141	-21.65	3	16	15917	15937	13	92.31%	92.31%
hsa-miR-187-5p	NC_045512.2	154	-29.62	2	15	2872	2893	13	92.31%	100.00%
hsa-miR-938	NC_045512.2	162	-20.4	2	15	12643	12664	13	92.31%	92.31%
hsa-miR-188-3p	NC_045512.2	141	-23.54	3	16	583	602	13	92.31%	92.31%
hsa-miR-3650	NC_045512.2	166	-25.37	2	15	12907	12925	13	92.31%	100.00%
hsa-miR-4323	NC_045512.2	161	-24.46	2	15	16231	16249	14	92.86%	92.86%
hsa-miR-3675-3p	NC_045512.2	156	-22.92	3	17	2177	2198	14	92.86%	100.00%
hsa-miR-4786-3p	NC_045512.2	161	-25.31	2	15	24040	24062	14	92.86%	92.86%
hsa-miR-4455	NC_045512.2	166	-23.93	2	16	6180	6197	15	93.33%	93.33%
hsa-miR-8066	NC_045512.2	181	-29.62	2	20	28693	28712	18	94.44%	94.44%
																	24776	15485
																	26044

## Sheet: MERS
miRNA	Genome_Id	miRanda Score	Binding Energy	miRNA start site	miRNA ending site	target start site	target end site	Alignment lenght	Similiarity %	Identity %
hsa-miR-6738-5p	NC_019843.3	140	-22.26	3	13	28758	28780	10	100.00%	100.00%
hsa-miR-519b-3p	NC_019843.3	155	-20.46	2	12	8355	8376	10	100.00%	100.00%
hsa-miR-489-3p	NC_019843.3	150	-23.08	2	11	844	865	9	100.00%	100.00%
hsa-miR-1301-5p	NC_019843.3	160	-21.2	2	13	1601	1619	11	100.00%	100.00%
hsa-miR-1228-3p	NC_019843.3	150	-21.26	2	11	7547	7566	9	100.00%	100.00%
hsa-miR-4431	NC_019843.3	150	-20.33	2	11	20137	20158	9	100.00%	100.00%
hsa-miR-197-5p	NC_019843.3	145	-20.9	2	10	29133	29155	8	100.00%	100.00%
hsa-miR-4778-3p	NC_019843.3	155	-21.18	2	12	2746	2767	10	100.00%	100.00%
hsa-miR-6823-3p	NC_019843.3	150	-23.97	2	11	541	561	9	100.00%	100.00%
hsa-miR-3193	NC_019843.3	155	-25.21	2	12	7602	7623	10	100.00%	100.00%
hsa-miR-4783-3p	NC_019843.3	140	-21.61	2	9	25118	25140	7	100.00%	100.00%
hsa-miR-6812-5p	NC_019843.3	150	-21.96	2	11	1149	1173	9	100.00%	100.00%
hsa-miR-6768-5p	NC_019843.3	140	-21.33	2	9	16421	16443	7	100.00%	100.00%
hsa-miR-6748-5p	NC_019843.3	145	-21.94	2	10	25534	25555	8	100.00%	100.00%
hsa-miR-9900	NC_019843.3	145	-21.18	2	10	12881	12901	8	100.00%	100.00%
hsa-miR-7851-3p	NC_019843.3	150	-21.56	2	11	513	534	9	100.00%	100.00%
hsa-miR-4281	NC_019843.3	140	-20.1	2	9	12873	12890	7	100.00%	100.00%
hsa-miR-335-5p	NC_019843.3	140	-20.67	4	17	18768	18790	13	100.00%	100.00%
hsa-miR-6732-5p	NC_019843.3	150	-25.79	2	11	5430	5449	9	100.00%	100.00%
hsa-miR-6826-5p	NC_019843.3	150	-22	2	11	20510	20532	9	100.00%	100.00%
hsa-miR-6890-3p	NC_019843.3	150	-21.96	2	11	135	154	9	100.00%	100.00%
hsa-miR-3677-5p	NC_019843.3	145	-20.59	2	10	14200	14221	8	100.00%	100.00%
hsa-miR-3194-5p	NC_019843.3	160	-25.56	2	13	23096	23116	11	100.00%	100.00%
hsa-miR-4758-5p	NC_019843.3	140	-22.49	2	9	16715	16737	7	100.00%	100.00%
hsa-miR-1236-3p	NC_019843.3	145	-22.15	2	10	16145	16166	8	100.00%	100.00%
hsa-miR-6774-5p	NC_019843.3	150	-21.03	2	11	25653	25677	9	100.00%	100.00%
hsa-miR-6751-3p	NC_019843.3	140	-24.29	3	13	543	563	10	100.00%	100.00%
hsa-miR-584-3p	NC_019843.3	150	-20.01	2	11	28861	28882	9	100.00%	100.00%
hsa-miR-4259	NC_019843.3	145	-23.1	2	10	9973	9994	8	100.00%	100.00%
hsa-miR-6073	NC_019843.3	165	-21.05	2	14	7064	7083	12	100.00%	100.00%
hsa-miR-3620-3p	NC_019843.3	145	-20.87	2	10	28732	28753	8	100.00%	100.00%
hsa-miR-6800-5p	NC_019843.3	145	-23.73	3	14	29982	30002	11	100.00%	100.00%
hsa-miR-3675-5p	NC_019843.3	150	-21.62	2	11	11407	11429	9	100.00%	100.00%
hsa-miR-3944-5p	NC_019843.3	155	-22.57	2	12	28565	28585	10	100.00%	100.00%
hsa-miR-503-5p	NC_019843.3	140	-22.07	2	9	8327	8349	7	100.00%	100.00%
hsa-miR-9899	NC_019843.3	145	-23.65	2	10	16901	16922	8	100.00%	100.00%
hsa-miR-4733-3p	NC_019843.3	160	-24.98	2	13	9259	9280	11	100.00%	100.00%
hsa-miR-3940-3p	NC_019843.3	145	-21.43	2	10	28890	28911	8	100.00%	100.00%
hsa-miR-3127-5p	NC_019843.3	140	-22.32	2	21	20007	20029	19	47.37%	89.47%
hsa-miR-1229-5p	NC_019843.3	140	-22.02	2	22	2132	2156	21	52.38%	85.71%
hsa-miR-6858-5p	NC_019843.3	148	-27.27	2	21	16330	16351	19	52.63%	94.74%
hsa-miR-6791-5p	NC_019843.3	140	-25.38	2	21	10832	10853	19	52.63%	84.21%
hsa-miR-8069	NC_019843.3	148	-26.96	2	21	23733	23755	19	52.63%	94.74%
hsa-miR-4690-5p	NC_019843.3	148	-23.2	2	21	120	141	19	52.63%	78.95%
hsa-miR-6846-5p	NC_019843.3	142	-21.69	2	19	6111	6132	17	52.94%	76.47%
hsa-miR-370-3p	NC_019843.3	148	-22.51	2	17	3968	3989	15	53.33%	93.33%
hsa-miR-6848-5p	NC_019843.3	144	-21.42	2	17	6110	6132	15	53.33%	86.67%
hsa-miR-6782-5p	NC_019843.3	143	-20.33	2	24	22228	22252	22	54.55%	77.27%
hsa-miR-6756-5p	NC_019843.3	140	-27.38	2	22	23028	23052	22	54.55%	81.82%
hsa-miR-3680-3p	NC_019843.3	141	-21.14	2	22	24156	24178	20	55.00%	80.00%
hsa-miR-6792-5p	NC_019843.3	150	-22.24	2	20	24892	24914	20	55.00%	85.00%
hsa-miR-6756-5p	NC_019843.3	141	-29.92	2	22	11060	11082	20	55.00%	80.00%
hsa-miR-6790-5p	NC_019843.3	149	-22.99	2	22	11439	11458	20	55.00%	85.00%
hsa-miR-711	NC_019843.3	147	-21.37	2	20	28915	28936	18	55.56%	77.78%
hsa-miR-4658	NC_019843.3	147	-20.49	2	20	11436	11458	18	55.56%	77.78%
hsa-miR-10226	NC_019843.3	143	-22.16	2	20	27558	27579	18	55.56%	88.89%
hsa-miR-6772-3p	NC_019843.3	144	-22.32	2	22	21795	21822	25	56.00%	68.00%
hsa-miR-6782-5p	NC_019843.3	146	-33.89	2	24	20155	20182	25	56.00%	80.00%
hsa-miR-6751-5p	NC_019843.3	140	-21	2	22	11226	11251	23	56.52%	78.26%
hsa-miR-3085-5p	NC_019843.3	146	-27.5	2	24	21965	21990	23	56.52%	82.61%
hsa-miR-4722-5p	NC_019843.3	140	-20.32	2	22	18672	18695	21	57.14%	80.95%
hsa-miR-6751-5p	NC_019843.3	140	-20.65	2	22	19948	19971	21	57.14%	80.95%
hsa-miR-6751-5p	NC_019843.3	140	-23.62	2	22	26699	26722	21	57.14%	80.95%
hsa-miR-6741-5p	NC_019843.3	143	-33.4	2	21	16900	16923	21	57.14%	85.71%
hsa-miR-1229-5p	NC_019843.3	142	-26.35	2	23	4954	4977	21	57.14%	90.48%
hsa-miR-6767-5p	NC_019843.3	140	-20.7	2	22	23986	24009	21	57.14%	80.95%
hsa-miR-6727-5p	NC_019843.3	144	-25.6	2	22	27475	27498	21	57.14%	71.43%
hsa-miR-4763-3p	NC_019843.3	144	-25.41	2	23	17647	17669	21	57.14%	85.71%
hsa-miR-6878-5p	NC_019843.3	140	-20.49	2	22	26585	26613	26	57.69%	73.08%
hsa-miR-6893-5p	NC_019843.3	142	-25.37	2	20	2770	2791	19	57.89%	89.47%
hsa-miR-6754-5p	NC_019843.3	148	-26.68	2	21	23642	23663	19	57.89%	89.47%
hsa-miR-3937	NC_019843.3	141	-22.55	3	22	24583	24605	19	57.89%	84.21%
hsa-miR-490-3p	NC_019843.3	148	-21.64	2	21	19209	19230	19	57.89%	73.68%
hsa-miR-9851-3p	NC_019843.3	140	-27.52	2	21	3735	3756	19	57.89%	78.95%
hsa-miR-4298	NC_019843.3	140	-20.46	2	21	10977	10998	19	57.89%	78.95%
hsa-miR-6813-5p	NC_019843.3	140	-22.92	2	21	19047	19069	19	57.89%	78.95%
hsa-miR-2278	NC_019843.3	160	-21.19	2	21	18943	18964	19	57.89%	89.47%
hsa-miR-135a-3p	NC_019843.3	142	-23.19	2	21	27257	27277	19	57.89%	89.47%
hsa-miR-766-5p	NC_019843.3	141	-21.37	2	21	23600	23619	19	57.89%	89.47%
hsa-miR-4802-5p	NC_019843.3	140	-21.98	2	21	14477	14498	19	57.89%	78.95%
hsa-miR-6760-5p	NC_019843.3	140	-25.83	2	21	22958	22980	19	57.89%	94.74%
hsa-miR-1299	NC_019843.3	148	-23.32	2	21	10831	10852	19	57.89%	89.47%
hsa-miR-1185-1-3p	NC_019843.3	140	-22.86	2	21	10435	10456	19	57.89%	94.74%
hsa-miR-1248	NC_019843.3	149	-22.37	2	26	9189	9215	24	58.33%	75.00%
hsa-miR-3132	NC_019843.3	141	-21.42	2	23	18114	18140	24	58.33%	75.00%
hsa-miR-224-5p	NC_019843.3	162	-21.83	2	24	1177	1203	24	58.33%	83.33%
hsa-miR-1183	NC_019843.3	143	-24.53	2	26	30023	30048	24	58.33%	62.50%
hsa-miR-6813-5p	NC_019843.3	143	-23.7	2	22	24931	24957	24	58.33%	70.83%
hsa-miR-6855-5p	NC_019843.3	161	-26.1	2	24	29833	29859	24	58.33%	87.50%
hsa-miR-4448	NC_019843.3	142	-21.67	2	19	1227	1246	17	58.82%	88.24%
hsa-miR-5196-5p	NC_019843.3	142	-20.53	2	19	29630	29651	17	58.82%	70.59%
hsa-miR-6743-5p	NC_019843.3	144	-22.94	2	19	16347	16367	17	58.82%	82.35%
hsa-miR-6789-5p	NC_019843.3	142	-27.15	2	19	16345	16368	17	58.82%	88.24%
hsa-miR-1911-3p	NC_019843.3	150	-21.95	2	19	2555	2574	17	58.82%	82.35%
hsa-miR-6856-5p	NC_019843.3	141	-21.38	2	23	10427	10451	22	59.09%	77.27%
hsa-miR-6812-5p	NC_019843.3	155	-21.67	2	24	726	750	22	59.09%	72.73%
hsa-miR-6775-5p	NC_019843.3	155	-31.12	2	24	20692	20716	22	59.09%	86.36%
hsa-miR-1292-5p	NC_019843.3	151	-26.51	2	21	9615	9642	22	59.09%	77.27%
hsa-miR-4739	NC_019843.3	147	-23.97	2	24	24332	24356	22	59.09%	77.27%
hsa-miR-4739	NC_019843.3	145	-23.74	2	23	647	672	22	59.09%	81.82%
hsa-miR-4739	NC_019843.3	144	-24.67	2	22	26607	26633	22	59.09%	68.18%
hsa-miR-200c-3p	NC_019843.3	140	-20.72	2	22	7488	7512	22	59.09%	77.27%
hsa-miR-6855-5p	NC_019843.3	145	-25.19	2	23	26261	26286	22	59.09%	81.82%
hsa-miR-671-5p	NC_019843.3	140	-22.97	2	22	19488	19512	22	59.09%	77.27%
hsa-miR-3916	NC_019843.3	151	-20.33	2	24	23597	23619	22	59.09%	77.27%
hsa-miR-378c	NC_019843.3	140	-20.97	2	24	13420	13442	22	59.09%	77.27%
hsa-miR-10392-5p	NC_019843.3	144	-25.29	2	22	945	969	22	59.09%	81.82%
hsa-miR-6797-5p	NC_019843.3	140	-20.81	2	17	15877	15901	15	60.00%	93.33%
hsa-miR-4722-5p	NC_019843.3	145	-22.81	2	22	21407	21429	20	60.00%	80.00%
hsa-miR-621	NC_019843.3	142	-21.33	2	20	23105	23127	20	60.00%	85.00%
hsa-miR-3680-3p	NC_019843.3	142	-22.86	2	22	8985	9005	20	60.00%	85.00%
hsa-miR-197-5p	NC_019843.3	145	-22.22	2	22	22344	22366	20	60.00%	80.00%
hsa-miR-10394-3p	NC_019843.3	145	-24.82	2	22	10402	10424	20	60.00%	80.00%
hsa-miR-1183	NC_019843.3	168	-24.79	2	26	27932	27959	25	60.00%	84.00%
hsa-miR-4653-3p	NC_019843.3	143	-23.07	2	21	13000	13023	20	60.00%	85.00%
hsa-miR-5090	NC_019843.3	140	-26.46	3	22	16344	16367	20	60.00%	85.00%
hsa-miR-6793-5p	NC_019843.3	143	-21.93	2	21	11179	11201	20	60.00%	85.00%
hsa-miR-95-3p	NC_019843.3	147	-20.82	2	21	6400	6422	20	60.00%	75.00%
hsa-miR-4793-5p	NC_019843.3	141	-30.58	2	22	28730	28753	20	60.00%	75.00%
hsa-miR-3188	NC_019843.3	141	-21.1	2	22	22005	22024	20	60.00%	85.00%
hsa-miR-210-3p	NC_019843.3	143	-21.37	2	21	9187	9209	20	60.00%	85.00%
hsa-miR-92b-3p	NC_019843.3	155	-21.57	2	21	13355	13377	20	60.00%	85.00%
hsa-miR-4739	NC_019843.3	147	-21.61	2	22	25090	25113	20	60.00%	75.00%
hsa-miR-12122	NC_019843.3	153	-23.77	2	22	11138	11162	20	60.00%	90.00%
hsa-miR-8080	NC_019843.3	153	-21.39	2	22	9470	9492	20	60.00%	90.00%
hsa-miR-6774-5p	NC_019843.3	145	-21.46	2	22	27585	27609	20	60.00%	80.00%
hsa-miR-6808-5p	NC_019843.3	140	-22.77	2	17	22290	22311	15	60.00%	93.33%
hsa-miR-612	NC_019843.3	154	-21.65	2	24	804	831	25	60.00%	72.00%
hsa-miR-1229-5p	NC_019843.3	141	-20.47	2	22	29490	29513	20	60.00%	75.00%
hsa-miR-122-5p	NC_019843.3	155	-20.29	2	21	8902	8924	20	60.00%	85.00%
hsa-miR-6831-5p	NC_019843.3	151	-23.04	2	21	2131	2155	20	60.00%	80.00%
hsa-miR-7161-3p	NC_019843.3	148	-22.31	2	27	2414	2440	25	60.00%	76.00%
hsa-miR-6089	NC_019843.3	145	-31.98	2	22	26607	26630	20	60.00%	80.00%
hsa-miR-8077	NC_019843.3	143	-22.42	2	21	26304	26326	20	60.00%	85.00%
hsa-miR-362-5p	NC_019843.3	153	-20.95	2	22	916	939	20	60.00%	75.00%
hsa-miR-432-5p	NC_019843.3	147	-23.23	2	22	2565	2586	20	60.00%	90.00%
hsa-miR-3663-3p	NC_019843.3	145	-22.96	2	21	18263	18285	20	60.00%	80.00%
hsa-miR-6769b-5p	NC_019843.3	143	-21.97	2	22	22784	22805	20	60.00%	85.00%
hsa-miR-616-3p	NC_019843.3	144	-20.94	2	17	14698	14719	15	60.00%	100.00%
hsa-miR-328-5p	NC_019843.3	141	-22.77	2	22	13688	13710	20	60.00%	75.00%
hsa-miR-3921	NC_019843.3	140	-22.08	2	22	21973	22000	25	60.00%	72.00%
hsa-miR-4774-5p	NC_019843.3	146	-20.1	2	20	23341	23364	20	60.00%	90.00%
hsa-miR-6790-5p	NC_019843.3	140	-21.81	3	22	22062	22085	20	60.00%	85.00%
hsa-miR-6817-5p	NC_019843.3	141	-22.79	2	22	19217	19240	20	60.00%	75.00%
hsa-miR-4785	NC_019843.3	146	-22.52	2	20	2796	2818	20	60.00%	75.00%
hsa-miR-3617-3p	NC_019843.3	147	-26.22	2	22	19097	19127	28	60.71%	67.86%
hsa-miR-608	NC_019843.3	144	-26.29	2	22	20616	20643	23	60.87%	78.26%
hsa-miR-1244	NC_019843.3	148	-22.25	2	25	10810	10835	23	60.87%	86.96%
hsa-miR-3147	NC_019843.3	149	-26.64	2	23	26225	26250	23	60.87%	82.61%
hsa-miR-7848-3p	NC_019843.3	152	-22.91	2	22	10467	10492	23	60.87%	73.91%
hsa-miR-1911-5p	NC_019843.3	140	-24.55	2	22	28840	28865	23	60.87%	73.91%
hsa-miR-6859-5p	NC_019843.3	151	-23.05	2	22	23594	23619	23	60.87%	78.26%
hsa-miR-4632-5p	NC_019843.3	148	-28.69	2	22	18939	18964	23	60.87%	82.61%
hsa-miR-12128	NC_019843.3	147	-27.48	3	25	27251	27277	23	60.87%	82.61%
hsa-miR-7161-5p	NC_019843.3	147	-22.9	2	21	24896	24922	23	60.87%	82.61%
hsa-miR-671-5p	NC_019843.3	155	-26.5	2	22	20847	20872	23	60.87%	82.61%
hsa-miR-6760-5p	NC_019843.3	147	-20.44	2	22	11608	11633	23	60.87%	86.96%
hsa-miR-3085-5p	NC_019843.3	150	-24.42	2	24	28925	28950	23	60.87%	82.61%
hsa-miR-12120	NC_019843.3	144	-24.02	2	25	9063	9088	23	60.87%	82.61%
hsa-miR-3138	NC_019843.3	144	-20.53	3	21	26226	26249	18	61.11%	88.89%
hsa-miR-4476	NC_019843.3	143	-20.81	2	20	23652	23673	18	61.11%	83.33%
hsa-miR-3183	NC_019843.3	140	-22.85	3	21	5269	5290	18	61.11%	83.33%
hsa-miR-564	NC_019843.3	144	-24.19	2	18	20768	20788	18	61.11%	77.78%
hsa-miR-423-5p	NC_019843.3	143	-22.94	2	20	1420	1442	18	61.11%	83.33%
hsa-miR-6815-5p	NC_019843.3	140	-21.43	2	20	22055	22075	18	61.11%	88.89%
hsa-miR-5589-5p	NC_019843.3	141	-22.96	2	20	17397	17416	18	61.11%	88.89%
hsa-miR-320a-3p	NC_019843.3	143	-20.46	2	20	20836	20857	18	61.11%	83.33%
hsa-miR-6808-3p	NC_019843.3	147	-22.27	2	20	10460	10480	18	61.11%	88.89%
hsa-miR-670-5p	NC_019843.3	147	-21.91	2	18	17033	17054	18	61.11%	88.89%
hsa-miR-6890-5p	NC_019843.3	147	-20.28	2	20	26792	26812	18	61.11%	88.89%
hsa-miR-1909-3p	NC_019843.3	147	-24.2	2	20	28760	28781	18	61.11%	72.22%
hsa-miR-4761-3p	NC_019843.3	143	-20.14	2	20	4406	4426	18	61.11%	83.33%
hsa-miR-4433a-3p	NC_019843.3	143	-25.96	2	20	17194	17214	18	61.11%	83.33%
hsa-miR-7109-3p	NC_019843.3	143	-22.5	2	20	10045	10066	18	61.11%	66.67%
hsa-miR-4440	NC_019843.3	143	-21.85	2	20	5480	5501	18	61.11%	83.33%
hsa-miR-4502	NC_019843.3	143	-22.93	2	20	21833	21854	18	61.11%	100.00%
hsa-miR-608	NC_019843.3	142	-33.94	2	24	4828	4856	26	61.54%	80.77%
hsa-miR-1183	NC_019843.3	151	-22.77	2	26	11452	11480	26	61.54%	80.77%
hsa-miR-4688	NC_019843.3	150	-30.76	2	21	24821	24849	26	61.54%	73.08%
hsa-miR-298	NC_019843.3	146	-23.82	2	21	6935	6965	26	61.54%	69.23%
hsa-miR-4709-3p	NC_019843.3	154	-22.65	2	22	25243	25265	21	61.90%	85.71%
hsa-miR-579-5p	NC_019843.3	141	-25.93	2	21	284	306	21	61.90%	85.71%
hsa-miR-4722-5p	NC_019843.3	156	-23.33	2	22	26873	26896	21	61.90%	80.95%
hsa-miR-371b-3p	NC_019843.3	148	-21.61	2	22	19416	19439	21	61.90%	85.71%
hsa-miR-593-5p	NC_019843.3	148	-25.23	2	22	3731	3756	21	61.90%	85.71%
hsa-miR-593-5p	NC_019843.3	140	-20.77	2	22	5183	5208	21	61.90%	76.19%
hsa-miR-4783-3p	NC_019843.3	148	-26.68	2	22	151	174	21	61.90%	85.71%
hsa-miR-1183	NC_019843.3	159	-27.17	3	24	21477	21503	21	61.90%	95.24%
hsa-miR-1183	NC_019843.3	149	-21.83	3	23	2451	2478	21	61.90%	90.48%
hsa-miR-5707	NC_019843.3	142	-22.4	2	21	16363	16386	21	61.90%	85.71%
hsa-miR-5194	NC_019843.3	143	-20.43	2	21	3953	3976	21	61.90%	80.95%
hsa-miR-3192-5p	NC_019843.3	140	-24.27	2	22	2222	2245	21	61.90%	90.48%
hsa-miR-9851-3p	NC_019843.3	146	-26.27	2	20	8799	8823	21	61.90%	85.71%
hsa-miR-4697-3p	NC_019843.3	142	-21.83	2	23	17046	17069	21	61.90%	71.43%
hsa-miR-6770-5p	NC_019843.3	141	-21.12	3	23	7271	7295	21	61.90%	80.95%
hsa-miR-4646-5p	NC_019843.3	143	-21.06	2	21	21905	21928	21	61.90%	80.95%
hsa-miR-449c-5p	NC_019843.3	150	-20.19	2	23	9751	9775	21	61.90%	80.95%
hsa-miR-3188	NC_019843.3	144	-20.79	2	22	29012	29035	21	61.90%	80.95%
hsa-miR-6883-5p	NC_019843.3	143	-24.35	2	21	25093	25116	21	61.90%	80.95%
hsa-miR-6853-5p	NC_019843.3	142	-20.88	2	23	7597	7620	21	61.90%	71.43%
hsa-miR-3678-3p	NC_019843.3	151	-22	2	21	21700	21723	21	61.90%	76.19%
hsa-miR-6730-5p	NC_019843.3	142	-21.52	2	22	27913	27935	21	61.90%	85.71%
hsa-miR-4661-3p	NC_019843.3	147	-21.36	2	21	790	813	21	61.90%	71.43%
hsa-miR-7152-3p	NC_019843.3	148	-24.35	2	19	29357	29380	21	61.90%	80.95%
hsa-miR-1229-5p	NC_019843.3	141	-23.99	3	23	28754	28778	21	61.90%	80.95%
hsa-miR-6728-5p	NC_019843.3	148	-22.09	2	22	17921	17944	21	61.90%	85.71%
hsa-miR-497-5p	NC_019843.3	150	-21.38	2	20	6730	6753	21	61.90%	76.19%
hsa-miR-3976	NC_019843.3	146	-20.78	2	23	11838	11861	21	61.90%	76.19%
hsa-miR-6089	NC_019843.3	147	-34.36	2	21	7168	7193	21	61.90%	85.71%
hsa-miR-3651	NC_019843.3	144	-22.5	2	23	18727	18749	21	61.90%	80.95%
hsa-miR-3085-5p	NC_019843.3	148	-23.9	2	23	8598	8621	21	61.90%	71.43%
hsa-miR-6790-5p	NC_019843.3	140	-23.81	2	22	11493	11516	21	61.90%	90.48%
hsa-miR-3155a	NC_019843.3	141	-23.8	2	18	11880	11900	16	62.50%	87.50%
hsa-miR-6858-5p	NC_019843.3	141	-20.34	2	18	22236	22257	16	62.50%	87.50%
hsa-miR-92a-1-5p	NC_019843.3	145	-27.95	2	18	5718	5740	16	62.50%	93.75%
hsa-miR-7106-5p	NC_019843.3	141	-20.72	2	18	15882	15901	16	62.50%	87.50%
hsa-miR-6750-5p	NC_019843.3	161	-22.73	2	23	25185	25211	24	62.50%	79.17%
hsa-miR-6084	NC_019843.3	149	-23.55	2	18	28785	28804	16	62.50%	81.25%
hsa-miR-1224-5p	NC_019843.3	145	-24.72	2	18	17945	17963	16	62.50%	93.75%
hsa-miR-6722-3p	NC_019843.3	141	-24.85	2	18	22067	22088	16	62.50%	87.50%
hsa-miR-6133	NC_019843.3	149	-20.92	2	18	25096	25114	16	62.50%	81.25%
hsa-miR-711	NC_019843.3	142	-26.53	2	21	17765	17791	24	62.50%	79.17%
hsa-let-7a-5p	NC_019843.3	143	-21.47	2	21	25026	25052	24	62.50%	75.00%
hsa-miR-3187-3p	NC_019843.3	141	-22.26	2	18	13985	14004	16	62.50%	87.50%
hsa-miR-7161-3p	NC_019843.3	159	-23.24	2	25	5347	5375	24	62.50%	75.00%
hsa-miR-4518	NC_019843.3	151	-21.71	2	25	28169	28195	24	62.50%	79.17%
hsa-miR-1226-5p	NC_019843.3	148	-25.32	2	25	14126	14150	24	62.50%	83.33%
hsa-miR-1248	NC_019843.3	142	-20.13	3	25	2870	2901	27	62.96%	74.07%
hsa-miR-3155a	NC_019843.3	140	-23.91	2	18	8111	8134	19	63.16%	84.21%
hsa-miR-4793-3p	NC_019843.3	149	-21.8	3	22	18484	18506	19	63.16%	89.47%
hsa-miR-449a	NC_019843.3	148	-22.42	2	21	9753	9774	19	63.16%	84.21%
hsa-miR-4750-5p	NC_019843.3	148	-25.26	2	21	21956	21977	19	63.16%	84.21%
hsa-miR-6765-3p	NC_019843.3	146	-20.76	2	20	23701	23722	19	63.16%	73.68%
hsa-miR-6893-5p	NC_019843.3	140	-20.93	2	19	14773	14795	19	63.16%	89.47%
hsa-miR-1258	NC_019843.3	146	-21.37	2	20	10158	10179	19	63.16%	89.47%
hsa-miR-1258	NC_019843.3	142	-20.17	2	20	12447	12468	19	63.16%	84.21%
hsa-miR-6754-5p	NC_019843.3	144	-24.13	2	21	12055	12076	19	63.16%	94.74%
hsa-miR-6726-5p	NC_019843.3	154	-21.83	2	20	13688	13709	19	63.16%	84.21%
hsa-miR-6821-5p	NC_019843.3	144	-26.47	2	21	286	308	19	63.16%	78.95%
hsa-miR-2276-5p	NC_019843.3	156	-25.67	2	21	8987	9008	19	63.16%	78.95%
hsa-miR-6511b-5p	NC_019843.3	153	-23.21	2	19	27436	27461	19	63.16%	84.21%
hsa-miR-3936	NC_019843.3	140	-21.36	2	21	13318	13339	19	63.16%	89.47%
hsa-miR-12126	NC_019843.3	144	-21.12	2	21	28835	28858	19	63.16%	78.95%
hsa-let-7d-3p	NC_019843.3	140	-20.12	2	21	19230	19251	19	63.16%	89.47%
hsa-miR-2114-5p	NC_019843.3	140	-21.15	2	21	29040	29061	19	63.16%	73.68%
hsa-miR-181c-3p	NC_019843.3	148	-21.58	2	21	10545	10566	19	63.16%	84.21%
hsa-miR-6516-5p	NC_019843.3	141	-20.36	2	19	12967	12990	19	63.16%	84.21%
hsa-miR-6850-5p	NC_019843.3	140	-22.1	2	21	7017	7038	19	63.16%	73.68%
hsa-miR-3620-5p	NC_019843.3	146	-31.79	2	21	27733	27753	19	63.16%	89.47%
hsa-miR-4688	NC_019843.3	146	-20.3	2	21	16347	16367	19	63.16%	73.68%
hsa-miR-4688	NC_019843.3	144	-21.2	2	21	28941	28962	19	63.16%	78.95%
hsa-miR-10397-5p	NC_019843.3	142	-21.34	2	21	4538	4558	19	63.16%	84.21%
hsa-miR-6881-5p	NC_019843.3	146	-21.71	2	21	26790	26810	19	63.16%	89.47%
hsa-miR-4298	NC_019843.3	146	-21.82	2	20	23497	23519	19	63.16%	89.47%
hsa-miR-323a-5p	NC_019843.3	150	-20.56	2	21	25532	25552	19	63.16%	78.95%
hsa-miR-4692	NC_019843.3	142	-20.46	2	21	15670	15690	19	63.16%	84.21%
hsa-miR-4786-5p	NC_019843.3	146	-23.86	2	21	25345	25365	19	63.16%	89.47%
hsa-miR-193a-5p	NC_019843.3	144	-23.77	2	21	29417	29438	19	63.16%	78.95%
hsa-miR-6833-5p	NC_019843.3	146	-23.16	2	20	12064	12086	19	63.16%	89.47%
hsa-miR-6883-5p	NC_019843.3	142	-20.14	2	21	15999	16019	19	63.16%	84.21%
hsa-miR-4721	NC_019843.3	146	-20.69	2	21	5155	5175	19	63.16%	73.68%
hsa-miR-4758-5p	NC_019843.3	148	-22.37	2	18	17775	17800	19	63.16%	78.95%
hsa-miR-3655	NC_019843.3	146	-20.31	2	20	8001	8022	19	63.16%	89.47%
hsa-miR-3160-5p	NC_019843.3	140	-22.59	2	21	19431	19452	19	63.16%	73.68%
hsa-miR-21-3p	NC_019843.3	150	-23.08	2	20	1095	1116	19	63.16%	78.95%
hsa-miR-6808-5p	NC_019843.3	140	-29.76	2	21	9027	9048	19	63.16%	89.47%
hsa-miR-512-3p	NC_019843.3	152	-23	2	21	6191	6212	19	63.16%	89.47%
hsa-miR-153-3p	NC_019843.3	148	-23.36	2	21	10916	10937	19	63.16%	84.21%
hsa-miR-198	NC_019843.3	146	-20.83	2	21	27554	27574	19	63.16%	89.47%
hsa-miR-181d-3p	NC_019843.3	142	-22.53	2	20	2554	2575	19	63.16%	84.21%
hsa-miR-99a-3p	NC_019843.3	140	-21.98	2	21	29442	29463	19	63.16%	73.68%
hsa-miR-485-3p	NC_019843.3	152	-20.51	2	21	4997	5018	19	63.16%	89.47%
hsa-miR-6134	NC_019843.3	144	-20.64	2	18	28276	28297	19	63.16%	73.68%
hsa-miR-595	NC_019843.3	140	-20.43	2	20	2321	2341	19	63.16%	89.47%
hsa-miR-6890-5p	NC_019843.3	142	-22.93	2	20	3149	3170	19	63.16%	84.21%
hsa-miR-6824-5p	NC_019843.3	142	-20.03	2	20	1710	1732	19	63.16%	84.21%
hsa-miR-6824-5p	NC_019843.3	140	-22.9	2	21	16229	16250	19	63.16%	73.68%
hsa-miR-6869-5p	NC_019843.3	142	-23.09	2	21	24396	24416	19	63.16%	84.21%
hsa-miR-3154	NC_019843.3	140	-22.32	2	21	9673	9694	19	63.16%	89.47%
hsa-miR-3190-3p	NC_019843.3	144	-20.67	2	21	396	418	19	63.16%	78.95%
hsa-miR-6861-5p	NC_019843.3	144	-25	2	21	3483	3504	19	63.16%	78.95%
hsa-miR-1303	NC_019843.3	152	-20.87	2	21	2473	2494	19	63.16%	73.68%
hsa-miR-10392-5p	NC_019843.3	149	-21.38	3	22	22538	22560	19	63.16%	89.47%
hsa-miR-4787-5p	NC_019843.3	144	-23.36	2	21	6286	6307	19	63.16%	78.95%
hsa-miR-6769b-5p	NC_019843.3	142	-23.08	2	21	11516	11537	19	63.16%	84.21%
hsa-miR-449b-5p	NC_019843.3	148	-24.29	2	21	9753	9774	19	63.16%	84.21%
hsa-miR-545-3p	NC_019843.3	140	-20.34	2	21	24314	24335	19	63.16%	89.47%
hsa-miR-125a-3p	NC_019843.3	154	-22.59	2	21	18043	18063	19	63.16%	84.21%
hsa-miR-3059-3p	NC_019843.3	144	-20.83	2	21	17945	17966	19	63.16%	78.95%
hsa-miR-1283	NC_019843.3	148	-24.13	2	21	19429	19447	19	63.16%	78.95%
hsa-miR-7845-5p	NC_019843.3	154	-23.81	2	20	1187	1208	19	63.16%	84.21%
hsa-miR-6790-5p	NC_019843.3	146	-22.79	2	20	2901	2924	19	63.16%	89.47%
hsa-miR-6796-5p	NC_019843.3	148	-24.67	2	22	17087	17111	22	63.64%	81.82%
hsa-miR-1301-3p	NC_019843.3	161	-21.81	2	23	9897	9921	22	63.64%	81.82%
hsa-miR-6812-5p	NC_019843.3	147	-28.36	2	24	10302	10326	22	63.64%	72.73%
hsa-miR-11399	NC_019843.3	146	-21.38	2	20	12877	12902	22	63.64%	68.18%
hsa-miR-3937	NC_019843.3	142	-23.74	2	21	5549	5574	22	63.64%	81.82%
hsa-miR-4726-5p	NC_019843.3	143	-27.81	2	22	18031	18055	22	63.64%	81.82%
hsa-miR-2467-5p	NC_019843.3	148	-21.72	2	22	29069	29093	22	63.64%	68.18%
hsa-miR-1304-5p	NC_019843.3	151	-21.65	2	21	11398	11422	22	63.64%	72.73%
hsa-miR-6806-5p	NC_019843.3	143	-27.69	2	23	18690	18713	22	63.64%	81.82%
hsa-miR-1538	NC_019843.3	143	-30.01	2	21	28886	28911	22	63.64%	77.27%
hsa-miR-449c-5p	NC_019843.3	146	-22.69	3	24	9004	9029	22	63.64%	81.82%
hsa-miR-12119	NC_019843.3	145	-20.26	2	24	23558	23581	22	63.64%	77.27%
hsa-miR-4801	NC_019843.3	143	-21.32	2	21	9369	9393	22	63.64%	77.27%
hsa-miR-5582-5p	NC_019843.3	147	-20.12	2	21	4347	4371	22	63.64%	81.82%
hsa-miR-6762-5p	NC_019843.3	152	-21.49	2	22	23550	23574	22	63.64%	72.73%
hsa-miR-199a-5p	NC_019843.3	147	-21.03	2	22	28679	28703	22	63.64%	72.73%
hsa-miR-1271-3p	NC_019843.3	146	-21.35	2	21	5444	5468	22	63.64%	72.73%
hsa-miR-3200-3p	NC_019843.3	155	-26.52	2	21	288	312	22	63.64%	77.27%
hsa-miR-1911-5p	NC_019843.3	146	-22.14	2	22	25720	25743	22	63.64%	72.73%
hsa-miR-4758-3p	NC_019843.3	152	-24.62	2	22	1337	1361	22	63.64%	72.73%
hsa-miR-6758-5p	NC_019843.3	152	-27.67	2	22	25587	25611	22	63.64%	72.73%
hsa-miR-6756-5p	NC_019843.3	143	-28.57	2	22	478	502	22	63.64%	81.82%
hsa-miR-539-5p	NC_019843.3	141	-22.79	2	21	3899	3922	22	63.64%	81.82%
hsa-miR-3137	NC_019843.3	147	-23.69	2	23	4967	4990	22	63.64%	86.36%
hsa-miR-432-5p	NC_019843.3	140	-22.3	2	22	20580	20604	22	63.64%	72.73%
hsa-miR-619-5p	NC_019843.3	145	-22.28	2	20	22829	22854	22	63.64%	72.73%
hsa-miR-5189-5p	NC_019843.3	143	-23.15	2	22	1591	1616	22	63.64%	81.82%
hsa-miR-3617-3p	NC_019843.3	151	-25.3	2	22	963	990	25	64.00%	72.00%
hsa-miR-4778-3p	NC_019843.3	143	-23.17	2	21	16140	16167	25	64.00%	72.00%
hsa-miR-1183	NC_019843.3	141	-24.7	3	26	21710	21737	25	64.00%	80.00%
hsa-miR-449c-5p	NC_019843.3	141	-24.88	3	24	13379	13407	25	64.00%	76.00%
hsa-miR-4728-3p	NC_019843.3	142	-24.59	2	24	10351	10378	25	64.00%	68.00%
hsa-miR-6728-5p	NC_019843.3	143	-28.63	2	22	7287	7314	25	64.00%	76.00%
hsa-miR-12127	NC_019843.3	145	-21.85	2	24	22913	22940	25	64.00%	76.00%
hsa-miR-4691-3p	NC_019843.3	151	-27.94	2	22	15178	15205	25	64.00%	72.00%
hsa-miR-593-5p	NC_019843.3	145	-26.83	2	24	8793	8823	28	64.29%	71.43%
hsa-miR-5047	NC_019843.3	143	-20.32	2	16	11215	11235	14	64.29%	100.00%
hsa-miR-6732-5p	NC_019843.3	143	-22.21	2	16	13320	13339	14	64.29%	78.57%
hsa-miR-6855-5p	NC_019843.3	149	-35.73	2	24	15597	15630	31	64.52%	70.97%
hsa-miR-3622a-5p	NC_019843.3	154	-26.23	2	19	27437	27458	17	64.71%	82.35%
hsa-miR-3940-5p	NC_019843.3	148	-22.75	2	19	11328	11346	17	64.71%	82.35%
hsa-miR-3940-5p	NC_019843.3	146	-22.41	2	19	25761	25780	17	64.71%	88.24%
hsa-miR-1306-5p	NC_019843.3	150	-20.64	2	19	13075	13096	17	64.71%	76.47%
hsa-miR-6799-5p	NC_019843.3	150	-20.52	2	19	25093	25112	17	64.71%	76.47%
hsa-miR-6846-5p	NC_019843.3	142	-23.67	2	19	23554	23575	17	64.71%	82.35%
hsa-miR-328-3p	NC_019843.3	146	-25.26	2	19	8990	9011	17	64.71%	88.24%
hsa-miR-6761-5p	NC_019843.3	146	-20.17	2	19	24410	24430	17	64.71%	88.24%
hsa-miR-1587	NC_019843.3	140	-26.45	2	19	3490	3508	17	64.71%	88.24%
hsa-miR-7107-5p	NC_019843.3	146	-22.76	2	19	1643	1664	17	64.71%	88.24%
hsa-miR-624-3p	NC_019843.3	144	-20.03	2	18	1589	1610	17	64.71%	94.12%
hsa-miR-4448	NC_019843.3	154	-23.11	2	19	18783	18802	17	64.71%	82.35%
hsa-miR-196b-5p	NC_019843.3	140	-20.46	2	18	16520	16542	17	64.71%	88.24%
hsa-miR-6510-3p	NC_019843.3	144	-21.44	2	18	14000	14021	17	64.71%	76.47%
hsa-miR-4776-5p	NC_019843.3	154	-20.29	2	19	22824	22845	17	64.71%	82.35%
hsa-miR-2467-3p	NC_019843.3	142	-23.01	2	19	24338	24359	17	64.71%	82.35%
hsa-miR-6762-5p	NC_019843.3	150	-21.68	2	19	27997	28019	17	64.71%	94.12%
hsa-miR-8069	NC_019843.3	150	-25.11	2	19	16954	16976	17	64.71%	94.12%
hsa-miR-3187-3p	NC_019843.3	152	-21.69	2	18	914	934	17	64.71%	88.24%
hsa-miR-6826-5p	NC_019843.3	142	-20.77	2	19	20300	20322	17	64.71%	82.35%
hsa-miR-1202	NC_019843.3	154	-23.04	2	19	28290	28310	17	64.71%	82.35%
hsa-miR-1200	NC_019843.3	158	-20.23	2	19	23813	23834	17	64.71%	88.24%
hsa-miR-4717-3p	NC_019843.3	140	-21.94	2	19	2315	2334	17	64.71%	88.24%
hsa-miR-762	NC_019843.3	143	-23.65	2	17	3484	3507	17	64.71%	76.47%
hsa-miR-6889-5p	NC_019843.3	142	-24.15	2	19	18273	18295	17	64.71%	82.35%
hsa-miR-4423-5p	NC_019843.3	140	-20.7	2	19	29050	29070	17	64.71%	88.24%
hsa-miR-4433a-3p	NC_019843.3	146	-21.37	2	19	4838	4858	17	64.71%	88.24%
hsa-miR-4433a-3p	NC_019843.3	146	-20.94	2	19	26926	26946	17	64.71%	88.24%
hsa-miR-4433a-3p	NC_019843.3	142	-21.62	2	19	29864	29884	17	64.71%	82.35%
hsa-miR-550a-3-5p	NC_019843.3	146	-24.89	2	19	3973	3992	17	64.71%	88.24%
hsa-miR-6779-5p	NC_019843.3	143	-25.3	3	20	25035	25055	17	64.71%	88.24%
hsa-miR-184	NC_019843.3	142	-21.58	2	19	18771	18792	17	64.71%	82.35%
hsa-miR-6834-5p	NC_019843.3	146	-21.94	2	19	1526	1546	17	64.71%	88.24%
hsa-miR-4639-3p	NC_019843.3	150	-21.33	2	19	5272	5291	17	64.71%	76.47%
hsa-miR-6865-5p	NC_019843.3	142	-23.45	2	19	16889	16911	17	64.71%	82.35%
hsa-miR-7160-5p	NC_019843.3	140	-20.09	2	19	6967	6986	17	64.71%	88.24%
hsa-miR-5088-5p	NC_019843.3	153	-24.63	2	22	17938	17961	20	65.00%	85.00%
hsa-miR-4709-3p	NC_019843.3	151	-20.21	2	21	18636	18659	20	65.00%	75.00%
hsa-miR-541-5p	NC_019843.3	146	-20.66	2	22	2294	2316	20	65.00%	85.00%
hsa-miR-6499-3p	NC_019843.3	140	-21.07	2	18	6724	6749	20	65.00%	80.00%
hsa-miR-6780b-5p	NC_019843.3	145	-20.08	2	19	11	36	20	65.00%	70.00%
hsa-miR-6780b-5p	NC_019843.3	141	-20.21	2	22	16227	16249	20	65.00%	70.00%
hsa-miR-425-3p	NC_019843.3	147	-21.9	2	21	20970	20992	20	65.00%	85.00%
hsa-miR-449a	NC_019843.3	143	-25.2	2	21	9313	9335	20	65.00%	95.00%
hsa-miR-875-3p	NC_019843.3	149	-24.81	2	20	18150	18172	20	65.00%	80.00%
hsa-miR-371a-3p	NC_019843.3	147	-20.56	2	22	21969	21990	20	65.00%	85.00%
hsa-miR-323b-5p	NC_019843.3	161	-24.07	2	22	14018	14040	20	65.00%	80.00%
hsa-miR-3945	NC_019843.3	155	-20.6	2	22	13785	13806	20	65.00%	80.00%
hsa-miR-3945	NC_019843.3	145	-21.35	2	22	6383	6405	20	65.00%	90.00%
hsa-miR-3616-3p	NC_019843.3	153	-22.59	2	22	22947	22969	20	65.00%	85.00%
hsa-miR-3922-5p	NC_019843.3	153	-25.51	2	22	18551	18573	20	65.00%	85.00%
hsa-miR-6734-5p	NC_019843.3	140	-25.24	3	22	7718	7741	20	65.00%	80.00%
hsa-miR-5581-5p	NC_019843.3	142	-21.17	2	20	16691	16714	20	65.00%	80.00%
hsa-miR-650	NC_019843.3	145	-26.54	2	19	18270	18293	20	65.00%	85.00%
hsa-miR-3192-5p	NC_019843.3	153	-27.62	2	22	28062	28084	20	65.00%	85.00%
hsa-miR-6793-5p	NC_019843.3	147	-27.29	2	21	29418	29440	20	65.00%	85.00%
hsa-miR-138-5p	NC_019843.3	147	-20.79	2	21	5784	5807	20	65.00%	70.00%
hsa-miR-365a-5p	NC_019843.3	141	-21.16	2	22	2419	2441	20	65.00%	85.00%
hsa-miR-4458	NC_019843.3	140	-21.1	2	18	12076	12098	20	65.00%	80.00%
hsa-miR-6510-5p	NC_019843.3	151	-24.5	2	21	28559	28581	20	65.00%	75.00%
hsa-miR-29b-3p	NC_019843.3	155	-23.09	2	22	3735	3756	20	65.00%	80.00%
hsa-miR-6768-5p	NC_019843.3	140	-28.75	2	22	10437	10455	20	65.00%	80.00%
hsa-miR-6780a-5p	NC_019843.3	149	-21.82	2	22	15998	16020	20	65.00%	80.00%
hsa-miR-4734	NC_019843.3	147	-25.19	2	21	8100	8122	20	65.00%	70.00%
hsa-miR-3714	NC_019843.3	147	-22.41	2	21	22372	22394	20	65.00%	70.00%
hsa-miR-4298	NC_019843.3	150	-21.73	2	20	23026	23049	20	65.00%	75.00%
hsa-miR-92a-2-5p	NC_019843.3	143	-20.61	2	21	18405	18427	20	65.00%	80.00%
hsa-miR-5091	NC_019843.3	143	-20.91	2	22	19479	19500	20	65.00%	80.00%
hsa-miR-3136-5p	NC_019843.3	149	-22.93	2	22	8448	8470	20	65.00%	80.00%
hsa-miR-34b-5p	NC_019843.3	142	-22.53	2	20	9751	9775	20	65.00%	80.00%
hsa-miR-4730	NC_019843.3	145	-21.9	2	22	17648	17670	20	65.00%	75.00%
hsa-miR-4732-5p	NC_019843.3	147	-22.58	2	22	25372	25393	20	65.00%	85.00%
hsa-miR-302a-5p	NC_019843.3	155	-21.42	2	22	8976	8997	20	65.00%	95.00%
hsa-miR-7848-3p	NC_019843.3	143	-20.95	2	22	4540	4561	20	65.00%	80.00%
hsa-miR-4739	NC_019843.3	153	-28.73	2	22	11835	11859	20	65.00%	85.00%
hsa-miR-1911-5p	NC_019843.3	145	-21.98	2	22	8481	8503	20	65.00%	75.00%
hsa-miR-873-3p	NC_019843.3	151	-21.65	2	21	22525	22547	20	65.00%	90.00%
hsa-miR-12128	NC_019843.3	153	-24.87	2	22	23650	23675	20	65.00%	85.00%
hsa-miR-4485-3p	NC_019843.3	141	-24.14	2	19	5528	5550	20	65.00%	80.00%
hsa-miR-1229-5p	NC_019843.3	141	-23.83	2	22	3480	3503	20	65.00%	70.00%
hsa-miR-1229-5p	NC_019843.3	141	-25.76	2	22	13272	13295	20	65.00%	85.00%
hsa-miR-3185	NC_019843.3	159	-20.81	2	21	25381	25404	20	65.00%	85.00%
hsa-miR-4745-5p	NC_019843.3	141	-23.75	2	22	1871	1893	20	65.00%	70.00%
hsa-miR-6882-5p	NC_019843.3	143	-20.93	2	21	25639	25661	20	65.00%	80.00%
hsa-miR-671-5p	NC_019843.3	143	-23.98	2	21	11938	11961	20	65.00%	80.00%
hsa-miR-497-5p	NC_019843.3	149	-20.84	2	20	2870	2892	20	65.00%	80.00%
hsa-miR-6869-5p	NC_019843.3	143	-22.76	2	21	22484	22506	20	65.00%	80.00%
hsa-miR-3154	NC_019843.3	150	-21.97	2	20	9392	9415	20	65.00%	90.00%
hsa-miR-1295b-3p	NC_019843.3	141	-21.57	2	21	24328	24349	20	65.00%	85.00%
hsa-miR-106b-3p	NC_019843.3	147	-24.6	2	21	30029	30051	20	65.00%	85.00%
hsa-miR-3675-5p	NC_019843.3	151	-20.33	2	22	13081	13102	20	65.00%	75.00%
hsa-miR-432-5p	NC_019843.3	145	-27.37	2	22	29149	29171	20	65.00%	75.00%
hsa-miR-432-5p	NC_019843.3	143	-20.49	2	22	12043	12064	20	65.00%	80.00%
hsa-miR-449b-5p	NC_019843.3	143	-24.96	2	21	9313	9335	20	65.00%	95.00%
hsa-miR-616-3p	NC_019843.3	147	-24.19	2	21	29767	29789	20	65.00%	85.00%
hsa-miR-6894-5p	NC_019843.3	145	-25.18	2	22	18401	18424	20	65.00%	75.00%
hsa-miR-6834-5p	NC_019843.3	142	-20.76	2	20	1710	1732	20	65.00%	80.00%
hsa-miR-1299	NC_019843.3	151	-21.01	2	21	5699	5721	20	65.00%	90.00%
hsa-miR-6865-5p	NC_019843.3	155	-21.7	2	22	22285	22306	20	65.00%	80.00%
hsa-miR-6849-5p	NC_019843.3	165	-23.34	2	22	23033	23055	20	65.00%	85.00%
hsa-miR-6849-5p	NC_019843.3	147	-23.55	2	22	4958	4979	20	65.00%	85.00%
hsa-miR-933	NC_019843.3	143	-20.39	2	21	17325	17347	20	65.00%	80.00%
hsa-miR-6790-5p	NC_019843.3	157	-21.66	2	22	21446	21468	20	65.00%	75.00%
hsa-miR-103a-2-5p	NC_019843.3	148	-26.78	2	22	19427	19452	23	65.22%	78.26%
hsa-miR-4769-5p	NC_019843.3	165	-28.38	2	23	12405	12430	23	65.22%	82.61%
hsa-miR-103a-1-5p	NC_019843.3	148	-28.09	2	22	19427	19452	23	65.22%	78.26%
hsa-miR-6807-5p	NC_019843.3	142	-21.18	2	21	9215	9240	23	65.22%	78.26%
hsa-miR-6812-5p	NC_019843.3	144	-25.82	2	24	3470	3494	23	65.22%	78.26%
hsa-miR-510-5p	NC_019843.3	141	-26.72	2	21	8959	8983	23	65.22%	78.26%
hsa-miR-5587-3p	NC_019843.3	142	-30.68	2	20	9027	9052	23	65.22%	73.91%
hsa-miR-12115	NC_019843.3	145	-25.27	2	23	24470	24495	23	65.22%	73.91%
hsa-miR-1271-3p	NC_019843.3	150	-21.42	2	21	21715	21740	23	65.22%	73.91%
hsa-miR-5589-5p	NC_019843.3	141	-20.03	2	20	29724	29749	23	65.22%	78.26%
hsa-miR-4632-5p	NC_019843.3	144	-32.32	2	22	5436	5461	23	65.22%	73.91%
hsa-miR-3978	NC_019843.3	148	-22.47	2	22	18196	18222	23	65.22%	78.26%
hsa-miR-658	NC_019843.3	144	-25.29	2	24	7719	7743	23	65.22%	78.26%
hsa-miR-1292-5p	NC_019843.3	149	-22.64	2	24	3292	3320	26	65.38%	65.38%
hsa-miR-34b-5p	NC_019843.3	148	-23.67	2	22	23220	23248	26	65.38%	73.08%
hsa-miR-8053	NC_019843.3	159	-22.31	2	23	7931	7959	26	65.38%	80.77%
hsa-miR-6720-5p	NC_019843.3	151	-24.52	2	22	24309	24337	26	65.38%	69.23%
hsa-miR-665	NC_019843.3	141	-23.44	2	19	7276	7296	18	66.67%	83.33%
hsa-miR-1250-5p	NC_019843.3	144	-22.18	2	17	28038	28058	15	66.67%	93.33%
hsa-miR-4709-3p	NC_019843.3	142	-20.64	2	22	20627	20649	21	66.67%	80.95%
hsa-miR-3940-5p	NC_019843.3	145	-23.34	2	19	10983	11003	18	66.67%	88.89%
hsa-miR-6877-5p	NC_019843.3	141	-24.07	2	20	7172	7192	18	66.67%	83.33%
hsa-miR-1298-3p	NC_019843.3	146	-22.22	2	20	21907	21930	21	66.67%	80.95%
hsa-miR-4769-5p	NC_019843.3	147	-25.64	2	23	27188	27213	24	66.67%	79.17%
hsa-miR-6796-5p	NC_019843.3	142	-20.14	2	21	16300	16324	21	66.67%	80.95%
hsa-miR-3691-5p	NC_019843.3	155	-22.92	2	21	23027	23054	24	66.67%	70.83%
hsa-miR-6858-5p	NC_019843.3	144	-21.95	3	21	3956	3977	18	66.67%	83.33%
hsa-miR-6797-5p	NC_019843.3	145	-27.71	2	24	20620	20646	24	66.67%	75.00%
hsa-miR-4436a	NC_019843.3	144	-20.52	2	20	27050	27068	18	66.67%	88.89%
hsa-miR-486-3p	NC_019843.3	145	-20.58	2	20	1421	1440	18	66.67%	88.89%
hsa-miR-6841-3p	NC_019843.3	155	-22.69	2	20	29715	29735	18	66.67%	77.78%
hsa-miR-1301-3p	NC_019843.3	148	-21.55	2	23	1976	1998	21	66.67%	80.95%
hsa-miR-6751-5p	NC_019843.3	151	-28.14	2	20	6170	6192	18	66.67%	88.89%
hsa-miR-6751-5p	NC_019843.3	144	-27.75	2	22	28879	28902	21	66.67%	76.19%
hsa-miR-3189-3p	NC_019843.3	140	-21.59	2	17	3491	3511	15	66.67%	86.67%
hsa-miR-6880-5p	NC_019843.3	145	-21	2	19	3144	3166	18	66.67%	88.89%
hsa-miR-5692c	NC_019843.3	140	-21.29	3	21	13855	13876	18	66.67%	94.44%
hsa-miR-3161	NC_019843.3	142	-20.26	2	22	4007	4033	24	66.67%	79.17%
hsa-miR-4457	NC_019843.3	151	-25.42	2	21	14422	14445	21	66.67%	85.71%
hsa-miR-4457	NC_019843.3	151	-22.31	2	21	17138	17161	21	66.67%	85.71%
hsa-miR-2682-3p	NC_019843.3	159	-25.4	2	20	16618	16639	18	66.67%	83.33%
hsa-miR-6715a-3p	NC_019843.3	159	-25.09	2	20	7147	7167	18	66.67%	83.33%
hsa-miR-214-5p	NC_019843.3	143	-24.93	2	21	6700	6723	21	66.67%	76.19%
hsa-miR-4673	NC_019843.3	148	-23.15	2	18	9027	9050	18	66.67%	77.78%
hsa-miR-608	NC_019843.3	148	-25.58	2	22	8410	8435	21	66.67%	80.95%
hsa-miR-608	NC_019843.3	146	-24.29	2	21	28271	28297	21	66.67%	85.71%
hsa-miR-127-3p	NC_019843.3	142	-21.04	3	20	791	813	18	66.67%	88.89%
hsa-miR-10394-3p	NC_019843.3	142	-21.35	2	20	29004	29022	18	66.67%	72.22%
hsa-miR-3132	NC_019843.3	162	-24.98	2	23	28754	28777	21	66.67%	76.19%
hsa-miR-6770-3p	NC_019843.3	147	-21.32	2	20	21809	21829	18	66.67%	83.33%
hsa-miR-5047	NC_019843.3	147	-20.89	2	20	15135	15155	18	66.67%	83.33%
hsa-miR-7151-5p	NC_019843.3	140	-26.4	3	22	874	901	24	66.67%	70.83%
hsa-miR-4498	NC_019843.3	151	-21.75	2	21	3484	3507	21	66.67%	71.43%
hsa-miR-199b-5p	NC_019843.3	154	-22.34	2	21	28850	28877	24	66.67%	75.00%
hsa-miR-224-5p	NC_019843.3	154	-22.77	2	24	8829	8855	24	66.67%	79.17%
hsa-miR-6840-3p	NC_019843.3	143	-21.75	2	20	11722	11743	18	66.67%	77.78%
hsa-miR-141-3p	NC_019843.3	163	-24.55	2	21	8887	8913	24	66.67%	79.17%
hsa-miR-6856-5p	NC_019843.3	162	-23.38	2	23	11836	11859	21	66.67%	76.19%
hsa-miR-486-5p	NC_019843.3	140	-20.32	3	21	9045	9066	18	66.67%	77.78%
hsa-miR-6736-5p	NC_019843.3	157	-22.05	2	20	26414	26433	18	66.67%	88.89%
hsa-miR-6812-5p	NC_019843.3	151	-24.56	2	20	12405	12429	18	66.67%	88.89%
hsa-miR-4665-3p	NC_019843.3	145	-27.48	2	20	10136	10160	18	66.67%	88.89%
hsa-miR-7854-3p	NC_019843.3	149	-20.72	2	20	22232	22251	18	66.67%	77.78%
hsa-miR-744-3p	NC_019843.3	142	-23.6	2	20	29047	29071	21	66.67%	76.19%
hsa-miR-3064-5p	NC_019843.3	159	-20.77	2	20	29457	29477	18	66.67%	83.33%
hsa-miR-6745	NC_019843.3	145	-23.79	2	19	2765	2786	18	66.67%	88.89%
hsa-miR-3619-3p	NC_019843.3	143	-22.7	2	20	7081	7102	18	66.67%	77.78%
hsa-miR-4768-5p	NC_019843.3	144	-20.85	2	20	5270	5289	18	66.67%	88.89%
hsa-miR-650	NC_019843.3	141	-22.09	2	20	26743	26762	18	66.67%	83.33%
hsa-miR-6884-5p	NC_019843.3	148	-24.88	3	21	9322	9343	18	66.67%	88.89%
hsa-miR-7853-5p	NC_019843.3	167	-21.88	2	20	7136	7156	18	66.67%	94.44%
hsa-miR-8075	NC_019843.3	146	-21.76	2	22	13744	13767	21	66.67%	85.71%
hsa-miR-6825-5p	NC_019843.3	143	-21.82	2	20	25099	25120	18	66.67%	77.78%
hsa-miR-6773-5p	NC_019843.3	149	-21.61	2	19	18542	18565	18	66.67%	94.44%
hsa-miR-134-5p	NC_019843.3	142	-23.96	2	21	214	237	21	66.67%	80.95%
hsa-miR-122b-3p	NC_019843.3	155	-20.13	2	21	23281	23304	21	66.67%	76.19%
hsa-miR-4697-3p	NC_019843.3	140	-24.85	2	23	13080	13106	24	66.67%	70.83%
hsa-miR-6850-5p	NC_019843.3	143	-24.67	2	21	20589	20612	21	66.67%	76.19%
hsa-miR-6510-5p	NC_019843.3	159	-22.15	2	20	2769	2790	18	66.67%	83.33%
hsa-miR-6806-5p	NC_019843.3	145	-27.9	2	19	27436	27460	18	66.67%	88.89%
hsa-miR-4713-3p	NC_019843.3	142	-27.56	2	21	27517	27540	21	66.67%	80.95%
hsa-miR-3151-5p	NC_019843.3	146	-28.62	2	20	3440	3463	21	66.67%	80.95%
hsa-miR-412-5p	NC_019843.3	148	-21.66	2	22	2114	2137	21	66.67%	95.24%
hsa-miR-622	NC_019843.3	141	-22.98	2	19	16191	16212	18	66.67%	83.33%
hsa-miR-3974	NC_019843.3	140	-20.06	2	22	14304	14327	21	66.67%	85.71%
hsa-miR-6771-5p	NC_019843.3	143	-20.36	2	20	3305	3326	18	66.67%	77.78%
hsa-miR-921	NC_019843.3	161	-30.31	2	24	11432	11461	27	66.67%	74.07%
hsa-miR-3116	NC_019843.3	143	-24.02	2	20	23274	23295	18	66.67%	94.44%
hsa-miR-6764-3p	NC_019843.3	145	-22.6	2	19	4027	4051	21	66.67%	80.95%
hsa-miR-3158-3p	NC_019843.3	151	-20.49	2	21	29217	29240	21	66.67%	71.43%
hsa-miR-5087	NC_019843.3	144	-20.63	2	22	6021	6044	21	66.67%	76.19%
hsa-miR-4322	NC_019843.3	145	-21.61	2	20	16906	16925	18	66.67%	72.22%
hsa-miR-12119	NC_019843.3	165	-23.23	2	23	3469	3496	24	66.67%	79.17%
hsa-miR-6133	NC_019843.3	140	-24.68	2	17	25038	25056	15	66.67%	86.67%
hsa-miR-2467-3p	NC_019843.3	155	-20.58	2	20	7722	7743	18	66.67%	77.78%
hsa-miR-3928-5p	NC_019843.3	148	-20.52	2	22	21978	22004	24	66.67%	75.00%
hsa-miR-6819-5p	NC_019843.3	151	-28.33	2	20	3148	3169	18	66.67%	88.89%
hsa-miR-3666	NC_019843.3	141	-23.91	2	19	28479	28500	18	66.67%	83.33%
hsa-miR-3136-5p	NC_019843.3	146	-20.12	2	22	184	206	21	66.67%	85.71%
hsa-miR-6815-5p	NC_019843.3	144	-23.13	2	22	19957	19980	21	66.67%	76.19%
hsa-miR-4433b-3p	NC_019843.3	140	-20.56	2	18	29144	29166	18	66.67%	83.33%
hsa-miR-6877-3p	NC_019843.3	159	-22.02	2	20	27531	27551	18	66.67%	83.33%
hsa-miR-4695-5p	NC_019843.3	140	-22.14	2	20	22377	22396	18	66.67%	83.33%
hsa-miR-6124	NC_019843.3	141	-22.94	2	19	14558	14578	18	66.67%	83.33%
hsa-miR-6762-5p	NC_019843.3	147	-21.65	2	20	29427	29449	18	66.67%	66.67%
hsa-miR-637	NC_019843.3	152	-30.93	2	23	29369	29391	21	66.67%	85.71%
hsa-miR-4674	NC_019843.3	153	-24.79	2	20	25026	25045	18	66.67%	83.33%
hsa-miR-6834-3p	NC_019843.3	148	-20.26	2	18	12512	12533	18	66.67%	77.78%
hsa-miR-6511a-5p	NC_019843.3	142	-28.05	2	22	9022	9048	24	66.67%	79.17%
hsa-miR-6504-5p	NC_019843.3	143	-23.34	2	20	9049	9069	18	66.67%	77.78%
hsa-miR-12115	NC_019843.3	142	-25.69	2	21	27189	27214	21	66.67%	80.95%
hsa-miR-342-3p	NC_019843.3	149	-30.5	2	22	10920	10949	27	66.67%	74.07%
hsa-miR-339-3p	NC_019843.3	152	-31.28	2	22	18262	18285	21	66.67%	85.71%
hsa-miR-766-5p	NC_019843.3	155	-26.44	2	20	26872	26893	18	66.67%	94.44%
hsa-miR-8080	NC_019843.3	142	-23.9	2	22	265	287	21	66.67%	80.95%
hsa-miR-8080	NC_019843.3	140	-22.77	2	22	15681	15704	21	66.67%	85.71%
hsa-miR-4690-5p	NC_019843.3	144	-25.44	3	21	20771	20792	18	66.67%	83.33%
hsa-miR-3194-5p	NC_019843.3	144	-23.03	2	20	279	297	18	66.67%	88.89%
hsa-miR-504-3p	NC_019843.3	151	-25.82	2	20	28880	28900	18	66.67%	72.22%
hsa-miR-660-3p	NC_019843.3	141	-21.08	2	20	29179	29198	18	66.67%	83.33%
hsa-miR-532-5p	NC_019843.3	148	-24.39	3	21	24797	24818	18	66.67%	88.89%
hsa-miR-188-3p	NC_019843.3	146	-27.01	2	20	1720	1743	21	66.67%	66.67%
hsa-miR-21-3p	NC_019843.3	153	-23.35	2	19	18353	18374	18	66.67%	83.33%
hsa-miR-4654	NC_019843.3	143	-21.22	2	21	4932	4955	21	66.67%	76.19%
hsa-miR-6808-3p	NC_019843.3	141	-24.25	2	20	7249	7268	18	66.67%	83.33%
hsa-miR-6871-5p	NC_019843.3	141	-21.46	2	20	23505	23529	21	66.67%	80.95%
hsa-miR-6808-5p	NC_019843.3	140	-24.19	2	17	2770	2791	15	66.67%	86.67%
hsa-miR-143-3p	NC_019843.3	147	-20.6	2	20	9913	9933	18	66.67%	83.33%
hsa-miR-8064	NC_019843.3	148	-24.23	2	19	15368	15391	21	66.67%	76.19%
hsa-miR-8064	NC_019843.3	140	-20.64	2	17	14006	14025	15	66.67%	86.67%
hsa-miR-6818-5p	NC_019843.3	141	-20.1	2	19	7990	8015	21	66.67%	76.19%
hsa-miR-6781-3p	NC_019843.3	153	-20.61	2	20	16148	16168	18	66.67%	83.33%
hsa-miR-548q	NC_019843.3	146	-20.43	2	21	12606	12632	24	66.67%	79.17%
hsa-miR-6081	NC_019843.3	140	-22.69	2	23	23695	23717	21	66.67%	71.43%
hsa-miR-1229-5p	NC_019843.3	144	-21.02	2	17	24536	24559	15	66.67%	93.33%
hsa-miR-2116-5p	NC_019843.3	147	-22.02	2	20	5743	5763	18	66.67%	100.00%
hsa-let-7d-5p	NC_019843.3	147	-23.97	2	21	25026	25052	24	66.67%	75.00%
hsa-miR-9851-5p	NC_019843.3	147	-22.1	2	20	1866	1887	18	66.67%	83.33%
hsa-miR-9851-5p	NC_019843.3	143	-26.48	2	21	9164	9187	21	66.67%	90.48%
hsa-miR-206	NC_019843.3	158	-22.03	2	20	27187	27211	21	66.67%	80.95%
hsa-miR-5195-3p	NC_019843.3	147	-23.92	2	20	29044	29064	18	66.67%	83.33%
hsa-miR-6851-5p	NC_019843.3	152	-33.25	2	22	24243	24266	21	66.67%	85.71%
hsa-miR-3659	NC_019843.3	147	-22.73	2	20	2903	2923	18	66.67%	83.33%
hsa-miR-3916	NC_019843.3	146	-21.14	2	23	24719	24744	21	66.67%	85.71%
hsa-miR-185-5p	NC_019843.3	147	-21.25	2	20	16327	16348	18	66.67%	83.33%
hsa-miR-12121	NC_019843.3	153	-22.66	2	19	244	265	18	66.67%	83.33%
hsa-miR-3667-5p	NC_019843.3	148	-23.63	3	21	21081	21102	18	66.67%	88.89%
hsa-miR-6824-5p	NC_019843.3	143	-27.08	3	21	14	38	21	66.67%	80.95%
hsa-miR-6824-5p	NC_019843.3	143	-22.88	2	21	14545	14568	21	66.67%	76.19%
hsa-miR-6831-5p	NC_019843.3	141	-22.58	3	23	28753	28777	21	66.67%	76.19%
hsa-miR-1180-5p	NC_019843.3	153	-24.29	2	19	21079	21100	18	66.67%	83.33%
hsa-miR-5683	NC_019843.3	164	-21.06	2	23	7558	7584	24	66.67%	83.33%
hsa-miR-28-5p	NC_019843.3	147	-21.93	2	21	29595	29618	21	66.67%	80.95%
hsa-miR-3173-3p	NC_019843.3	149	-22.54	2	20	16330	16350	18	66.67%	94.44%
hsa-miR-411-3p	NC_019843.3	149	-22.08	2	20	10487	10514	24	66.67%	70.83%
hsa-miR-1295a	NC_019843.3	141	-20.23	2	19	14628	14649	18	66.67%	83.33%
hsa-miR-6800-5p	NC_019843.3	145	-25.01	2	19	18042	18063	18	66.67%	88.89%
hsa-miR-3137	NC_019843.3	145	-20.12	2	19	15981	16005	18	66.67%	88.89%
hsa-miR-4787-5p	NC_019843.3	147	-27.6	2	20	28759	28780	18	66.67%	83.33%
hsa-miR-6715b-5p	NC_019843.3	151	-20.76	2	20	27439	27459	18	66.67%	72.22%
hsa-miR-7855-5p	NC_019843.3	151	-20.73	2	21	12139	12162	21	66.67%	71.43%
hsa-miR-619-3p	NC_019843.3	153	-22.23	2	19	29148	29172	18	66.67%	83.33%
hsa-miR-345-3p	NC_019843.3	153	-20.07	2	20	17033	17053	18	66.67%	83.33%
hsa-miR-502-5p	NC_019843.3	141	-20.9	2	19	1223	1244	18	66.67%	83.33%
hsa-miR-143-5p	NC_019843.3	150	-23.23	2	21	1925	1951	24	66.67%	70.83%
hsa-miR-503-5p	NC_019843.3	143	-20.83	2	20	29282	29304	18	66.67%	77.78%
hsa-miR-6779-5p	NC_019843.3	155	-25.45	2	20	511	531	18	66.67%	77.78%
hsa-miR-6501-3p	NC_019843.3	152	-22.82	2	22	15919	15942	21	66.67%	85.71%
hsa-miR-4786-3p	NC_019843.3	144	-20.6	3	21	26319	26340	18	66.67%	83.33%
hsa-miR-6894-5p	NC_019843.3	150	-25.55	2	23	28010	28033	21	66.67%	76.19%
hsa-miR-6747-5p	NC_019843.3	155	-21.77	2	20	726	749	18	66.67%	77.78%
hsa-miR-6747-5p	NC_019843.3	154	-23.62	2	23	25906	25929	21	66.67%	80.95%
hsa-miR-6747-5p	NC_019843.3	142	-22.97	2	23	22616	22636	21	66.67%	76.19%
hsa-miR-299-3p	NC_019843.3	141	-24.29	2	19	9624	9646	18	66.67%	83.33%
hsa-miR-6834-5p	NC_019843.3	151	-27.17	2	20	8711	8731	18	66.67%	88.89%
hsa-miR-6127	NC_019843.3	140	-23.8	2	17	25038	25056	15	66.67%	86.67%
hsa-miR-5189-5p	NC_019843.3	145	-20.4	3	23	17891	17915	21	66.67%	80.95%
hsa-miR-5189-5p	NC_019843.3	143	-23.99	2	23	13275	13296	21	66.67%	76.19%
hsa-miR-8063	NC_019843.3	149	-20.54	2	20	13298	13322	21	66.67%	76.19%
hsa-miR-611	NC_019843.3	156	-27.26	2	22	516	539	21	66.67%	76.19%
hsa-miR-5689	NC_019843.3	141	-21.06	2	21	9373	9395	21	66.67%	80.95%
hsa-miR-6786-5p	NC_019843.3	140	-29.75	2	19	25114	25138	21	66.67%	80.95%
hsa-miR-4733-3p	NC_019843.3	144	-21.07	3	21	29761	29782	18	66.67%	83.33%
hsa-miR-6790-5p	NC_019843.3	148	-23.5	2	22	26114	26137	21	66.67%	80.95%
hsa-miR-3614-3p	NC_019843.3	142	-22.24	2	21	11721	11748	24	66.67%	75.00%
hsa-miR-1226-5p	NC_019843.3	145	-28.32	2	25	5438	5463	24	66.67%	75.00%
hsa-miR-296-3p	NC_019843.3	141	-21.84	2	20	325	345	18	66.67%	83.33%
hsa-miR-6720-5p	NC_019843.3	140	-21.72	2	17	15185	15207	15	66.67%	86.67%
hsa-miR-1248	NC_019843.3	156	-21.93	2	25	3191	3221	28	67.86%	71.43%
hsa-miR-4742-5p	NC_019843.3	150	-20.42	2	22	27101	27131	28	67.86%	67.86%
hsa-miR-7161-3p	NC_019843.3	152	-23.19	2	27	19640	19668	28	67.86%	71.43%
hsa-miR-3692-3p	NC_019843.3	150	-21.5	2	23	25963	25989	25	68.00%	72.00%
hsa-miR-3692-5p	NC_019843.3	148	-30.48	2	23	3961	3988	25	68.00%	76.00%
hsa-miR-449c-5p	NC_019843.3	148	-25.47	2	23	14534	14562	25	68.00%	76.00%
hsa-miR-6782-5p	NC_019843.3	158	-31.34	2	24	28752	28779	25	68.00%	80.00%
hsa-miR-7157-5p	NC_019843.3	144	-23.29	2	22	1777	1801	22	68.18%	72.73%
hsa-miR-1301-3p	NC_019843.3	143	-20.23	2	22	11210	11235	22	68.18%	77.27%
hsa-miR-875-3p	NC_019843.3	153	-20.94	2	20	9741	9765	22	68.18%	77.27%
hsa-miR-875-3p	NC_019843.3	145	-25.84	2	20	11536	11560	22	68.18%	81.82%
hsa-miR-618	NC_019843.3	164	-20.27	2	22	4029	4053	22	68.18%	81.82%
hsa-miR-6721-5p	NC_019843.3	143	-23.48	3	22	2197	2222	22	68.18%	81.82%
hsa-miR-103a-3p	NC_019843.3	152	-22.08	2	20	3690	3716	22	68.18%	81.82%
hsa-miR-6856-5p	NC_019843.3	153	-24.52	2	23	25587	25611	22	68.18%	68.18%
hsa-miR-614	NC_019843.3	156	-26.91	2	22	24306	24330	22	68.18%	86.36%
hsa-miR-1244	NC_019843.3	147	-22.89	2	24	11180	11205	22	68.18%	81.82%
hsa-miR-1244	NC_019843.3	144	-24.94	3	25	5786	5811	22	68.18%	81.82%
hsa-miR-6812-5p	NC_019843.3	157	-30.65	2	24	3146	3169	22	68.18%	86.36%
hsa-miR-423-5p	NC_019843.3	140	-22.74	2	22	23647	23671	22	68.18%	81.82%
hsa-miR-6795-5p	NC_019843.3	140	-24.6	2	23	17	38	22	68.18%	81.82%
hsa-miR-3147	NC_019843.3	141	-27.28	3	23	5939	5964	22	68.18%	86.36%
hsa-miR-6745	NC_019843.3	145	-24.42	2	20	3143	3167	22	68.18%	81.82%
hsa-miR-6529-5p	NC_019843.3	151	-26.93	2	21	27910	27934	22	68.18%	81.82%
hsa-miR-10396b-3p	NC_019843.3	142	-36.69	2	21	250	274	22	68.18%	77.27%
hsa-miR-127-5p	NC_019843.3	154	-22.89	2	20	13181	13206	22	68.18%	72.73%
hsa-miR-520e-5p	NC_019843.3	143	-20.78	3	21	9910	9935	22	68.18%	77.27%
hsa-miR-3934-5p	NC_019843.3	141	-20.62	2	20	8598	8623	22	68.18%	77.27%
hsa-miR-4494	NC_019843.3	158	-29.83	2	21	10106	10130	22	68.18%	81.82%
hsa-miR-4691-5p	NC_019843.3	151	-20.96	2	22	26077	26101	22	68.18%	72.73%
hsa-miR-3135a	NC_019843.3	146	-24.55	2	21	28491	28515	22	68.18%	81.82%
hsa-miR-6770-5p	NC_019843.3	148	-21.81	2	22	27236	27261	22	68.18%	77.27%
hsa-miR-6847-5p	NC_019843.3	140	-20.2	2	21	28579	28603	22	68.18%	81.82%
hsa-miR-4772-5p	NC_019843.3	147	-22.01	2	21	20604	20628	22	68.18%	77.27%
hsa-miR-449c-5p	NC_019843.3	144	-23.39	2	24	11412	11434	22	68.18%	72.73%
hsa-miR-7844-5p	NC_019843.3	150	-21.31	2	20	13989	14014	22	68.18%	81.82%
hsa-miR-6759-5p	NC_019843.3	158	-24.28	2	20	7284	7309	22	68.18%	77.27%
hsa-miR-103b	NC_019843.3	159	-20.02	2	22	3924	3948	22	68.18%	81.82%
hsa-miR-6762-5p	NC_019843.3	142	-22.6	2	22	27903	27926	22	68.18%	77.27%
hsa-miR-6822-3p	NC_019843.3	143	-21.21	2	22	12832	12857	22	68.18%	77.27%
hsa-miR-6782-5p	NC_019843.3	141	-23.95	2	24	23674	23697	22	68.18%	81.82%
hsa-miR-6855-5p	NC_019843.3	149	-23.58	2	23	11925	11950	22	68.18%	77.27%
hsa-miR-422a	NC_019843.3	142	-23.25	2	21	27725	27749	22	68.18%	77.27%
hsa-miR-9851-5p	NC_019843.3	143	-23.03	2	21	26927	26951	22	68.18%	72.73%
hsa-miR-4703-3p	NC_019843.3	142	-20.52	2	21	13505	13529	22	68.18%	77.27%
hsa-miR-373-3p	NC_019843.3	152	-22.78	2	22	21303	21327	22	68.18%	81.82%
hsa-miR-99a-5p	NC_019843.3	151	-21.12	2	21	13348	13372	22	68.18%	81.82%
hsa-miR-18b-3p	NC_019843.3	150	-22.71	2	21	12940	12964	22	68.18%	72.73%
hsa-miR-5093	NC_019843.3	147	-24.89	2	22	9331	9355	22	68.18%	81.82%
hsa-miR-5093	NC_019843.3	140	-23.08	2	22	19964	19988	22	68.18%	81.82%
hsa-miR-545-3p	NC_019843.3	141	-20.49	2	21	24814	24838	22	68.18%	81.82%
hsa-miR-8057	NC_019843.3	142	-26.54	2	20	459	483	22	68.18%	72.73%
hsa-miR-6894-5p	NC_019843.3	155	-29.13	2	23	24331	24354	22	68.18%	77.27%
hsa-miR-6865-5p	NC_019843.3	143	-24.43	2	22	19956	19980	22	68.18%	77.27%
hsa-miR-107	NC_019843.3	152	-23.99	2	20	3690	3716	22	68.18%	81.82%
hsa-miR-4733-3p	NC_019843.3	141	-21.92	2	21	2074	2098	22	68.18%	81.82%
hsa-miR-3622a-5p	NC_019843.3	158	-22.19	2	20	18433	18455	19	68.42%	84.21%
hsa-miR-431-3p	NC_019843.3	141	-25.7	2	21	13662	13681	19	68.42%	78.95%
hsa-miR-2276-3p	NC_019843.3	150	-22.02	2	20	15484	15506	19	68.42%	89.47%
hsa-miR-4769-5p	NC_019843.3	148	-22.39	2	21	26378	26401	19	68.42%	78.95%
hsa-miR-2110	NC_019843.3	150	-22.74	2	21	22893	22913	19	68.42%	89.47%
hsa-miR-6797-5p	NC_019843.3	150	-23.07	2	21	25092	25115	19	68.42%	73.68%
hsa-miR-4722-5p	NC_019843.3	142	-26.08	2	20	12624	12647	19	68.42%	78.95%
hsa-miR-1238-5p	NC_019843.3	141	-25.31	3	22	12622	12644	19	68.42%	89.47%
hsa-miR-449a	NC_019843.3	145	-22.65	2	21	8462	8481	19	68.42%	84.21%
hsa-miR-3619-5p	NC_019843.3	160	-28.3	2	21	18661	18682	19	68.42%	78.95%
hsa-miR-6778-5p	NC_019843.3	144	-20.6	2	21	16877	16898	19	68.42%	73.68%
hsa-miR-6807-5p	NC_019843.3	140	-23.65	2	21	24734	24755	19	68.42%	84.21%
hsa-miR-371a-3p	NC_019843.3	140	-22.95	2	21	7490	7512	19	68.42%	84.21%
hsa-miR-593-5p	NC_019843.3	152	-24.5	2	21	7030	7054	19	68.42%	84.21%
hsa-miR-5006-5p	NC_019843.3	150	-26.38	2	20	22609	22630	19	68.42%	89.47%
hsa-miR-6715b-3p	NC_019843.3	164	-20.28	2	21	14607	14628	19	68.42%	84.21%
hsa-miR-548v	NC_019843.3	140	-21.4	2	21	5289	5307	19	68.42%	78.95%
hsa-miR-141-5p	NC_019843.3	168	-25.26	2	21	10866	10887	19	68.42%	89.47%
hsa-miR-6893-5p	NC_019843.3	146	-22.71	2	20	18045	18066	19	68.42%	84.21%
hsa-miR-3617-3p	NC_019843.3	160	-20.72	2	21	12760	12782	19	68.42%	78.95%
hsa-miR-3129-5p	NC_019843.3	146	-23.39	2	21	6731	6751	19	68.42%	84.21%
hsa-miR-3972	NC_019843.3	154	-23.13	2	20	16697	16719	19	68.42%	78.95%
hsa-miR-31-5p	NC_019843.3	150	-20.45	2	20	18743	18764	19	68.42%	89.47%
hsa-miR-1258	NC_019843.3	142	-20.26	2	20	28327	28348	19	68.42%	78.95%
hsa-miR-4446-5p	NC_019843.3	156	-21.03	2	21	29375	29396	19	68.42%	73.68%
hsa-miR-1915-5p	NC_019843.3	142	-22.75	2	21	12815	12835	19	68.42%	78.95%
hsa-miR-93-5p	NC_019843.3	145	-22.31	2	19	23322	23346	19	68.42%	84.21%
hsa-miR-4738-3p	NC_019843.3	152	-23.62	2	21	20836	20857	19	68.42%	84.21%
hsa-miR-423-5p	NC_019843.3	142	-23.06	2	21	1188	1209	19	68.42%	78.95%
hsa-miR-517a-3p	NC_019843.3	140	-22.29	2	21	776	797	19	68.42%	84.21%
hsa-miR-517b-3p	NC_019843.3	140	-22.29	2	21	776	797	19	68.42%	84.21%
hsa-miR-1184	NC_019843.3	150	-22.17	2	20	6425	6448	19	68.42%	89.47%
hsa-miR-510-5p	NC_019843.3	140	-21.63	2	21	3909	3930	19	68.42%	84.21%
hsa-miR-4726-5p	NC_019843.3	152	-27.48	2	21	1651	1673	19	68.42%	84.21%
hsa-miR-3192-5p	NC_019843.3	152	-23.15	2	21	17412	17434	19	68.42%	84.21%
hsa-miR-6825-5p	NC_019843.3	150	-27.71	2	20	14	36	19	68.42%	89.47%
hsa-miR-6825-5p	NC_019843.3	148	-28.97	2	21	1111	1132	19	68.42%	78.95%
hsa-miR-134-5p	NC_019843.3	148	-21.54	2	21	11854	11875	19	68.42%	78.95%
hsa-miR-3065-3p	NC_019843.3	151	-26.16	3	21	3734	3757	19	68.42%	94.74%
hsa-miR-6805-5p	NC_019843.3	164	-26.95	2	21	23555	23576	19	68.42%	84.21%
hsa-let-7e-3p	NC_019843.3	146	-24.94	2	21	8995	9015	19	68.42%	84.21%
hsa-miR-3679-5p	NC_019843.3	157	-21.47	2	21	27132	27152	19	68.42%	84.21%
hsa-miR-128-1-5p	NC_019843.3	142	-20.76	2	20	23551	23574	19	68.42%	78.95%
hsa-miR-550a-5p	NC_019843.3	156	-26.03	2	21	3970	3992	19	68.42%	89.47%
hsa-miR-30b-3p	NC_019843.3	140	-22.98	2	21	28834	28855	19	68.42%	84.21%
hsa-miR-6768-5p	NC_019843.3	148	-27.65	2	21	11890	11912	19	68.42%	78.95%
hsa-miR-3135a	NC_019843.3	142	-22.97	2	21	130	150	19	68.42%	78.95%
hsa-miR-3135a	NC_019843.3	140	-23.24	2	21	13374	13393	19	68.42%	84.21%
hsa-miR-6748-5p	NC_019843.3	157	-24.02	2	21	7289	7308	19	68.42%	84.21%
hsa-miR-6748-5p	NC_019843.3	145	-25.31	2	21	23035	23054	19	68.42%	84.21%
hsa-miR-4676-5p	NC_019843.3	146	-24.54	2	20	14604	14625	19	68.42%	84.21%
hsa-miR-3620-5p	NC_019843.3	150	-28.6	2	21	3488	3508	19	68.42%	89.47%
hsa-miR-3620-5p	NC_019843.3	145	-29.01	2	21	10312	10331	19	68.42%	84.21%
hsa-miR-1538	NC_019843.3	142	-28.13	2	21	11883	11904	19	68.42%	94.74%
hsa-miR-3198	NC_019843.3	148	-21.83	2	21	7051	7072	19	68.42%	78.95%
hsa-miR-585-5p	NC_019843.3	140	-21.34	2	21	11896	11914	19	68.42%	78.95%
hsa-miR-7847-3p	NC_019843.3	142	-23.11	2	20	1526	1547	19	68.42%	78.95%
hsa-miR-1292-5p	NC_019843.3	158	-24.17	2	20	27206	27231	19	68.42%	84.21%
hsa-miR-6764-5p	NC_019843.3	156	-28.73	2	21	24452	24473	19	68.42%	89.47%
hsa-miR-34a-5p	NC_019843.3	146	-23.35	2	20	8459	8481	19	68.42%	84.21%
hsa-miR-711	NC_019843.3	148	-24.84	2	21	27520	27539	19	68.42%	78.95%
hsa-miR-6728-3p	NC_019843.3	142	-25.67	2	20	15441	15462	19	68.42%	78.95%
hsa-miR-4433b-3p	NC_019843.3	153	-25.93	2	19	22064	22086	19	68.42%	78.95%
hsa-miR-183-5p	NC_019843.3	150	-20.69	2	21	2084	2104	19	68.42%	89.47%
hsa-miR-214-3p	NC_019843.3	156	-25.35	2	21	18661	18682	19	68.42%	73.68%
hsa-miR-3689b-3p	NC_019843.3	141	-23.32	2	19	28060	28083	19	68.42%	78.95%
hsa-miR-302d-3p	NC_019843.3	140	-20.32	2	21	15326	15345	19	68.42%	78.95%
hsa-miR-6873-5p	NC_019843.3	156	-20.15	2	21	23260	23281	19	68.42%	73.68%
hsa-miR-3681-5p	NC_019843.3	140	-21.42	2	21	27540	27559	19	68.42%	84.21%
hsa-miR-6876-5p	NC_019843.3	148	-23.42	2	21	23652	23673	19	68.42%	78.95%
hsa-miR-6876-5p	NC_019843.3	142	-20.75	2	21	20166	20186	19	68.42%	78.95%
hsa-miR-193a-5p	NC_019843.3	140	-21.25	2	20	26212	26233	19	68.42%	84.21%
hsa-miR-6732-5p	NC_019843.3	144	-20.24	2	19	27794	27815	19	68.42%	73.68%
hsa-miR-6732-5p	NC_019843.3	140	-23.08	2	19	22617	22638	19	68.42%	84.21%
hsa-miR-3689d	NC_019843.3	148	-20.51	2	21	22598	22619	19	68.42%	78.95%
hsa-miR-6833-5p	NC_019843.3	142	-23.8	3	20	25114	25137	19	68.42%	84.21%
hsa-miR-8073	NC_019843.3	148	-22.64	2	21	19209	19228	19	68.42%	78.95%
hsa-miR-298	NC_019843.3	153	-20.45	2	21	12626	12647	19	68.42%	78.95%
hsa-miR-675-5p	NC_019843.3	150	-27.19	2	20	21165	21188	19	68.42%	89.47%
hsa-miR-3135b	NC_019843.3	144	-25.19	2	21	3965	3986	19	68.42%	89.47%
hsa-miR-3670	NC_019843.3	142	-20.34	2	20	19109	19133	19	68.42%	78.95%
hsa-miR-17-3p	NC_019843.3	142	-22.22	2	21	3284	3304	19	68.42%	78.95%
hsa-miR-8086	NC_019843.3	146	-22.13	2	21	27381	27401	19	68.42%	84.21%
hsa-miR-4758-5p	NC_019843.3	145	-29.55	2	21	1874	1894	19	68.42%	84.21%
hsa-miR-4758-5p	NC_019843.3	143	-23.86	3	21	29859	29882	19	68.42%	84.21%
hsa-miR-550b-2-5p	NC_019843.3	156	-26.05	2	21	3972	3993	19	68.42%	89.47%
hsa-miR-100-5p	NC_019843.3	152	-21.34	2	21	12690	12711	19	68.42%	84.21%
hsa-miR-4632-5p	NC_019843.3	150	-24.57	2	20	5824	5847	19	68.42%	89.47%
hsa-miR-517c-3p	NC_019843.3	140	-21.72	2	21	776	797	19	68.42%	84.21%
hsa-miR-4277	NC_019843.3	146	-22	2	20	23294	23315	19	68.42%	84.21%
hsa-miR-769-3p	NC_019843.3	152	-26	2	21	4932	4954	19	68.42%	84.21%
hsa-miR-3689c	NC_019843.3	141	-23.32	2	19	28060	28083	19	68.42%	78.95%
hsa-miR-4642	NC_019843.3	152	-23.48	2	21	5860	5881	19	68.42%	84.21%
hsa-miR-4724-3p	NC_019843.3	142	-22.19	2	20	15429	15450	19	68.42%	78.95%
hsa-miR-4524a-3p	NC_019843.3	140	-21.44	2	21	26346	26365	19	68.42%	84.21%
hsa-miR-12128	NC_019843.3	153	-20.25	2	21	27906	27929	19	68.42%	78.95%
hsa-miR-6757-5p	NC_019843.3	156	-25.87	2	21	2087	2108	19	68.42%	89.47%
hsa-miR-1229-5p	NC_019843.3	158	-20.47	2	20	7062	7086	19	68.42%	84.21%
hsa-miR-3185	NC_019843.3	149	-20.4	3	22	27121	27143	19	68.42%	84.21%
hsa-miR-1255b-2-3p	NC_019843.3	144	-21.63	2	21	22195	22216	19	68.42%	73.68%
hsa-miR-6820-3p	NC_019843.3	152	-20.41	2	21	10937	10958	19	68.42%	84.21%
hsa-miR-639	NC_019843.3	142	-23.65	3	22	23323	23343	19	68.42%	84.21%
hsa-miR-595	NC_019843.3	150	-29.75	2	20	29311	29332	19	68.42%	89.47%
hsa-miR-99a-5p	NC_019843.3	156	-25.17	2	21	12690	12711	19	68.42%	89.47%
hsa-miR-6809-5p	NC_019843.3	142	-22.38	2	20	28583	28605	19	68.42%	78.95%
hsa-miR-4669	NC_019843.3	142	-27.62	2	20	494	516	19	68.42%	78.95%
hsa-miR-4669	NC_019843.3	140	-28.31	2	21	216	237	19	68.42%	84.21%
hsa-miR-4787-5p	NC_019843.3	156	-30.91	2	21	26109	26130	19	68.42%	89.47%
hsa-miR-10b-3p	NC_019843.3	162	-20.59	2	20	22509	22531	19	68.42%	89.47%
hsa-miR-6760-5p	NC_019843.3	144	-23.57	2	21	1186	1208	19	68.42%	89.47%
hsa-miR-3184-5p	NC_019843.3	144	-22.71	2	21	5201	5224	19	68.42%	73.68%
hsa-miR-6875-5p	NC_019843.3	142	-22.08	2	20	1524	1545	19	68.42%	78.95%
hsa-miR-6769b-5p	NC_019843.3	143	-24.42	3	21	7286	7309	19	68.42%	84.21%
hsa-miR-761	NC_019843.3	140	-20.82	2	21	25988	26009	19	68.42%	84.21%
hsa-miR-4773	NC_019843.3	152	-20.7	2	21	27046	27067	19	68.42%	84.21%
hsa-miR-125a-3p	NC_019843.3	143	-22.15	3	21	22229	22251	19	68.42%	84.21%
hsa-miR-6798-5p	NC_019843.3	152	-23.97	2	19	13316	13340	19	68.42%	84.21%
hsa-miR-4691-3p	NC_019843.3	160	-26.92	2	21	23092	23114	19	68.42%	78.95%
hsa-miR-1228-5p	NC_019843.3	140	-24.48	2	18	24723	24746	19	68.42%	78.95%
hsa-miR-7110-5p	NC_019843.3	146	-24.56	2	20	22616	22637	19	68.42%	84.21%
hsa-miR-4727-5p	NC_019843.3	142	-21.58	2	20	7193	7214	19	68.42%	78.95%
hsa-miR-611	NC_019843.3	146	-22.87	2	20	1748	1771	19	68.42%	68.42%
hsa-miR-505-5p	NC_019843.3	148	-22.58	2	21	28834	28853	19	68.42%	78.95%
hsa-miR-6865-5p	NC_019843.3	142	-27.58	2	20	23420	23443	19	68.42%	94.74%
hsa-miR-6086	NC_019843.3	140	-21.28	2	19	23638	23659	19	68.42%	84.21%
hsa-miR-16-5p	NC_019843.3	140	-20.34	2	21	28260	28279	19	68.42%	84.21%
hsa-miR-665	NC_019843.3	146	-20.4	2	18	20828	20845	16	68.75%	81.25%
hsa-miR-3940-5p	NC_019843.3	149	-29.1	2	18	2592	2611	16	68.75%	93.75%
hsa-miR-575	NC_019843.3	145	-20.83	2	18	24735	24753	16	68.75%	87.50%
hsa-miR-3150a-5p	NC_019843.3	145	-20.67	2	18	17315	17336	16	68.75%	87.50%
hsa-miR-6765-3p	NC_019843.3	141	-20.65	2	18	6563	6583	16	68.75%	81.25%
hsa-miR-12114	NC_019843.3	161	-26.89	2	18	28725	28743	16	68.75%	93.75%
hsa-miR-4656	NC_019843.3	150	-25.34	2	16	27728	27752	16	68.75%	87.50%
hsa-miR-10396a-5p	NC_019843.3	149	-24.05	2	18	8102	8120	16	68.75%	75.00%
hsa-miR-6766-5p	NC_019843.3	145	-20.31	2	18	11059	11082	16	68.75%	87.50%
hsa-miR-6814-5p	NC_019843.3	143	-21.52	2	17	4339	4361	16	68.75%	93.75%
hsa-miR-1268b	NC_019843.3	143	-24.41	2	18	8768	8786	16	68.75%	93.75%
hsa-miR-29a-5p	NC_019843.3	141	-20.05	2	18	12465	12486	16	68.75%	81.25%
hsa-miR-6777-3p	NC_019843.3	151	-20.01	2	17	5272	5292	16	68.75%	87.50%
hsa-miR-645	NC_019843.3	157	-21.09	2	18	27387	27405	16	68.75%	87.50%
hsa-miR-920	NC_019843.3	157	-25.85	2	18	13690	13709	16	68.75%	87.50%
hsa-miR-9500	NC_019843.3	145	-21.09	2	18	15885	15903	16	68.75%	87.50%
hsa-miR-4725-3p	NC_019843.3	143	-21.41	2	17	14	36	16	68.75%	75.00%
hsa-miR-6774-5p	NC_019843.3	141	-21.33	2	18	3486	3510	16	68.75%	81.25%
hsa-miR-6808-5p	NC_019843.3	145	-20.19	2	18	5940	5961	16	68.75%	87.50%
hsa-miR-423-3p	NC_019843.3	141	-20.3	2	18	12987	13009	16	68.75%	81.25%
hsa-miR-6742-5p	NC_019843.3	141	-23.87	2	18	12409	12430	16	68.75%	81.25%
hsa-miR-670-5p	NC_019843.3	143	-20.49	2	18	8981	8999	16	68.75%	93.75%
hsa-miR-3650	NC_019843.3	149	-21.07	2	18	3083	3101	16	68.75%	93.75%
hsa-miR-4526	NC_019843.3	141	-22.42	2	15	25972	25996	16	68.75%	75.00%
hsa-miR-6831-5p	NC_019843.3	149	-22.33	2	18	14772	14795	16	68.75%	93.75%
hsa-miR-3176	NC_019843.3	157	-24.98	2	18	17600	17618	16	68.75%	87.50%
hsa-miR-2861	NC_019843.3	141	-22.15	2	18	29156	29174	16	68.75%	81.25%
hsa-miR-4271	NC_019843.3	147	-21.51	2	18	19	36	16	68.75%	81.25%
hsa-miR-541-5p	NC_019843.3	160	-22.73	2	24	10839	10866	26	69.23%	73.08%
hsa-miR-6858-5p	NC_019843.3	142	-21.64	2	15	27241	27262	13	69.23%	100.00%
hsa-miR-6827-5p	NC_019843.3	142	-21.95	2	15	27999	28020	13	69.23%	100.00%
hsa-miR-6738-5p	NC_019843.3	147	-26.28	2	22	20158	20183	23	69.57%	78.26%
hsa-miR-5002-5p	NC_019843.3	153	-20.07	2	23	25856	25881	23	69.57%	78.26%
hsa-miR-5001-5p	NC_019843.3	157	-24.68	2	23	3482	3507	23	69.57%	69.57%
hsa-miR-548t-3p	NC_019843.3	146	-20.88	2	24	11370	11395	23	69.57%	82.61%
hsa-miR-3138	NC_019843.3	145	-28.43	2	23	20701	20726	23	69.57%	82.61%
hsa-miR-6721-5p	NC_019843.3	143	-24.62	3	22	20767	20793	23	69.57%	78.26%
hsa-miR-8076	NC_019843.3	153	-21.84	2	23	19937	19962	23	69.57%	91.30%
hsa-miR-2277-5p	NC_019843.3	154	-27.04	2	22	3880	3905	23	69.57%	73.91%
hsa-miR-6804-3p	NC_019843.3	142	-28.06	2	21	7540	7565	23	69.57%	73.91%
hsa-miR-7156-5p	NC_019843.3	152	-20.34	2	22	19685	19710	23	69.57%	78.26%
hsa-miR-6770-5p	NC_019843.3	153	-21.45	2	23	11605	11630	23	69.57%	78.26%
hsa-miR-212-3p	NC_019843.3	154	-21.33	2	20	7661	7686	23	69.57%	69.57%
hsa-miR-205-3p	NC_019843.3	141	-20.04	2	20	29158	29183	23	69.57%	73.91%
hsa-miR-8065	NC_019843.3	151	-21.84	2	23	20506	20530	23	69.57%	82.61%
hsa-miR-3681-5p	NC_019843.3	153	-21.13	2	20	12616	12642	23	69.57%	73.91%
hsa-miR-6826-5p	NC_019843.3	146	-23.01	2	21	22405	22431	23	69.57%	78.26%
hsa-miR-6503-5p	NC_019843.3	143	-21.96	2	22	16251	16276	23	69.57%	73.91%
hsa-miR-146b-3p	NC_019843.3	158	-23.57	2	21	17796	17821	23	69.57%	78.26%
hsa-miR-6828-5p	NC_019843.3	146	-21.79	2	21	14860	14885	23	69.57%	78.26%
hsa-miR-4739	NC_019843.3	157	-26.24	2	23	25029	25055	23	69.57%	69.57%
hsa-miR-361-5p	NC_019843.3	149	-20.37	2	21	8934	8959	23	69.57%	73.91%
hsa-miR-548aa	NC_019843.3	146	-20.88	2	24	11370	11395	23	69.57%	82.61%
hsa-miR-6874-5p	NC_019843.3	147	-21.28	2	22	25367	25392	23	69.57%	78.26%
hsa-miR-7158-3p	NC_019843.3	152	-21.58	2	20	27723	27748	23	69.57%	78.26%
hsa-miR-658	NC_019843.3	151	-28.81	2	24	18643	18666	23	69.57%	82.61%
hsa-miR-4529-5p	NC_019843.3	142	-22.78	3	21	28898	28924	23	69.57%	78.26%
hsa-miR-424-5p	NC_019843.3	159	-20.18	2	21	6728	6753	23	69.57%	73.91%
hsa-miR-4660	NC_019843.3	154	-25.28	2	21	28647	28673	23	69.57%	73.91%
hsa-miR-3085-5p	NC_019843.3	162	-30.75	2	24	28901	28926	23	69.57%	86.96%
hsa-miR-2110	NC_019843.3	151	-24.76	2	21	17794	17816	20	70.00%	85.00%
hsa-miR-6858-5p	NC_019843.3	141	-25.61	2	21	18638	18659	20	70.00%	80.00%
hsa-miR-4722-5p	NC_019843.3	147	-22.69	2	22	6944	6965	20	70.00%	80.00%
hsa-miR-449a	NC_019843.3	143	-22.56	2	21	15721	15743	20	70.00%	90.00%
hsa-miR-5001-5p	NC_019843.3	151	-28.05	2	22	27730	27752	20	70.00%	85.00%
hsa-miR-330-3p	NC_019843.3	165	-24.21	2	22	15920	15942	20	70.00%	80.00%
hsa-miR-6766-3p	NC_019843.3	140	-21.67	2	18	18734	18759	20	70.00%	75.00%
hsa-miR-1301-3p	NC_019843.3	146	-24.11	2	20	8774	8799	20	70.00%	80.00%
hsa-miR-4777-5p	NC_019843.3	143	-20.1	2	21	4360	4382	20	70.00%	90.00%
hsa-miR-6807-5p	NC_019843.3	145	-20.7	2	20	26317	26340	20	70.00%	85.00%
hsa-miR-30a-3p	NC_019843.3	151	-21.28	2	21	27101	27123	20	70.00%	85.00%
hsa-miR-92a-1-5p	NC_019843.3	150	-25.95	2	20	10977	11001	20	70.00%	85.00%
hsa-miR-197-5p	NC_019843.3	169	-31.03	2	22	28755	28777	20	70.00%	85.00%
hsa-miR-635	NC_019843.3	153	-22.91	2	19	25652	25677	20	70.00%	75.00%
hsa-miR-3162-5p	NC_019843.3	149	-29.55	2	22	5731	5753	20	70.00%	90.00%
hsa-miR-6511b-5p	NC_019843.3	145	-28.92	2	22	26874	26897	20	70.00%	85.00%
hsa-miR-4700-5p	NC_019843.3	147	-21.15	2	21	5641	5663	20	70.00%	80.00%
hsa-miR-3945	NC_019843.3	161	-26.16	2	22	20692	20714	20	70.00%	90.00%
hsa-miR-3945	NC_019843.3	140	-20.58	3	22	21880	21903	20	70.00%	90.00%
hsa-miR-6856-5p	NC_019843.3	141	-23.06	2	22	29859	29882	20	70.00%	80.00%
hsa-miR-29b-1-5p	NC_019843.3	145	-20.33	2	22	17445	17466	20	70.00%	85.00%
hsa-miR-514a-5p	NC_019843.3	141	-21.52	2	22	4094	4116	20	70.00%	80.00%
hsa-miR-498-5p	NC_019843.3	151	-26.04	2	22	6899	6920	20	70.00%	85.00%
hsa-miR-889-5p	NC_019843.3	143	-22.26	2	21	24086	24108	20	70.00%	90.00%
hsa-miR-4640-5p	NC_019843.3	146	-30.58	2	20	29759	29783	20	70.00%	80.00%
hsa-miR-510-5p	NC_019843.3	147	-24.23	3	21	28173	28196	20	70.00%	85.00%
hsa-miR-3192-5p	NC_019843.3	145	-23.9	2	22	22832	22854	20	70.00%	85.00%
hsa-miR-6825-5p	NC_019843.3	143	-20.79	2	21	29629	29651	20	70.00%	75.00%
hsa-miR-6773-5p	NC_019843.3	141	-21.68	2	22	25023	25045	20	70.00%	80.00%
hsa-miR-7157-3p	NC_019843.3	149	-21.73	2	20	27229	27252	20	70.00%	90.00%
hsa-miR-9851-3p	NC_019843.3	145	-22.7	2	20	23947	23970	20	70.00%	70.00%
hsa-miR-1288-3p	NC_019843.3	154	-20.38	2	20	4971	4993	20	70.00%	75.00%
hsa-miR-128-1-5p	NC_019843.3	153	-29.9	2	22	4922	4944	20	70.00%	80.00%
hsa-miR-550a-5p	NC_019843.3	159	-23.38	2	22	17928	17949	20	70.00%	80.00%
hsa-miR-6806-5p	NC_019843.3	149	-26.09	2	19	18654	18680	20	70.00%	85.00%
hsa-miR-324-3p	NC_019843.3	150	-20.33	2	22	12212	12232	20	70.00%	70.00%
hsa-miR-6847-5p	NC_019843.3	143	-21.66	2	22	21951	21972	20	70.00%	90.00%
hsa-miR-3198	NC_019843.3	147	-25.29	2	21	28240	28262	20	70.00%	80.00%
hsa-miR-2115-5p	NC_019843.3	145	-21.17	2	21	29046	29067	20	70.00%	85.00%
hsa-miR-3156-5p	NC_019843.3	147	-20.57	2	18	14388	14413	20	70.00%	75.00%
hsa-miR-148a-5p	NC_019843.3	151	-24.88	2	21	23585	23607	20	70.00%	85.00%
hsa-miR-6759-5p	NC_019843.3	147	-20.54	2	21	14377	14399	20	70.00%	80.00%
hsa-miR-4776-5p	NC_019843.3	145	-20.71	2	20	370	393	20	70.00%	85.00%
hsa-miR-92a-2-5p	NC_019843.3	143	-21.78	2	21	21186	21208	20	70.00%	90.00%
hsa-miR-708-5p	NC_019843.3	161	-23.72	2	22	17410	17432	20	70.00%	75.00%
hsa-miR-34a-5p	NC_019843.3	152	-20.69	2	21	1864	1884	20	70.00%	80.00%
hsa-miR-5091	NC_019843.3	147	-22.5	2	22	11538	11559	20	70.00%	80.00%
hsa-miR-4793-5p	NC_019843.3	151	-22.29	2	21	3892	3916	20	70.00%	70.00%
hsa-miR-122b-5p	NC_019843.3	151	-20.85	2	22	991	1012	20	70.00%	85.00%
hsa-miR-6815-5p	NC_019843.3	150	-27.75	2	22	28010	28030	20	70.00%	85.00%
hsa-miR-4695-5p	NC_019843.3	155	-30.47	2	21	7272	7294	20	70.00%	90.00%
hsa-miR-602	NC_019843.3	150	-21.8	2	20	27520	27544	20	70.00%	70.00%
hsa-miR-6876-5p	NC_019843.3	151	-22.53	2	21	27120	27142	20	70.00%	85.00%
hsa-miR-6876-5p	NC_019843.3	143	-20.66	2	21	5935	5957	20	70.00%	75.00%
hsa-miR-3680-5p	NC_019843.3	141	-20.14	2	21	27814	27835	20	70.00%	80.00%
hsa-miR-4732-5p	NC_019843.3	143	-22.97	2	22	23513	23534	20	70.00%	75.00%
hsa-miR-3202	NC_019843.3	146	-20.43	2	20	28716	28739	20	70.00%	80.00%
hsa-miR-3678-3p	NC_019843.3	140	-21.03	2	20	16185	16207	20	70.00%	80.00%
hsa-miR-504-3p	NC_019843.3	146	-28.17	2	20	29143	29165	20	70.00%	80.00%
hsa-miR-3131	NC_019843.3	155	-24.72	2	22	518	539	20	70.00%	75.00%
hsa-miR-5589-5p	NC_019843.3	146	-29.11	2	20	3483	3505	20	70.00%	80.00%
hsa-miR-6871-5p	NC_019843.3	151	-21.68	2	21	28881	28903	20	70.00%	70.00%
hsa-miR-6854-5p	NC_019843.3	151	-21.05	2	22	26445	26467	20	70.00%	85.00%
hsa-let-7i-5p	NC_019843.3	143	-21.47	2	21	12843	12865	20	70.00%	90.00%
hsa-miR-3157-3p	NC_019843.3	163	-23	2	21	12614	12636	20	70.00%	85.00%
hsa-miR-4280	NC_019843.3	146	-20.28	2	20	11856	11878	20	70.00%	80.00%
hsa-miR-7705	NC_019843.3	141	-21.54	2	22	28891	28913	20	70.00%	80.00%
hsa-miR-423-3p	NC_019843.3	141	-24.36	2	22	14207	14229	20	70.00%	80.00%
hsa-miR-145-3p	NC_019843.3	151	-22.58	2	21	28447	28469	20	70.00%	85.00%
hsa-miR-483-5p	NC_019843.3	142	-24.36	3	20	3148	3172	20	70.00%	80.00%
hsa-miR-6728-5p	NC_019843.3	158	-21.92	2	22	12409	12429	20	70.00%	80.00%
hsa-miR-6851-5p	NC_019843.3	149	-30.4	2	22	28010	28032	20	70.00%	90.00%
hsa-miR-1287-3p	NC_019843.3	147	-20.39	2	21	24315	24337	20	70.00%	80.00%
hsa-miR-4428	NC_019843.3	145	-22.35	2	20	27039	27062	20	70.00%	85.00%
hsa-miR-671-5p	NC_019843.3	143	-23.64	2	22	20588	20609	20	70.00%	75.00%
hsa-miR-3124-3p	NC_019843.3	147	-25.49	2	21	1573	1595	20	70.00%	80.00%
hsa-miR-6076	NC_019843.3	141	-21.9	2	20	4675	4697	20	70.00%	80.00%
hsa-miR-9-5p	NC_019843.3	161	-23.08	2	22	13581	13603	20	70.00%	90.00%
hsa-miR-378c	NC_019843.3	140	-20.82	3	23	4972	4995	20	70.00%	75.00%
hsa-miR-6895-5p	NC_019843.3	140	-20.18	2	20	11081	11102	20	70.00%	80.00%
hsa-miR-8068	NC_019843.3	147	-22.55	2	21	4303	4325	20	70.00%	95.00%
hsa-miR-1295b-3p	NC_019843.3	143	-21.55	2	21	7609	7628	20	70.00%	70.00%
hsa-miR-455-5p	NC_019843.3	151	-23.02	2	21	6576	6598	20	70.00%	85.00%
hsa-miR-6800-5p	NC_019843.3	150	-30.83	2	20	23422	23444	20	70.00%	85.00%
hsa-miR-5100	NC_019843.3	153	-21.73	2	21	19287	19308	20	70.00%	80.00%
hsa-miR-200c-5p	NC_019843.3	141	-20.46	2	20	17711	17734	20	70.00%	80.00%
hsa-miR-4433a-3p	NC_019843.3	153	-24.71	2	19	22064	22087	20	70.00%	75.00%
hsa-miR-3177-5p	NC_019843.3	144	-28.68	2	22	20707	20726	20	70.00%	85.00%
hsa-miR-505-3p	NC_019843.3	155	-25.09	2	21	24311	24333	20	70.00%	90.00%
hsa-miR-15a-5p	NC_019843.3	157	-20.51	2	21	18941	18962	20	70.00%	85.00%
hsa-miR-10525-3p	NC_019843.3	145	-20.33	2	20	3635	3657	20	70.00%	85.00%
hsa-miR-761	NC_019843.3	151	-21.41	2	21	22818	22840	20	70.00%	85.00%
hsa-miR-4481	NC_019843.3	141	-22.95	2	16	11060	11082	20	70.00%	70.00%
hsa-miR-449b-5p	NC_019843.3	143	-22.52	2	21	15721	15743	20	70.00%	90.00%
hsa-miR-8057	NC_019843.3	142	-20.14	2	20	8188	8210	20	70.00%	75.00%
hsa-miR-6798-5p	NC_019843.3	149	-27.76	2	22	5430	5450	20	70.00%	75.00%
hsa-miR-6752-5p	NC_019843.3	151	-28.36	2	21	22615	22637	20	70.00%	85.00%
hsa-miR-3174	NC_019843.3	163	-20.54	2	21	11437	11460	20	70.00%	85.00%
hsa-miR-619-5p	NC_019843.3	141	-20.04	2	21	26865	26886	20	70.00%	80.00%
hsa-miR-631	NC_019843.3	142	-21.5	2	20	19208	19230	20	70.00%	75.00%
hsa-miR-1299	NC_019843.3	140	-20.61	2	20	24409	24431	20	70.00%	80.00%
hsa-miR-3085-5p	NC_019843.3	143	-30.79	2	22	28841	28864	20	70.00%	90.00%
hsa-miR-377-3p	NC_019843.3	155	-21.52	2	21	10435	10457	20	70.00%	90.00%
hsa-miR-454-3p	NC_019843.3	167	-22.24	2	21	6724	6747	20	70.00%	90.00%
hsa-miR-6865-5p	NC_019843.3	142	-21.69	3	21	16644	16668	20	70.00%	85.00%
hsa-miR-874-5p	NC_019843.3	142	-29.22	3	22	1340	1362	20	70.00%	85.00%
hsa-miR-6849-5p	NC_019843.3	153	-28.28	2	22	29858	29880	20	70.00%	80.00%
hsa-miR-4658	NC_019843.3	141	-22.78	2	21	26115	26137	20	70.00%	80.00%
hsa-miR-218-2-3p	NC_019843.3	143	-20.79	2	21	27024	27046	20	70.00%	75.00%
hsa-miR-574-5p	NC_019843.3	145	-22.67	2	22	29735	29755	20	70.00%	85.00%
hsa-miR-574-5p	NC_019843.3	140	-24.17	3	22	11258	11281	20	70.00%	90.00%
hsa-miR-4657	NC_019843.3	144	-23.76	3	22	21727	21750	20	70.00%	80.00%
hsa-miR-4767	NC_019843.3	143	-32.42	2	22	3882	3903	20	70.00%	75.00%
hsa-miR-6817-5p	NC_019843.3	149	-27.27	2	22	7298	7321	20	70.00%	75.00%
hsa-miR-6817-5p	NC_019843.3	148	-20.18	3	23	8598	8620	20	70.00%	85.00%
hsa-miR-6794-5p	NC_019843.3	140	-23.87	2	19	25101	25119	17	70.59%	82.35%
hsa-miR-3619-5p	NC_019843.3	151	-25.17	3	20	121	142	17	70.59%	94.12%
hsa-miR-103a-1-5p	NC_019843.3	143	-23.38	2	19	11397	11417	17	70.59%	88.24%
hsa-miR-191-3p	NC_019843.3	144	-22.54	2	19	10340	10360	17	70.59%	88.24%
hsa-miR-6799-5p	NC_019843.3	147	-25.75	2	19	25037	25054	17	70.59%	76.47%
hsa-miR-1301-3p	NC_019843.3	140	-21.09	2	19	19630	19652	17	70.59%	82.35%
hsa-miR-329-5p	NC_019843.3	146	-22.04	2	19	12105	12127	17	70.59%	82.35%
hsa-miR-4784	NC_019843.3	140	-20.89	2	19	27243	27261	17	70.59%	82.35%
hsa-miR-6715a-3p	NC_019843.3	147	-21.08	3	20	13995	14015	17	70.59%	88.24%
hsa-miR-2277-3p	NC_019843.3	143	-24.39	2	19	19424	19442	17	70.59%	88.24%
hsa-miR-5739	NC_019843.3	146	-23.57	2	19	2302	2321	17	70.59%	82.35%
hsa-miR-323b-5p	NC_019843.3	155	-24.27	2	17	5843	5867	17	70.59%	88.24%
hsa-miR-4665-5p	NC_019843.3	144	-24.52	2	19	18404	18425	17	70.59%	88.24%
hsa-miR-3972	NC_019843.3	140	-21.84	2	18	612	634	17	70.59%	82.35%
hsa-miR-5047	NC_019843.3	143	-21.96	3	20	21808	21828	17	70.59%	82.35%
hsa-miR-29b-1-5p	NC_019843.3	142	-25.15	2	19	12463	12486	17	70.59%	94.12%
hsa-miR-498-5p	NC_019843.3	151	-22.99	3	20	10097	10119	17	70.59%	94.12%
hsa-miR-376a-2-5p	NC_019843.3	144	-20.3	2	19	29187	29206	17	70.59%	88.24%
hsa-miR-3943	NC_019843.3	143	-24.18	2	17	18449	18473	17	70.59%	70.59%
hsa-miR-3605-5p	NC_019843.3	150	-21.29	2	19	27130	27152	17	70.59%	88.24%
hsa-miR-3605-5p	NC_019843.3	146	-24.04	2	19	18401	18423	17	70.59%	82.35%
hsa-miR-1249-5p	NC_019843.3	152	-25.18	2	18	25091	25115	17	70.59%	82.35%
hsa-miR-6811-5p	NC_019843.3	158	-20.92	2	19	27440	27461	17	70.59%	82.35%
hsa-miR-1224-5p	NC_019843.3	144	-26.24	2	18	1947	1966	17	70.59%	88.24%
hsa-miR-6753-5p	NC_019843.3	140	-27.27	2	19	13234	13254	17	70.59%	82.35%
hsa-miR-3187-5p	NC_019843.3	148	-21.41	2	19	810	831	17	70.59%	76.47%
hsa-miR-6777-3p	NC_019843.3	152	-20.49	2	18	10923	10943	17	70.59%	82.35%
hsa-miR-323a-5p	NC_019843.3	154	-24.15	2	19	17038	17059	17	70.59%	76.47%
hsa-miR-6080	NC_019843.3	140	-22.6	2	18	17049	17068	17	70.59%	82.35%
hsa-miR-6850-3p	NC_019843.3	146	-22.66	2	19	489	508	17	70.59%	82.35%
hsa-miR-520f-3p	NC_019843.3	140	-20.19	2	19	14251	14271	17	70.59%	82.35%
hsa-miR-656-5p	NC_019843.3	143	-23.33	3	20	15492	15512	17	70.59%	100.00%
hsa-miR-3187-3p	NC_019843.3	144	-26.8	2	18	28344	28364	17	70.59%	88.24%
hsa-miR-202-3p	NC_019843.3	148	-22.3	2	19	20697	20715	17	70.59%	94.12%
hsa-miR-615-5p	NC_019843.3	147	-28.19	3	20	29418	29439	17	70.59%	88.24%
hsa-miR-3135b	NC_019843.3	144	-20.93	2	19	6966	6986	17	70.59%	88.24%
hsa-miR-1202	NC_019843.3	151	-20.9	2	17	22029	22051	17	70.59%	82.35%
hsa-miR-6802-5p	NC_019843.3	142	-29.21	2	19	18044	18063	17	70.59%	94.12%
hsa-miR-5591-5p	NC_019843.3	140	-21.08	2	19	29017	29036	17	70.59%	82.35%
hsa-miR-4655-5p	NC_019843.3	140	-27.4	2	19	13008	13028	17	70.59%	82.35%
hsa-miR-410-5p	NC_019843.3	155	-20.3	2	17	5845	5867	17	70.59%	88.24%
hsa-miR-10526-3p	NC_019843.3	141	-22.95	3	19	23558	23578	17	70.59%	88.24%
hsa-miR-5007-5p	NC_019843.3	144	-21.65	2	18	21509	21531	17	70.59%	88.24%
hsa-miR-4754	NC_019843.3	150	-23.54	2	19	7847	7869	17	70.59%	88.24%
hsa-miR-6824-5p	NC_019843.3	151	-20.22	2	19	26977	26996	17	70.59%	82.35%
hsa-miR-619-3p	NC_019843.3	142	-20.08	2	19	11575	11598	17	70.59%	94.12%
hsa-miR-4786-3p	NC_019843.3	140	-21.36	3	18	24325	24348	17	70.59%	88.24%
hsa-miR-8057	NC_019843.3	142	-20.31	2	19	15819	15839	17	70.59%	76.47%
hsa-miR-3174	NC_019843.3	150	-20.08	2	19	13366	13388	17	70.59%	88.24%
hsa-miR-6502-3p	NC_019843.3	146	-23.8	2	19	5565	5585	17	70.59%	82.35%
hsa-miR-3667-3p	NC_019843.3	154	-20.24	2	19	19059	19080	17	70.59%	76.47%
hsa-miR-6127	NC_019843.3	156	-22.44	2	18	25095	25114	17	70.59%	88.24%
hsa-miR-6865-5p	NC_019843.3	154	-25.62	2	19	22053	22075	17	70.59%	94.12%
hsa-miR-4804-5p	NC_019843.3	142	-21.51	2	19	26228	26248	17	70.59%	94.12%
hsa-miR-96-5p	NC_019843.3	155	-25.51	2	22	15376	15402	24	70.83%	83.33%
hsa-miR-608	NC_019843.3	161	-28.26	2	24	5421	5447	24	70.83%	75.00%
hsa-miR-6511b-5p	NC_019843.3	144	-22.53	3	23	18654	18681	24	70.83%	75.00%
hsa-miR-379-3p	NC_019843.3	157	-21.65	2	20	10487	10514	24	70.83%	75.00%
hsa-miR-7703	NC_019843.3	164	-24.91	2	22	3209	3235	24	70.83%	75.00%
hsa-miR-1183	NC_019843.3	141	-22.87	2	25	9015	9041	24	70.83%	79.17%
hsa-miR-8053	NC_019843.3	144	-20.77	2	23	8782	8808	24	70.83%	83.33%
hsa-miR-199a-5p	NC_019843.3	153	-23.99	2	21	28850	28877	24	70.83%	75.00%
hsa-miR-6081	NC_019843.3	141	-27.4	2	23	13382	13408	24	70.83%	75.00%
hsa-miR-503-5p	NC_019843.3	146	-22.77	2	22	6727	6753	24	70.83%	79.17%
hsa-miR-4658	NC_019843.3	158	-21.38	2	22	20126	20152	24	70.83%	79.17%
hsa-miR-1226-5p	NC_019843.3	160	-22.78	2	23	5148	5176	24	70.83%	75.00%
hsa-miR-103a-2-5p	NC_019843.3	150	-20.72	2	22	2879	2901	21	71.43%	85.71%
hsa-miR-6858-5p	NC_019843.3	147	-28.39	2	16	27463	27484	14	71.43%	100.00%
hsa-miR-103a-1-5p	NC_019843.3	150	-20.74	2	22	2879	2901	21	71.43%	85.71%
hsa-miR-6762-3p	NC_019843.3	148	-23.11	2	22	3658	3681	21	71.43%	76.19%
hsa-miR-3153	NC_019843.3	145	-22.77	2	22	27916	27937	21	71.43%	80.95%
hsa-miR-4253	NC_019843.3	143	-20.93	2	16	13789	13806	14	71.43%	92.86%
hsa-miR-5004-3p	NC_019843.3	159	-21.61	2	21	28637	28660	21	71.43%	76.19%
hsa-miR-6882-3p	NC_019843.3	146	-22.53	2	22	17714	17737	21	71.43%	80.95%
hsa-miR-3191-3p	NC_019843.3	140	-22.66	2	22	13	36	21	71.43%	80.95%
hsa-miR-330-5p	NC_019843.3	142	-23.32	3	21	809	833	21	71.43%	80.95%
hsa-miR-6821-5p	NC_019843.3	146	-29.66	2	21	14530	14554	21	71.43%	80.95%
hsa-miR-1587	NC_019843.3	144	-28	2	19	10308	10331	21	71.43%	80.95%
hsa-miR-1236-5p	NC_019843.3	157	-21.49	2	19	3948	3973	21	71.43%	76.19%
hsa-miR-6750-5p	NC_019843.3	164	-26.83	2	23	3299	3321	21	71.43%	80.95%
hsa-miR-155-5p	NC_019843.3	160	-25.61	2	22	19027	19051	21	71.43%	90.48%
hsa-miR-3144-5p	NC_019843.3	155	-22.69	2	21	25187	25210	21	71.43%	85.71%
hsa-miR-498-5p	NC_019843.3	143	-20.24	3	22	29986	30010	21	71.43%	80.95%
hsa-miR-5090	NC_019843.3	147	-27.3	2	21	5824	5848	21	71.43%	90.48%
hsa-miR-1184	NC_019843.3	144	-22.37	2	22	2870	2893	21	71.43%	85.71%
hsa-miR-134-5p	NC_019843.3	151	-31.6	2	21	12471	12494	21	71.43%	80.95%
hsa-miR-138-5p	NC_019843.3	160	-21.56	2	22	19256	19279	21	71.43%	76.19%
hsa-miR-3065-3p	NC_019843.3	146	-23.27	2	22	13010	13032	21	71.43%	80.95%
hsa-miR-3065-3p	NC_019843.3	144	-20.43	2	22	8477	8500	21	71.43%	85.71%
hsa-miR-365a-5p	NC_019843.3	147	-20.99	2	16	28705	28727	14	71.43%	78.57%
hsa-miR-4458	NC_019843.3	147	-23.93	2	16	16876	16894	14	71.43%	100.00%
hsa-miR-3934-3p	NC_019843.3	150	-25.95	2	20	2659	2683	21	71.43%	80.95%
hsa-miR-624-5p	NC_019843.3	150	-22.04	2	21	13527	13550	21	71.43%	85.71%
hsa-miR-6806-5p	NC_019843.3	156	-27.29	2	23	20017	20039	21	71.43%	85.71%
hsa-miR-421	NC_019843.3	142	-23.55	3	22	1608	1631	21	71.43%	80.95%
hsa-miR-6780a-5p	NC_019843.3	152	-25.15	2	22	28060	28083	21	71.43%	80.95%
hsa-miR-4535	NC_019843.3	151	-21.37	2	16	29159	29175	14	71.43%	85.71%
hsa-miR-2115-5p	NC_019843.3	140	-20.18	2	21	1277	1299	21	71.43%	80.95%
hsa-miR-33b-3p	NC_019843.3	161	-23.92	2	20	13791	13815	21	71.43%	85.71%
hsa-miR-5087	NC_019843.3	140	-24.77	2	22	11175	11198	21	71.43%	80.95%
hsa-miR-6820-5p	NC_019843.3	143	-23.85	2	16	12632	12650	14	71.43%	92.86%
hsa-miR-11401	NC_019843.3	143	-20.11	2	16	6185	6204	14	71.43%	92.86%
hsa-miR-6769a-5p	NC_019843.3	147	-23.22	2	16	22785	22805	14	71.43%	100.00%
hsa-miR-190a-5p	NC_019843.3	149	-20.03	2	19	14270	14295	21	71.43%	80.95%
hsa-miR-7-5p	NC_019843.3	161	-20.61	3	23	12552	12576	21	71.43%	95.24%
hsa-miR-1197	NC_019843.3	143	-20.47	2	16	20424	20444	14	71.43%	92.86%
hsa-miR-12113	NC_019843.3	162	-24.41	2	21	11676	11699	21	71.43%	85.71%
hsa-miR-6873-5p	NC_019843.3	146	-25.15	2	21	23639	23662	21	71.43%	80.95%
hsa-miR-3681-5p	NC_019843.3	140	-20.06	2	21	28226	28248	21	71.43%	80.95%
hsa-miR-302b-3p	NC_019843.3	172	-20.1	2	22	6190	6213	21	71.43%	90.48%
hsa-miR-12115	NC_019843.3	159	-23.96	2	23	22480	22501	21	71.43%	76.19%
hsa-miR-7848-3p	NC_019843.3	142	-21.5	2	22	9195	9217	21	71.43%	76.19%
hsa-miR-12122	NC_019843.3	144	-24.41	2	23	6952	6972	21	71.43%	80.95%
hsa-miR-10523-5p	NC_019843.3	156	-24.53	2	23	22019	22041	21	71.43%	71.43%
hsa-miR-3200-3p	NC_019843.3	158	-20.06	2	21	24157	24180	21	71.43%	80.95%
hsa-miR-194-3p	NC_019843.3	142	-22.6	2	21	11408	11431	21	71.43%	76.19%
hsa-miR-1911-5p	NC_019843.3	148	-27.42	2	22	11765	11788	21	71.43%	90.48%
hsa-miR-4654	NC_019843.3	149	-21.03	2	16	22866	22886	14	71.43%	92.86%
hsa-miR-508-3p	NC_019843.3	144	-28.27	2	22	4969	4992	21	71.43%	85.71%
hsa-miR-7110-3p	NC_019843.3	155	-22.41	2	21	5266	5289	21	71.43%	71.43%
hsa-miR-497-3p	NC_019843.3	143	-22.31	3	21	368	392	21	71.43%	76.19%
hsa-miR-422a	NC_019843.3	145	-22.69	2	20	16825	16849	21	71.43%	80.95%
hsa-miR-4711-5p	NC_019843.3	144	-26.25	2	22	276	299	21	71.43%	85.71%
hsa-miR-12128	NC_019843.3	152	-22.31	2	22	4833	4859	21	71.43%	80.95%
hsa-miR-3185	NC_019843.3	140	-22.02	2	22	2761	2784	21	71.43%	80.95%
hsa-miR-140-3p	NC_019843.3	152	-21.62	2	18	7448	7473	21	71.43%	71.43%
hsa-miR-671-5p	NC_019843.3	140	-20.85	3	17	6473	6495	14	71.43%	92.86%
hsa-miR-378c	NC_019843.3	142	-25.68	4	24	1519	1544	21	71.43%	90.48%
hsa-miR-3140-3p	NC_019843.3	162	-20.29	2	21	26020	26043	21	71.43%	85.71%
hsa-miR-3976	NC_019843.3	148	-21.15	2	23	23416	23438	21	71.43%	90.48%
hsa-miR-3978	NC_019843.3	151	-27.13	3	22	27666	27691	21	71.43%	90.48%
hsa-miR-4733-5p	NC_019843.3	154	-21.68	2	21	15243	15266	21	71.43%	76.19%
hsa-miR-455-5p	NC_019843.3	146	-20.13	2	21	10382	10405	21	71.43%	80.95%
hsa-miR-761	NC_019843.3	153	-24.23	2	21	28560	28582	21	71.43%	76.19%
hsa-miR-4481	NC_019843.3	147	-26.64	2	16	1877	1893	14	71.43%	100.00%
hsa-miR-7153-3p	NC_019843.3	155	-20.37	2	16	23950	23967	14	71.43%	92.86%
hsa-miR-12127	NC_019843.3	151	-21.54	3	24	6167	6191	21	71.43%	76.19%
hsa-miR-6737-5p	NC_019843.3	143	-24.98	2	16	8416	8436	14	71.43%	92.86%
hsa-miR-4510	NC_019843.3	141	-20.38	2	21	14492	14514	21	71.43%	76.19%
hsa-miR-1245b-3p	NC_019843.3	145	-23.01	2	21	5835	5857	21	71.43%	80.95%
hsa-miR-6720-5p	NC_019843.3	157	-25.96	2	20	488	513	21	71.43%	80.95%
hsa-miR-4793-5p	NC_019843.3	140	-26.84	2	23	22564	22591	25	72.00%	76.00%
hsa-miR-12122	NC_019843.3	144	-29.59	2	24	363	390	25	72.00%	84.00%
hsa-miR-6758-5p	NC_019843.3	167	-29.54	2	22	11832	11859	25	72.00%	80.00%
hsa-miR-4743-3p	NC_019843.3	159	-20.95	2	20	28796	28816	18	72.22%	77.78%
hsa-miR-7159-5p	NC_019843.3	146	-20.39	3	20	2954	2975	18	72.22%	88.89%
hsa-miR-448	NC_019843.3	143	-20.39	2	20	13503	13524	18	72.22%	88.89%
hsa-miR-103a-2-5p	NC_019843.3	149	-20.91	2	19	18215	18238	18	72.22%	88.89%
hsa-miR-1298-3p	NC_019843.3	153	-26.15	2	19	3876	3897	18	72.22%	77.78%
hsa-miR-3155a	NC_019843.3	144	-21.83	2	18	29442	29464	18	72.22%	83.33%
hsa-miR-1276	NC_019843.3	141	-20.07	3	19	14692	14713	18	72.22%	83.33%
hsa-miR-4769-5p	NC_019843.3	145	-26.93	2	19	25112	25136	18	72.22%	83.33%
hsa-miR-1238-5p	NC_019843.3	141	-22.21	2	20	1873	1894	18	72.22%	77.78%
hsa-miR-486-3p	NC_019843.3	142	-21.57	3	20	25654	25675	18	72.22%	83.33%
hsa-miR-7113-5p	NC_019843.3	145	-25.7	2	20	1765	1784	18	72.22%	83.33%
hsa-miR-103a-1-5p	NC_019843.3	149	-20.03	2	19	18215	18238	18	72.22%	88.89%
hsa-miR-6799-5p	NC_019843.3	140	-21.17	2	18	16227	16248	18	72.22%	77.78%
hsa-miR-6778-5p	NC_019843.3	143	-24.95	2	20	3125	3146	18	72.22%	88.89%
hsa-miR-1301-3p	NC_019843.3	148	-22.16	3	21	24712	24735	18	72.22%	83.33%
hsa-miR-23a-5p	NC_019843.3	143	-23.03	2	20	2494	2512	18	72.22%	83.33%
hsa-miR-6880-5p	NC_019843.3	143	-25.74	2	17	28718	28742	18	72.22%	83.33%
hsa-miR-3126-5p	NC_019843.3	155	-23.43	2	20	22891	22912	18	72.22%	88.89%
hsa-miR-6801-5p	NC_019843.3	141	-20.62	2	19	4589	4612	18	72.22%	77.78%
hsa-miR-6075	NC_019843.3	151	-25.58	2	20	2429	2449	18	72.22%	83.33%
hsa-miR-4676-3p	NC_019843.3	140	-22.88	3	21	22567	22588	18	72.22%	88.89%
hsa-miR-6858-3p	NC_019843.3	156	-21.47	2	18	23094	23117	18	72.22%	83.33%
hsa-miR-6858-3p	NC_019843.3	149	-22.2	2	19	488	510	18	72.22%	72.22%
hsa-miR-4498	NC_019843.3	141	-21.7	2	20	10310	10330	18	72.22%	77.78%
hsa-miR-1273h-5p	NC_019843.3	148	-20.2	2	18	509	531	18	72.22%	72.22%
hsa-miR-764	NC_019843.3	150	-22.29	2	20	2827	2845	18	72.22%	83.33%
hsa-miR-1304-3p	NC_019843.3	144	-20.02	2	18	18721	18744	18	72.22%	83.33%
hsa-miR-24-1-5p	NC_019843.3	148	-26.84	3	21	29175	29196	18	72.22%	83.33%
hsa-miR-1343-3p	NC_019843.3	140	-23.47	2	20	30016	30035	18	72.22%	77.78%
hsa-miR-3166	NC_019843.3	147	-22.65	2	20	12687	12707	18	72.22%	77.78%
hsa-miR-5090	NC_019843.3	141	-22.18	2	20	763	784	18	72.22%	77.78%
hsa-miR-6792-5p	NC_019843.3	156	-23.64	2	20	823	841	18	72.22%	83.33%
hsa-miR-6745	NC_019843.3	145	-22.79	2	20	26413	26432	18	72.22%	83.33%
hsa-miR-3918	NC_019843.3	149	-25.8	2	20	9276	9295	18	72.22%	88.89%
hsa-miR-1266-3p	NC_019843.3	161	-22.39	2	20	22568	22588	18	72.22%	88.89%
hsa-miR-6788-3p	NC_019843.3	144	-21.56	3	21	1172	1193	18	72.22%	77.78%
hsa-miR-490-3p	NC_019843.3	142	-22.61	3	21	29153	29173	18	72.22%	83.33%
hsa-miR-520e-5p	NC_019843.3	157	-21.87	2	19	25743	25765	18	72.22%	83.33%
hsa-miR-5194	NC_019843.3	155	-30.15	2	20	15895	15916	18	72.22%	88.89%
hsa-miR-6836-3p	NC_019843.3	148	-23.53	2	20	29050	29068	18	72.22%	72.22%
hsa-miR-324-3p	NC_019843.3	152	-22.29	2	20	11361	11381	18	72.22%	77.78%
hsa-miR-622	NC_019843.3	149	-26.58	2	20	1645	1664	18	72.22%	88.89%
hsa-miR-7156-3p	NC_019843.3	150	-21.93	2	19	4968	4989	18	72.22%	83.33%
hsa-miR-4460	NC_019843.3	144	-20.33	3	21	14067	14088	18	72.22%	94.44%
hsa-miR-4676-5p	NC_019843.3	141	-20.36	2	20	25404	25423	18	72.22%	77.78%
hsa-miR-149-5p	NC_019843.3	148	-21.39	3	21	26149	26171	18	72.22%	83.33%
hsa-miR-9900	NC_019843.3	151	-20.7	2	20	23588	23608	18	72.22%	83.33%
hsa-miR-1204	NC_019843.3	144	-22.51	2	20	447	465	18	72.22%	83.33%
hsa-miR-3156-5p	NC_019843.3	155	-23.96	2	20	6439	6460	18	72.22%	88.89%
hsa-miR-7851-3p	NC_019843.3	159	-26.58	2	20	28837	28858	18	72.22%	77.78%
hsa-miR-4538	NC_019843.3	149	-20.88	2	19	12044	12066	18	72.22%	88.89%
hsa-miR-4446-3p	NC_019843.3	142	-26.17	3	21	27733	27753	18	72.22%	83.33%
hsa-miR-499a-3p	NC_019843.3	167	-25.67	2	20	13852	13873	18	72.22%	88.89%
hsa-miR-518d-3p	NC_019843.3	142	-20.22	3	20	23712	23733	18	72.22%	83.33%
hsa-miR-6815-5p	NC_019843.3	145	-24.04	2	19	16888	16911	18	72.22%	83.33%
hsa-miR-1293	NC_019843.3	157	-22.77	2	19	25531	25553	18	72.22%	83.33%
hsa-miR-1293	NC_019843.3	141	-20.47	3	21	16714	16733	18	72.22%	83.33%
hsa-miR-6830-5p	NC_019843.3	146	-22.4	3	21	15884	15904	18	72.22%	88.89%
hsa-miR-3187-3p	NC_019843.3	145	-25.66	2	19	23916	23933	18	72.22%	77.78%
hsa-miR-138-1-3p	NC_019843.3	140	-22.67	2	20	14087	14106	18	72.22%	77.78%
hsa-miR-3689d	NC_019843.3	147	-24.22	2	20	756	777	18	72.22%	77.78%
hsa-miR-12115	NC_019843.3	141	-22.55	2	20	735	757	18	72.22%	77.78%
hsa-miR-6833-5p	NC_019843.3	159	-23.08	2	20	29029	29050	18	72.22%	77.78%
hsa-miR-6890-3p	NC_019843.3	149	-21.67	2	19	12211	12231	18	72.22%	72.22%
hsa-miR-4694-5p	NC_019843.3	145	-22.4	2	19	12134	12156	18	72.22%	83.33%
hsa-miR-3682-3p	NC_019843.3	145	-20.68	2	20	5836	5855	18	72.22%	83.33%
hsa-miR-3194-5p	NC_019843.3	144	-28.81	2	20	2433	2451	18	72.22%	83.33%
hsa-miR-194-3p	NC_019843.3	143	-21.61	2	19	6115	6136	18	72.22%	88.89%
hsa-miR-6772-5p	NC_019843.3	145	-22.46	2	20	25934	25954	18	72.22%	83.33%
hsa-miR-765	NC_019843.3	145	-21.93	2	19	11836	11857	18	72.22%	83.33%
hsa-miR-1911-5p	NC_019843.3	140	-20.78	3	21	21251	21273	18	72.22%	88.89%
hsa-miR-188-3p	NC_019843.3	144	-20.64	2	18	7547	7569	18	72.22%	83.33%
hsa-miR-4654	NC_019843.3	145	-21.26	2	19	9016	9038	18	72.22%	83.33%
hsa-miR-320a-3p	NC_019843.3	148	-21.21	3	21	11524	11545	18	72.22%	83.33%
hsa-miR-520c-3p	NC_019843.3	145	-20.58	2	20	14252	14272	18	72.22%	83.33%
hsa-miR-4722-3p	NC_019843.3	159	-24.69	2	20	7193	7214	18	72.22%	77.78%
hsa-miR-324-5p	NC_019843.3	151	-20.9	2	20	8983	9002	18	72.22%	83.33%
hsa-miR-331-5p	NC_019843.3	151	-20.59	2	20	14358	14379	18	72.22%	83.33%
hsa-miR-410-5p	NC_019843.3	161	-21.21	2	20	23831	23850	18	72.22%	88.89%
hsa-miR-6757-5p	NC_019843.3	140	-22.63	2	20	18674	18693	18	72.22%	77.78%
hsa-miR-654-5p	NC_019843.3	140	-25.18	3	21	10118	10139	18	72.22%	72.22%
hsa-miR-939-5p	NC_019843.3	143	-28.87	2	18	18269	18294	18	72.22%	88.89%
hsa-miR-122-5p	NC_019843.3	149	-21.41	2	19	4087	4109	18	72.22%	88.89%
hsa-miR-5195-3p	NC_019843.3	161	-24.5	2	19	28150	28171	18	72.22%	88.89%
hsa-miR-4684-3p	NC_019843.3	140	-21.18	3	19	5226	5249	18	72.22%	88.89%
hsa-miR-6809-3p	NC_019843.3	141	-20.99	2	19	26145	26166	18	72.22%	77.78%
hsa-miR-5007-5p	NC_019843.3	144	-21.17	3	21	8455	8476	18	72.22%	94.44%
hsa-miR-6077	NC_019843.3	145	-20.75	2	20	22236	22255	18	72.22%	83.33%
hsa-miR-12121	NC_019843.3	149	-26.86	2	19	18288	18309	18	72.22%	88.89%
hsa-miR-12121	NC_019843.3	145	-25.04	2	20	21969	21988	18	72.22%	83.33%
hsa-miR-6076	NC_019843.3	163	-24.18	2	20	16111	16131	18	72.22%	83.33%
hsa-miR-216a-3p	NC_019843.3	151	-23.98	2	20	23040	23058	18	72.22%	77.78%
hsa-miR-3976	NC_019843.3	155	-20.72	2	20	5731	5754	18	72.22%	88.89%
hsa-miR-1303	NC_019843.3	149	-21.66	2	20	3845	3865	18	72.22%	88.89%
hsa-miR-1182	NC_019843.3	163	-23.95	2	20	15892	15914	18	72.22%	83.33%
hsa-miR-6803-5p	NC_019843.3	144	-25.96	3	21	5428	5449	18	72.22%	77.78%
hsa-miR-550a-3-5p	NC_019843.3	152	-22.95	2	18	17928	17949	18	72.22%	77.78%
hsa-miR-6886-5p	NC_019843.3	152	-20.93	2	18	18675	18697	18	72.22%	77.78%
hsa-miR-6875-5p	NC_019843.3	156	-23.17	2	20	1191	1209	18	72.22%	83.33%
hsa-miR-6835-5p	NC_019843.3	155	-26.04	2	20	20161	20182	18	72.22%	88.89%
hsa-miR-6835-5p	NC_019843.3	140	-20.98	3	21	17088	17109	18	72.22%	88.89%
hsa-miR-30c-1-3p	NC_019843.3	145	-23.82	2	19	29094	29116	18	72.22%	83.33%
hsa-miR-1228-5p	NC_019843.3	155	-30.56	2	20	29746	29766	18	72.22%	88.89%
hsa-miR-299-3p	NC_019843.3	157	-20.53	2	20	7290	7310	18	72.22%	83.33%
hsa-miR-636	NC_019843.3	144	-23.74	2	20	2858	2878	18	72.22%	83.33%
hsa-miR-3667-3p	NC_019843.3	151	-23.78	2	17	1571	1595	18	72.22%	77.78%
hsa-miR-548bb-5p	NC_019843.3	150	-20.09	3	21	452	472	18	72.22%	94.44%
hsa-miR-4440	NC_019843.3	151	-24.9	2	18	10118	10141	18	72.22%	83.33%
hsa-miR-219b-3p	NC_019843.3	149	-20.16	2	20	8300	8321	18	72.22%	88.89%
hsa-miR-181a-5p	NC_019843.3	171	-22.58	2	20	22583	22605	18	72.22%	94.44%
hsa-miR-320b	NC_019843.3	148	-21.27	3	21	11524	11545	18	72.22%	83.33%
hsa-miR-541-5p	NC_019843.3	140	-26.54	2	24	25982	26004	22	72.73%	77.27%
hsa-miR-1248	NC_019843.3	163	-26.43	2	24	19054	19080	22	72.73%	81.82%
hsa-miR-6778-5p	NC_019843.3	141	-23.98	2	21	23669	23693	22	72.73%	77.27%
hsa-miR-3938	NC_019843.3	149	-21.93	2	19	2462	2488	22	72.73%	77.27%
hsa-miR-593-5p	NC_019843.3	155	-20.21	2	24	10113	10135	22	72.73%	72.73%
hsa-miR-124-5p	NC_019843.3	146	-24.9	3	20	24513	24539	22	72.73%	77.27%
hsa-miR-6501-5p	NC_019843.3	144	-24.34	2	21	14631	14654	22	72.73%	81.82%
hsa-miR-1272	NC_019843.3	147	-20.08	2	24	16282	16307	22	72.73%	77.27%
hsa-miR-6806-5p	NC_019843.3	144	-22.02	2	13	895	918	11	72.73%	90.91%
hsa-miR-7974	NC_019843.3	153	-24.51	2	23	29246	29270	22	72.73%	77.27%
hsa-miR-7156-3p	NC_019843.3	154	-26.19	2	21	8943	8968	22	72.73%	86.36%
hsa-miR-585-5p	NC_019843.3	145	-25.54	2	21	10350	10374	22	72.73%	81.82%
hsa-miR-4446-3p	NC_019843.3	146	-24.21	2	21	7067	7091	22	72.73%	77.27%
hsa-miR-5197-3p	NC_019843.3	151	-20.89	2	22	27236	27260	22	72.73%	81.82%
hsa-miR-10523-5p	NC_019843.3	145	-24.15	2	23	8259	8283	22	72.73%	81.82%
hsa-miR-6855-5p	NC_019843.3	144	-26.64	2	22	25911	25937	22	72.73%	81.82%
hsa-miR-25-3p	NC_019843.3	142	-23.62	3	21	5615	5640	22	72.73%	77.27%
hsa-miR-3907	NC_019843.3	163	-23.61	2	21	11633	11657	22	72.73%	77.27%
hsa-miR-449b-5p	NC_019843.3	144	-22.07	2	20	28664	28689	22	72.73%	81.82%
hsa-miR-302c-3p	NC_019843.3	152	-23.24	2	22	10341	10365	22	72.73%	77.27%
hsa-miR-4724-5p	NC_019843.3	140	-27.48	2	22	22553	22577	22	72.73%	77.27%
hsa-miR-3159	NC_019843.3	150	-23.99	2	21	10152	10176	22	72.73%	81.82%
hsa-miR-489-3p	NC_019843.3	140	-20.34	2	17	13854	13875	15	73.33%	80.00%
hsa-miR-6796-5p	NC_019843.3	152	-30.68	2	17	22865	22887	15	73.33%	100.00%
hsa-miR-575	NC_019843.3	144	-22.83	2	17	492	510	15	73.33%	86.67%
hsa-miR-449a	NC_019843.3	144	-24.21	2	17	9007	9028	15	73.33%	86.67%
hsa-miR-4257	NC_019843.3	160	-20.38	2	17	18648	18665	15	73.33%	93.33%
hsa-miR-6765-3p	NC_019843.3	146	-20.83	2	17	28840	28859	15	73.33%	80.00%
hsa-miR-5690	NC_019843.3	148	-24.93	2	17	23094	23114	15	73.33%	93.33%
hsa-miR-608	NC_019843.3	144	-22.22	2	17	28754	28778	15	73.33%	86.67%
hsa-miR-154-5p	NC_019843.3	148	-23.12	2	17	9634	9655	15	73.33%	93.33%
hsa-miR-4665-5p	NC_019843.3	144	-23.67	2	17	1188	1210	15	73.33%	86.67%
hsa-miR-6726-5p	NC_019843.3	144	-22.14	2	17	17412	17432	15	73.33%	86.67%
hsa-miR-3945	NC_019843.3	142	-22.2	2	16	475	498	15	73.33%	93.33%
hsa-miR-6125	NC_019843.3	140	-24.02	2	17	24723	24742	15	73.33%	80.00%
hsa-miR-7154-3p	NC_019843.3	144	-20.78	2	17	16494	16513	15	73.33%	86.67%
hsa-miR-4296	NC_019843.3	142	-23.13	2	16	10122	10139	15	73.33%	93.33%
hsa-miR-9851-3p	NC_019843.3	144	-20.21	2	16	10560	10581	15	73.33%	86.67%
hsa-miR-30b-3p	NC_019843.3	152	-23.22	2	17	510	531	15	73.33%	80.00%
hsa-miR-4676-5p	NC_019843.3	150	-20.75	2	17	25002	25021	15	73.33%	86.67%
hsa-miR-4646-5p	NC_019843.3	146	-20.4	2	16	28062	28084	15	73.33%	80.00%
hsa-miR-6820-5p	NC_019843.3	141	-21.46	3	18	9168	9186	15	73.33%	86.67%
hsa-miR-11401	NC_019843.3	148	-25.92	2	17	15073	15092	15	73.33%	93.33%
hsa-miR-1910-3p	NC_019843.3	142	-20.76	2	17	27172	27190	15	73.33%	93.33%
hsa-miR-3935	NC_019843.3	140	-23.19	2	17	5811	5832	15	73.33%	80.00%
hsa-miR-3187-3p	NC_019843.3	154	-22.07	2	16	28007	28027	15	73.33%	93.33%
hsa-miR-3677-3p	NC_019843.3	156	-21.76	2	17	10119	10140	15	73.33%	86.67%
hsa-miR-12122	NC_019843.3	160	-21.94	2	17	16523	16547	15	73.33%	93.33%
hsa-miR-6772-5p	NC_019843.3	156	-22.31	2	17	9436	9457	15	73.33%	86.67%
hsa-miR-6774-5p	NC_019843.3	140	-20.62	2	17	29744	29768	15	73.33%	80.00%
hsa-miR-6849-3p	NC_019843.3	144	-21.15	2	17	16699	16717	15	73.33%	80.00%
hsa-miR-6820-3p	NC_019843.3	140	-20.33	2	17	7574	7595	15	73.33%	80.00%
hsa-miR-6851-5p	NC_019843.3	150	-24.27	2	17	22616	22637	15	73.33%	86.67%
hsa-miR-6717-5p	NC_019843.3	144	-21.53	2	17	29851	29872	15	73.33%	86.67%
hsa-miR-4736	NC_019843.3	145	-22.32	3	18	10069	10087	15	73.33%	93.33%
hsa-miR-6824-5p	NC_019843.3	142	-20.85	2	16	24015	24037	15	73.33%	93.33%
hsa-miR-1180-5p	NC_019843.3	140	-22.25	2	17	27816	27836	15	73.33%	80.00%
hsa-miR-5787	NC_019843.3	144	-27.7	2	17	10310	10329	15	73.33%	86.67%
hsa-miR-455-5p	NC_019843.3	156	-20.38	2	17	12947	12968	15	73.33%	86.67%
hsa-miR-6776-5p	NC_019843.3	148	-25.8	2	17	11714	11732	15	73.33%	93.33%
hsa-miR-4533	NC_019843.3	160	-26.03	2	17	15880	15901	15	73.33%	93.33%
hsa-miR-503-5p	NC_019843.3	148	-25.4	2	17	9464	9486	15	73.33%	93.33%
hsa-miR-449b-5p	NC_019843.3	144	-22.36	2	17	9007	9028	15	73.33%	86.67%
hsa-miR-7110-5p	NC_019843.3	145	-26.2	3	18	3149	3169	15	73.33%	93.33%
hsa-miR-4724-5p	NC_019843.3	144	-20.36	2	17	9170	9192	15	73.33%	86.67%
hsa-miR-181a-3p	NC_019843.3	156	-20.11	2	17	4736	4757	15	73.33%	86.67%
hsa-miR-5699-3p	NC_019843.3	148	-20.45	2	17	20556	20577	15	73.33%	93.33%
hsa-miR-7160-5p	NC_019843.3	141	-20.1	3	18	3476	3496	15	73.33%	86.67%
hsa-miR-4649-5p	NC_019843.3	156	-31.11	2	21	759	782	19	73.68%	84.21%
hsa-miR-3622a-5p	NC_019843.3	152	-24.17	2	21	20771	20789	19	73.68%	73.68%
hsa-miR-374b-3p	NC_019843.3	166	-24.01	2	21	16133	16153	19	73.68%	89.47%
hsa-miR-431-3p	NC_019843.3	143	-21	2	21	7586	7604	19	73.68%	84.21%
hsa-miR-5089-5p	NC_019843.3	150	-21.46	2	20	3441	3462	19	73.68%	84.21%
hsa-miR-2276-3p	NC_019843.3	160	-24.88	2	21	29	50	19	73.68%	73.68%
hsa-miR-2276-3p	NC_019843.3	146	-26.29	2	21	16188	16208	19	73.68%	78.95%
hsa-miR-6780b-5p	NC_019843.3	152	-21.58	2	21	29630	29652	19	73.68%	78.95%
hsa-miR-2110	NC_019843.3	143	-28.11	3	21	7717	7739	19	73.68%	78.95%
hsa-miR-6858-5p	NC_019843.3	143	-23.01	3	21	14545	14567	19	73.68%	78.95%
hsa-miR-6767-3p	NC_019843.3	164	-22.87	2	21	964	985	19	73.68%	78.95%
hsa-miR-5584-5p	NC_019843.3	153	-22.99	2	21	27043	27062	19	73.68%	89.47%
hsa-miR-4750-5p	NC_019843.3	145	-22.73	2	19	5484	5507	19	73.68%	78.95%
hsa-miR-3928-3p	NC_019843.3	151	-25.56	3	21	20507	20529	19	73.68%	89.47%
hsa-miR-6880-5p	NC_019843.3	162	-29.56	2	20	18405	18427	19	73.68%	84.21%
hsa-miR-6791-3p	NC_019843.3	146	-28.04	3	20	10468	10490	19	73.68%	84.21%
hsa-miR-3153	NC_019843.3	149	-21.6	3	22	28718	28740	19	73.68%	78.95%
hsa-miR-891a-5p	NC_019843.3	149	-21.59	2	21	23104	23123	19	73.68%	84.21%
hsa-miR-3126-5p	NC_019843.3	161	-26.96	2	21	1190	1209	19	73.68%	84.21%
hsa-miR-3692-5p	NC_019843.3	142	-25.29	2	21	26931	26953	19	73.68%	89.47%
hsa-miR-3169	NC_019843.3	150	-25.01	2	21	16491	16511	19	73.68%	84.21%
hsa-miR-4539	NC_019843.3	154	-24.59	2	21	14080	14100	19	73.68%	89.47%
hsa-miR-154-5p	NC_019843.3	154	-20.69	2	21	8055	8075	19	73.68%	89.47%
hsa-miR-5004-3p	NC_019843.3	149	-20.8	2	21	16707	16726	19	73.68%	84.21%
hsa-miR-6761-5p	NC_019843.3	148	-21.95	2	19	5442	5464	19	73.68%	73.68%
hsa-miR-3160-3p	NC_019843.3	150	-26.06	2	21	25370	25390	19	73.68%	84.21%
hsa-miR-4498	NC_019843.3	145	-31.29	2	21	1870	1889	19	73.68%	78.95%
hsa-miR-6840-3p	NC_019843.3	156	-26.1	2	18	2422	2446	19	73.68%	78.95%
hsa-miR-4738-3p	NC_019843.3	162	-23.47	2	20	26868	26890	19	73.68%	84.21%
hsa-miR-5694	NC_019843.3	148	-27.98	2	20	19286	19306	19	73.68%	89.47%
hsa-miR-137-5p	NC_019843.3	145	-22.7	3	22	3856	3878	19	73.68%	89.47%
hsa-miR-6734-5p	NC_019843.3	154	-29.2	2	21	18	39	19	73.68%	89.47%
hsa-miR-4524a-5p	NC_019843.3	161	-22.39	2	21	14741	14760	19	73.68%	84.21%
hsa-miR-29b-2-5p	NC_019843.3	144	-20.92	2	21	17446	17465	19	73.68%	84.21%
hsa-miR-6860	NC_019843.3	146	-24.31	3	20	10115	10138	19	73.68%	84.21%
hsa-miR-4663	NC_019843.3	146	-23.24	2	21	29754	29776	19	73.68%	78.95%
hsa-miR-5194	NC_019843.3	144	-21.64	2	21	25592	25610	19	73.68%	78.95%
hsa-miR-6825-5p	NC_019843.3	150	-26.67	2	20	25033	25055	19	73.68%	84.21%
hsa-miR-3934-5p	NC_019843.3	156	-24.95	2	21	2362	2383	19	73.68%	84.21%
hsa-miR-3909	NC_019843.3	144	-24.9	2	21	12877	12898	19	73.68%	84.21%
hsa-miR-622	NC_019843.3	154	-28.75	2	20	20596	20617	19	73.68%	89.47%
hsa-miR-95-3p	NC_019843.3	153	-22.84	2	19	3366	3389	19	73.68%	89.47%
hsa-miR-617	NC_019843.3	140	-26.17	2	21	6152	6173	19	73.68%	94.74%
hsa-miR-936	NC_019843.3	156	-22.68	2	21	24589	24610	19	73.68%	84.21%
hsa-miR-3198	NC_019843.3	154	-22.94	2	20	20580	20602	19	73.68%	73.68%
hsa-miR-20b-3p	NC_019843.3	143	-21.25	2	21	19444	19461	19	73.68%	78.95%
hsa-miR-4260	NC_019843.3	151	-22.69	2	18	29430	29451	19	73.68%	78.95%
hsa-miR-5703	NC_019843.3	151	-21.89	2	17	29147	29168	19	73.68%	73.68%
hsa-miR-3187-5p	NC_019843.3	143	-21.28	3	22	17894	17915	19	73.68%	78.95%
hsa-miR-3152-3p	NC_019843.3	149	-21.27	2	21	14553	14572	19	73.68%	84.21%
hsa-miR-99b-5p	NC_019843.3	156	-25.46	2	21	12690	12711	19	73.68%	84.21%
hsa-miR-199a-3p	NC_019843.3	143	-21.38	2	21	28259	28277	19	73.68%	84.21%
hsa-miR-32-3p	NC_019843.3	140	-26.83	2	21	8003	8024	19	73.68%	94.74%
hsa-miR-6746-5p	NC_019843.3	140	-29.33	2	21	12628	12649	19	73.68%	78.95%
hsa-miR-382-5p	NC_019843.3	141	-22.06	2	19	18417	18440	19	73.68%	89.47%
hsa-miR-12113	NC_019843.3	160	-26.82	2	21	17805	17826	19	73.68%	89.47%
hsa-miR-513c-5p	NC_019843.3	156	-21.21	2	21	14244	14265	19	73.68%	84.21%
hsa-miR-2682-5p	NC_019843.3	153	-31.69	3	22	1863	1885	19	73.68%	84.21%
hsa-miR-6873-5p	NC_019843.3	156	-29.61	2	21	1761	1782	19	73.68%	84.21%
hsa-miR-6873-5p	NC_019843.3	142	-25.58	2	21	22960	22980	19	73.68%	89.47%
hsa-miR-3200-5p	NC_019843.3	140	-22.3	2	21	26439	26460	19	73.68%	78.95%
hsa-miR-4732-5p	NC_019843.3	164	-27.24	2	21	5100	5122	19	73.68%	78.95%
hsa-miR-6504-5p	NC_019843.3	152	-21.23	2	20	29457	29477	19	73.68%	78.95%
hsa-miR-10a-3p	NC_019843.3	146	-20.14	2	21	23206	23226	19	73.68%	78.95%
hsa-miR-6833-5p	NC_019843.3	141	-21.86	3	21	28721	28742	19	73.68%	84.21%
hsa-miR-6883-5p	NC_019843.3	152	-23.4	2	21	29630	29651	19	73.68%	78.95%
hsa-miR-551b-5p	NC_019843.3	166	-20.77	2	20	21321	21343	19	73.68%	89.47%
hsa-miR-584-5p	NC_019843.3	148	-23.51	2	21	12315	12336	19	73.68%	89.47%
hsa-miR-630	NC_019843.3	160	-23.3	2	21	17810	17831	19	73.68%	73.68%
hsa-miR-3135b	NC_019843.3	143	-23.68	3	21	20582	20604	19	73.68%	78.95%
hsa-miR-12122	NC_019843.3	140	-21.07	2	21	14783	14807	19	73.68%	78.95%
hsa-miR-6853-5p	NC_019843.3	146	-22.31	2	20	16229	16253	19	73.68%	78.95%
hsa-miR-3925-3p	NC_019843.3	142	-21.26	2	20	4030	4051	19	73.68%	89.47%
hsa-miR-3200-3p	NC_019843.3	161	-29.59	2	21	5623	5642	19	73.68%	84.21%
hsa-miR-3678-3p	NC_019843.3	150	-25.83	2	21	624	644	19	73.68%	84.21%
hsa-miR-4432	NC_019843.3	149	-20.02	2	19	2054	2075	19	73.68%	84.21%
hsa-miR-8086	NC_019843.3	149	-23.37	2	21	7242	7261	19	73.68%	84.21%
hsa-miR-532-5p	NC_019843.3	147	-20.36	3	21	10261	10283	19	73.68%	84.21%
hsa-miR-21-3p	NC_019843.3	162	-24.1	2	20	19607	19628	19	73.68%	84.21%
hsa-miR-6871-5p	NC_019843.3	154	-22.12	2	20	11188	11210	19	73.68%	73.68%
hsa-miR-584-3p	NC_019843.3	157	-21.24	2	21	25973	25992	19	73.68%	78.95%
hsa-miR-3157-5p	NC_019843.3	148	-25.75	2	21	8839	8860	19	73.68%	89.47%
hsa-miR-198	NC_019843.3	141	-23.9	3	20	12459	12482	19	73.68%	84.21%
hsa-miR-6508-3p	NC_019843.3	149	-25.43	2	19	27902	27925	19	73.68%	84.21%
hsa-miR-4711-5p	NC_019843.3	144	-20.19	2	21	15780	15802	19	73.68%	84.21%
hsa-miR-4798-3p	NC_019843.3	144	-21.96	2	21	9184	9202	19	73.68%	78.95%
hsa-miR-6820-3p	NC_019843.3	145	-23.56	2	21	21425	21444	19	73.68%	78.95%
hsa-miR-6799-3p	NC_019843.3	144	-24.18	2	21	10259	10281	19	73.68%	84.21%
hsa-miR-6851-5p	NC_019843.3	157	-27.93	3	22	12137	12159	19	73.68%	89.47%
hsa-miR-140-3p	NC_019843.3	157	-22.84	2	19	19017	19039	19	73.68%	78.95%
hsa-miR-4526	NC_019843.3	146	-24.69	2	21	2214	2234	19	73.68%	78.95%
hsa-miR-34c-5p	NC_019843.3	160	-21.98	2	21	8459	8481	19	73.68%	89.47%
hsa-miR-6503-3p	NC_019843.3	142	-29.74	2	20	3120	3141	19	73.68%	89.47%
hsa-miR-6824-5p	NC_019843.3	146	-25.85	2	21	29633	29653	19	73.68%	78.95%
hsa-miR-6512-5p	NC_019843.3	158	-20.69	2	21	8308	8328	19	73.68%	78.95%
hsa-miR-4520-3p	NC_019843.3	146	-22.07	2	21	26228	26248	19	73.68%	78.95%
hsa-miR-3978	NC_019843.3	154	-26.24	2	21	16432	16454	19	73.68%	89.47%
hsa-miR-5009-5p	NC_019843.3	147	-21.26	3	22	28705	28727	19	73.68%	84.21%
hsa-miR-3173-3p	NC_019843.3	161	-22.06	2	21	24337	24356	19	73.68%	84.21%
hsa-miR-135a-2-3p	NC_019843.3	140	-21.22	2	21	27188	27207	19	73.68%	78.95%
hsa-miR-4796-3p	NC_019843.3	148	-21.71	2	21	11972	11990	19	73.68%	84.21%
hsa-miR-106b-3p	NC_019843.3	146	-21.32	2	20	9441	9463	19	73.68%	78.95%
hsa-miR-362-5p	NC_019843.3	143	-27.39	3	22	10833	10855	19	73.68%	94.74%
hsa-miR-302d-5p	NC_019843.3	144	-20.04	2	19	3434	3457	19	73.68%	84.21%
hsa-miR-3663-3p	NC_019843.3	152	-25.59	2	20	8802	8824	19	73.68%	78.95%
hsa-miR-143-5p	NC_019843.3	144	-27.97	2	21	13386	13407	19	73.68%	84.21%
hsa-miR-1262	NC_019843.3	141	-20.54	3	20	1812	1835	19	73.68%	84.21%
hsa-miR-30c-1-3p	NC_019843.3	144	-25.63	2	21	28834	28855	19	73.68%	84.21%
hsa-miR-5189-5p	NC_019843.3	141	-20.88	3	20	475	500	19	73.68%	84.21%
hsa-miR-199b-3p	NC_019843.3	143	-21.38	2	21	28259	28277	19	73.68%	84.21%
hsa-miR-27b-3p	NC_019843.3	143	-22.44	2	20	22456	22475	19	73.68%	84.21%
hsa-miR-4661-5p	NC_019843.3	168	-20.39	2	21	6084	6105	19	73.68%	84.21%
hsa-miR-16-5p	NC_019843.3	156	-20.62	2	20	6732	6753	19	73.68%	84.21%
hsa-miR-4641	NC_019843.3	149	-24.39	2	23	18607	18632	23	73.91%	82.61%
hsa-miR-8060	NC_019843.3	143	-30.63	2	22	29461	29487	23	73.91%	82.61%
hsa-miR-342-3p	NC_019843.3	143	-27.35	3	22	4993	5019	23	73.91%	73.91%
hsa-miR-3199	NC_019843.3	147	-21.88	3	22	4968	4994	23	73.91%	78.26%
hsa-miR-378c	NC_019843.3	141	-21.48	2	23	17976	18002	23	73.91%	82.61%
hsa-miR-6865-5p	NC_019843.3	148	-31.8	2	22	28718	28743	23	73.91%	82.61%
hsa-miR-548s	NC_019843.3	143	-20.35	2	21	20945	20968	20	75.00%	85.00%
hsa-miR-5089-5p	NC_019843.3	149	-20.74	2	18	25115	25135	16	75.00%	87.50%
hsa-miR-4722-5p	NC_019843.3	141	-22.81	2	14	3828	3850	12	75.00%	100.00%
hsa-miR-499b-3p	NC_019843.3	159	-22.42	2	21	11362	11384	20	75.00%	90.00%
hsa-miR-1238-5p	NC_019843.3	171	-26.55	2	21	17777	17800	20	75.00%	90.00%
hsa-miR-7157-5p	NC_019843.3	171	-21.56	2	22	3694	3715	20	75.00%	90.00%
hsa-miR-4525	NC_019843.3	143	-25.49	2	20	20624	20645	20	75.00%	85.00%
hsa-miR-302c-5p	NC_019843.3	166	-20.56	2	20	8214	8237	20	75.00%	85.00%
hsa-miR-11400	NC_019843.3	149	-22.9	2	18	23303	23323	16	75.00%	87.50%
hsa-miR-11400	NC_019843.3	147	-25.65	2	18	13161	13180	16	75.00%	93.75%
hsa-miR-6799-5p	NC_019843.3	153	-31.69	2	18	22619	22638	16	75.00%	93.75%
hsa-miR-8071	NC_019843.3	143	-25.66	2	17	29157	29177	16	75.00%	87.50%
hsa-miR-372-3p	NC_019843.3	171	-23.49	2	21	6190	6213	20	75.00%	90.00%
hsa-miR-372-3p	NC_019843.3	153	-26.98	2	22	14593	14615	20	75.00%	90.00%
hsa-miR-3692-3p	NC_019843.3	159	-25.68	2	21	22560	22584	20	75.00%	75.00%
hsa-miR-6504-3p	NC_019843.3	142	-20.51	2	18	13854	13871	16	75.00%	87.50%
hsa-miR-5690	NC_019843.3	157	-21.28	2	20	26942	26964	20	75.00%	80.00%
hsa-miR-891a-5p	NC_019843.3	161	-22.01	2	20	81	104	20	75.00%	85.00%
hsa-miR-608	NC_019843.3	148	-24.1	3	23	25531	25554	20	75.00%	80.00%
hsa-miR-3129-5p	NC_019843.3	144	-23.85	2	21	24078	24100	20	75.00%	90.00%
hsa-miR-4778-3p	NC_019843.3	149	-22.3	2	20	26139	26162	20	75.00%	85.00%
hsa-miR-4659a-5p	NC_019843.3	149	-20.87	2	18	3718	3739	16	75.00%	87.50%
hsa-miR-6754-5p	NC_019843.3	146	-22.25	3	19	26613	26634	16	75.00%	87.50%
hsa-miR-12114	NC_019843.3	140	-24.04	3	18	18409	18428	16	75.00%	87.50%
hsa-miR-6858-3p	NC_019843.3	140	-20.9	3	18	16697	16719	16	75.00%	87.50%
hsa-miR-330-5p	NC_019843.3	146	-24.7	3	19	3876	3897	16	75.00%	87.50%
hsa-miR-139-5p	NC_019843.3	150	-25.66	3	22	20936	20958	20	75.00%	90.00%
hsa-miR-5047	NC_019843.3	143	-20.35	2	17	19631	19652	16	75.00%	87.50%
hsa-miR-492	NC_019843.3	149	-23.22	2	18	20004	20026	16	75.00%	87.50%
hsa-let-7i-3p	NC_019843.3	143	-21.38	2	17	11355	11377	16	75.00%	87.50%
hsa-miR-135a-5p	NC_019843.3	147	-20.11	2	18	26150	26171	16	75.00%	93.75%
hsa-miR-6750-5p	NC_019843.3	155	-28.27	2	23	28574	28600	24	75.00%	83.33%
hsa-miR-614	NC_019843.3	144	-20.01	3	22	16619	16642	20	75.00%	75.00%
hsa-miR-379-3p	NC_019843.3	142	-22.51	2	20	448	471	20	75.00%	85.00%
hsa-miR-4327	NC_019843.3	140	-21.23	3	18	10261	10280	16	75.00%	87.50%
hsa-miR-6870-5p	NC_019843.3	142	-24.3	2	18	25102	25118	16	75.00%	87.50%
hsa-miR-3166	NC_019843.3	143	-22.85	2	22	26741	26762	20	75.00%	85.00%
hsa-miR-520g-5p	NC_019843.3	157	-20.03	2	22	2935	2957	20	75.00%	80.00%
hsa-miR-552-3p	NC_019843.3	146	-22.04	3	19	18044	18064	16	75.00%	87.50%
hsa-miR-3179	NC_019843.3	147	-20.1	2	17	22232	22254	16	75.00%	93.75%
hsa-miR-8081	NC_019843.3	143	-20.47	2	14	7900	7921	12	75.00%	91.67%
hsa-miR-5581-5p	NC_019843.3	141	-24.4	2	14	11726	11747	12	75.00%	100.00%
hsa-miR-942-3p	NC_019843.3	145	-20.66	2	21	26938	26959	20	75.00%	80.00%
hsa-miR-4635	NC_019843.3	148	-23.68	2	19	11656	11679	20	75.00%	85.00%
hsa-miR-18a-5p	NC_019843.3	141	-21.14	2	22	24366	24386	20	75.00%	90.00%
hsa-miR-4727-3p	NC_019843.3	146	-20.78	3	21	27212	27235	20	75.00%	85.00%
hsa-miR-138-5p	NC_019843.3	141	-24.23	2	18	17813	17835	16	75.00%	93.75%
hsa-miR-365a-5p	NC_019843.3	143	-23	2	22	29325	29346	20	75.00%	85.00%
hsa-miR-4504	NC_019843.3	144	-21.02	2	21	28989	29009	20	75.00%	80.00%
hsa-miR-6129	NC_019843.3	147	-22.18	2	18	5938	5955	16	75.00%	93.75%
hsa-miR-6806-5p	NC_019843.3	141	-24.69	2	14	2181	2204	12	75.00%	100.00%
hsa-miR-1249-5p	NC_019843.3	146	-29.51	3	23	25034	25057	20	75.00%	85.00%
hsa-miR-7852-3p	NC_019843.3	143	-20.04	2	21	5213	5235	20	75.00%	85.00%
hsa-miR-936	NC_019843.3	147	-28.98	2	21	22601	22623	20	75.00%	90.00%
hsa-miR-6847-5p	NC_019843.3	155	-26.44	2	21	24812	24835	20	75.00%	85.00%
hsa-miR-4776-3p	NC_019843.3	149	-23.14	2	21	415	437	20	75.00%	85.00%
hsa-miR-30e-3p	NC_019843.3	155	-21.79	2	21	27101	27123	20	75.00%	85.00%
hsa-miR-4734	NC_019843.3	147	-28.68	3	21	27733	27756	20	75.00%	80.00%
hsa-miR-6741-5p	NC_019843.3	149	-23.84	2	18	26116	26137	16	75.00%	87.50%
hsa-miR-449c-5p	NC_019843.3	155	-23.7	2	24	28665	28690	24	75.00%	83.33%
hsa-miR-5087	NC_019843.3	143	-20.73	2	18	29217	29238	16	75.00%	87.50%
hsa-miR-8058	NC_019843.3	151	-20.28	2	21	24185	24207	20	75.00%	80.00%
hsa-miR-4766-5p	NC_019843.3	161	-23.18	2	20	24408	24430	20	75.00%	85.00%
hsa-miR-6759-5p	NC_019843.3	143	-22.47	3	21	25533	25556	20	75.00%	75.00%
hsa-miR-877-5p	NC_019843.3	140	-23.73	3	19	11840	11858	16	75.00%	87.50%
hsa-miR-4755-3p	NC_019843.3	149	-24.32	2	18	25296	25317	16	75.00%	87.50%
hsa-miR-4273	NC_019843.3	147	-21.84	2	17	14949	14967	16	75.00%	93.75%
hsa-miR-34a-5p	NC_019843.3	151	-21.28	2	21	14539	14561	20	75.00%	80.00%
hsa-miR-6731-5p	NC_019843.3	143	-25.39	3	21	23940	23963	20	75.00%	75.00%
hsa-miR-17-5p	NC_019843.3	167	-23.07	2	22	13796	13817	20	75.00%	85.00%
hsa-miR-6873-5p	NC_019843.3	156	-23.01	2	19	26099	26123	20	75.00%	80.00%
hsa-miR-758-5p	NC_019843.3	143	-21	3	21	14019	14042	20	75.00%	75.00%
hsa-miR-744-5p	NC_019843.3	143	-22.35	2	17	20695	20717	16	75.00%	87.50%
hsa-miR-6515-5p	NC_019843.3	149	-22.61	2	18	15897	15917	16	75.00%	87.50%
hsa-miR-5196-5p	NC_019843.3	143	-22.41	2	18	28719	28739	16	75.00%	87.50%
hsa-miR-186-3p	NC_019843.3	167	-22.9	2	21	19811	19833	20	75.00%	85.00%
hsa-miR-6815-3p	NC_019843.3	145	-20.51	2	18	26149	26169	16	75.00%	81.25%
hsa-miR-146b-3p	NC_019843.3	143	-24.59	2	17	14162	14184	16	75.00%	87.50%
hsa-miR-6741-3p	NC_019843.3	145	-26.63	2	18	8990	9011	16	75.00%	81.25%
hsa-miR-3677-5p	NC_019843.3	143	-21.7	2	17	5535	5557	16	75.00%	87.50%
hsa-miR-3612	NC_019843.3	141	-22.01	2	14	14543	14564	12	75.00%	75.00%
hsa-miR-199a-5p	NC_019843.3	158	-21.91	2	22	153	173	20	75.00%	75.00%
hsa-miR-200c-3p	NC_019843.3	167	-20.7	2	22	22335	22356	20	75.00%	85.00%
hsa-miR-4433a-5p	NC_019843.3	145	-22.05	2	15	12508	12531	16	75.00%	75.00%
hsa-miR-3194-5p	NC_019843.3	153	-24.7	2	18	28289	28309	16	75.00%	75.00%
hsa-miR-4489	NC_019843.3	144	-22.22	3	18	21837	21858	16	75.00%	93.75%
hsa-miR-4758-5p	NC_019843.3	147	-28.65	3	21	11059	11083	20	75.00%	80.00%
hsa-miR-6837-3p	NC_019843.3	151	-22.28	2	22	11935	11956	20	75.00%	80.00%
hsa-miR-4666a-5p	NC_019843.3	142	-21.37	3	20	10758	10781	20	75.00%	75.00%
hsa-miR-1200	NC_019843.3	142	-24.66	3	21	15374	15397	20	75.00%	80.00%
hsa-miR-6808-5p	NC_019843.3	143	-22.97	2	21	5727	5749	20	75.00%	85.00%
hsa-miR-7843-5p	NC_019843.3	145	-24.21	2	18	22373	22394	16	75.00%	81.25%
hsa-miR-4711-5p	NC_019843.3	141	-22.89	2	22	3877	3899	20	75.00%	75.00%
hsa-miR-6730-5p	NC_019843.3	171	-25.97	2	21	28715	28738	20	75.00%	90.00%
hsa-miR-4664-3p	NC_019843.3	143	-23.42	2	18	5613	5633	16	75.00%	87.50%
hsa-miR-3158-5p	NC_019843.3	149	-20.37	2	14	21704	21724	12	75.00%	91.67%
hsa-miR-3158-5p	NC_019843.3	145	-20.17	2	18	16188	16208	16	75.00%	81.25%
hsa-miR-6758-5p	NC_019843.3	161	-27.24	2	22	20164	20186	20	75.00%	85.00%
hsa-miR-375-5p	NC_019843.3	143	-25	2	22	1732	1753	20	75.00%	85.00%
hsa-miR-7111-5p	NC_019843.3	145	-22.96	2	18	25097	25118	16	75.00%	81.25%
hsa-miR-7161-5p	NC_019843.3	152	-21.3	3	22	2939	2962	20	75.00%	85.00%
hsa-miR-4450	NC_019843.3	153	-20.35	2	18	13269	13290	16	75.00%	93.75%
hsa-miR-654-5p	NC_019843.3	151	-25.58	2	21	11180	11202	20	75.00%	80.00%
hsa-miR-939-5p	NC_019843.3	155	-26.73	2	17	13686	13710	16	75.00%	87.50%
hsa-miR-12131	NC_019843.3	141	-20.27	2	14	29151	29170	12	75.00%	100.00%
hsa-miR-1972	NC_019843.3	143	-26.09	2	21	16532	16554	20	75.00%	85.00%
hsa-miR-6728-5p	NC_019843.3	155	-30.36	2	22	22832	22853	20	75.00%	85.00%
hsa-miR-6851-5p	NC_019843.3	140	-23.11	3	19	28568	28589	16	75.00%	87.50%
hsa-miR-4428	NC_019843.3	153	-20.73	2	18	22956	22977	16	75.00%	93.75%
hsa-miR-27a-3p	NC_019843.3	158	-20.7	2	20	17543	17565	20	75.00%	75.00%
hsa-miR-3127-5p	NC_019843.3	153	-29.22	2	22	11202	11224	20	75.00%	90.00%
hsa-miR-6512-5p	NC_019843.3	163	-20.45	2	21	8651	8673	20	75.00%	80.00%
hsa-miR-3154	NC_019843.3	149	-26.94	2	21	20165	20186	20	75.00%	85.00%
hsa-miR-5009-5p	NC_019843.3	154	-25.53	3	23	6905	6928	20	75.00%	95.00%
hsa-miR-6727-5p	NC_019843.3	143	-26.95	2	18	764	785	16	75.00%	87.50%
hsa-miR-5589-3p	NC_019843.3	147	-20.57	2	18	11586	11607	16	75.00%	93.75%
hsa-miR-4747-3p	NC_019843.3	149	-21.55	2	14	9612	9633	12	75.00%	91.67%
hsa-miR-7161-3p	NC_019843.3	167	-23.92	2	24	14385	14412	24	75.00%	79.17%
hsa-miR-6800-5p	NC_019843.3	143	-22.28	2	18	13860	13879	16	75.00%	87.50%
hsa-miR-8077	NC_019843.3	149	-22.19	2	18	26048	26069	16	75.00%	87.50%
hsa-miR-4796-3p	NC_019843.3	145	-20.43	3	19	22051	22076	20	75.00%	80.00%
hsa-miR-6886-5p	NC_019843.3	161	-23.73	2	18	10068	10088	16	75.00%	87.50%
hsa-miR-4753-5p	NC_019843.3	151	-21.32	2	21	7341	7363	20	75.00%	80.00%
hsa-miR-503-5p	NC_019843.3	146	-29.92	2	22	27319	27339	20	75.00%	90.00%
hsa-miR-616-3p	NC_019843.3	143	-21.41	2	17	28973	28995	16	75.00%	87.50%
hsa-miR-6752-5p	NC_019843.3	141	-26.33	2	14	5427	5448	12	75.00%	75.00%
hsa-miR-4691-3p	NC_019843.3	157	-31.2	2	22	270	295	24	75.00%	75.00%
hsa-miR-4708-5p	NC_019843.3	146	-22.64	3	19	6559	6579	16	75.00%	87.50%
hsa-miR-6843-3p	NC_019843.3	146	-24.14	3	19	29367	29387	16	75.00%	87.50%
hsa-miR-7162-3p	NC_019843.3	146	-20.53	2	18	20837	20853	16	75.00%	75.00%
hsa-miR-6165	NC_019843.3	140	-21.09	3	18	22070	22089	16	75.00%	87.50%
hsa-miR-15a-3p	NC_019843.3	140	-20.94	3	18	23911	23933	16	75.00%	87.50%
hsa-miR-487b-5p	NC_019843.3	143	-21	2	21	13131	13153	20	75.00%	85.00%
hsa-miR-5088-5p	NC_019843.3	153	-28.77	3	23	25021	25045	21	76.19%	80.95%
hsa-miR-4769-5p	NC_019843.3	168	-27.35	2	23	22864	22886	21	76.19%	80.95%
hsa-miR-4751	NC_019843.3	158	-20.12	2	21	513	538	21	76.19%	76.19%
hsa-miR-3692-3p	NC_019843.3	140	-21.49	2	23	29160	29182	21	76.19%	76.19%
hsa-miR-1193	NC_019843.3	160	-25.06	2	22	20035	20058	21	76.19%	85.71%
hsa-miR-5697	NC_019843.3	175	-20.88	2	21	11026	11049	21	76.19%	90.48%
hsa-miR-4781-5p	NC_019843.3	141	-21.05	2	20	15291	15314	21	76.19%	85.71%
hsa-miR-6863	NC_019843.3	160	-24.7	2	22	23494	23517	21	76.19%	85.71%
hsa-miR-192-3p	NC_019843.3	165	-23.73	2	20	19024	19048	21	76.19%	85.71%
hsa-let-7e-3p	NC_019843.3	147	-21	2	21	12388	12411	21	76.19%	85.71%
hsa-miR-3605-5p	NC_019843.3	150	-23.54	2	21	3838	3862	21	76.19%	80.95%
hsa-miR-7974	NC_019843.3	150	-26.06	2	23	13383	13406	21	76.19%	80.95%
hsa-miR-3188	NC_019843.3	140	-20.82	3	22	13046	13070	21	76.19%	80.95%
hsa-miR-197-3p	NC_019843.3	163	-20.35	2	21	16541	16564	21	76.19%	76.19%
hsa-miR-3690	NC_019843.3	150	-23.38	2	21	371	395	21	76.19%	80.95%
hsa-miR-6786-3p	NC_019843.3	141	-26	2	22	3760	3783	21	76.19%	80.95%
hsa-miR-6876-5p	NC_019843.3	142	-25.32	2	21	22957	22980	21	76.19%	85.71%
hsa-miR-34a-3p	NC_019843.3	143	-22.82	2	21	20298	20321	21	76.19%	80.95%
hsa-miR-12115	NC_019843.3	156	-27.26	2	23	21815	21837	21	76.19%	80.95%
hsa-miR-3670	NC_019843.3	141	-20.64	2	22	9790	9814	21	76.19%	80.95%
hsa-miR-4717-5p	NC_019843.3	161	-31.65	2	21	18460	18482	21	76.19%	80.95%
hsa-miR-3065-5p	NC_019843.3	158	-23.39	2	22	17422	17444	21	76.19%	76.19%
hsa-miR-6859-5p	NC_019843.3	148	-21.09	2	22	26360	26383	21	76.19%	85.71%
hsa-miR-548u	NC_019843.3	166	-21.71	2	22	17719	17741	21	76.19%	85.71%
hsa-miR-376b-3p	NC_019843.3	154	-24.29	2	21	23262	23285	21	76.19%	85.71%
hsa-miR-4259	NC_019843.3	167	-30.38	2	21	29573	29596	21	76.19%	80.95%
hsa-miR-5704	NC_019843.3	166	-27.06	2	21	18460	18483	21	76.19%	85.71%
hsa-miR-6799-3p	NC_019843.3	168	-27.08	2	22	625	648	21	76.19%	80.95%
hsa-miR-5685	NC_019843.3	157	-24.33	2	20	22366	22390	21	76.19%	76.19%
hsa-miR-3667-5p	NC_019843.3	160	-20.61	2	19	17767	17792	21	76.19%	80.95%
hsa-miR-4743-5p	NC_019843.3	158	-32.19	2	21	482	506	21	76.19%	90.48%
hsa-miR-6512-5p	NC_019843.3	161	-22.18	2	21	16447	16469	21	76.19%	80.95%
hsa-miR-1303	NC_019843.3	167	-24.86	2	21	350	373	21	76.19%	80.95%
hsa-miR-802	NC_019843.3	167	-21.63	2	21	11466	11490	21	76.19%	80.95%
hsa-miR-302c-3p	NC_019843.3	176	-22.47	2	22	6190	6213	21	76.19%	90.48%
hsa-let-7a-2-3p	NC_019843.3	147	-21.41	2	21	12388	12411	21	76.19%	85.71%
hsa-miR-6747-5p	NC_019843.3	170	-29.56	2	23	22062	22085	21	76.19%	90.48%
hsa-miR-5003-5p	NC_019843.3	142	-22.26	3	22	17100	17123	21	76.19%	76.19%
hsa-miR-3940-5p	NC_019843.3	140	-28.9	2	18	13394	13414	17	76.47%	94.12%
hsa-miR-146a-5p	NC_019843.3	166	-20.71	2	19	3825	3846	17	76.47%	88.24%
hsa-miR-372-3p	NC_019843.3	142	-23.6	2	19	962	984	17	76.47%	88.24%
hsa-miR-1228-3p	NC_019843.3	158	-25.26	2	19	8108	8127	17	76.47%	76.47%
hsa-miR-548v	NC_019843.3	148	-20.36	2	18	21742	21764	17	76.47%	88.24%
hsa-miR-6075	NC_019843.3	143	-21.13	3	20	9227	9247	17	76.47%	76.47%
hsa-miR-6817-3p	NC_019843.3	156	-22.74	2	18	19453	19472	17	76.47%	82.35%
hsa-miR-4524b-5p	NC_019843.3	158	-20.78	2	19	14740	14760	17	76.47%	76.47%
hsa-miR-6797-3p	NC_019843.3	144	-22.01	2	19	4388	4408	17	76.47%	82.35%
hsa-miR-330-5p	NC_019843.3	141	-21.07	3	19	15604	15626	17	76.47%	82.35%
hsa-miR-4476	NC_019843.3	140	-24.67	4	21	1526	1547	17	76.47%	94.12%
hsa-miR-144-3p	NC_019843.3	154	-20.46	2	19	2911	2930	17	76.47%	88.24%
hsa-miR-5010-5p	NC_019843.3	154	-21.63	2	19	28557	28578	17	76.47%	88.24%
hsa-miR-3166	NC_019843.3	148	-24.96	2	18	5281	5304	17	76.47%	88.24%
hsa-miR-3179	NC_019843.3	150	-23.9	2	19	22600	22621	17	76.47%	82.35%
hsa-miR-650	NC_019843.3	142	-25.9	2	19	3115	3135	17	76.47%	88.24%
hsa-miR-3934-5p	NC_019843.3	143	-23.94	3	20	12069	12090	17	76.47%	94.12%
hsa-miR-3117-3p	NC_019843.3	145	-24.05	3	20	1966	1985	17	76.47%	88.24%
hsa-miR-4433b-5p	NC_019843.3	149	-24.97	2	15	12508	12532	17	76.47%	76.47%
hsa-miR-4688	NC_019843.3	145	-21.98	2	18	1421	1441	17	76.47%	76.47%
hsa-miR-221-3p	NC_019843.3	160	-22.95	2	19	26941	26962	17	76.47%	88.24%
hsa-miR-25-5p	NC_019843.3	152	-27.94	2	18	19494	19515	17	76.47%	94.12%
hsa-miR-11401	NC_019843.3	140	-31.1	2	19	7548	7566	17	76.47%	94.12%
hsa-miR-4651	NC_019843.3	156	-24.79	2	19	5429	5447	17	76.47%	82.35%
hsa-miR-6722-3p	NC_019843.3	166	-26.97	2	19	28760	28781	17	76.47%	88.24%
hsa-miR-4298	NC_019843.3	140	-30.86	2	18	3962	3984	17	76.47%	94.12%
hsa-miR-99b-3p	NC_019843.3	147	-21.95	3	20	28651	28672	17	76.47%	82.35%
hsa-miR-297	NC_019843.3	145	-21.79	3	20	11261	11280	17	76.47%	88.24%
hsa-miR-4770	NC_019843.3	147	-22.72	2	17	9914	9933	17	76.47%	88.24%
hsa-miR-4695-5p	NC_019843.3	166	-25.41	2	19	14544	14565	17	76.47%	88.24%
hsa-miR-34b-5p	NC_019843.3	142	-21.22	2	19	17378	17400	17	76.47%	88.24%
hsa-miR-4690-3p	NC_019843.3	144	-24.87	3	18	25355	25377	17	76.47%	88.24%
hsa-miR-135a-3p	NC_019843.3	144	-21.39	2	18	22037	22059	17	76.47%	82.35%
hsa-miR-4708-3p	NC_019843.3	144	-20.22	2	19	18102	18122	17	76.47%	82.35%
hsa-miR-3689d	NC_019843.3	156	-21.67	2	19	22617	22637	17	76.47%	82.35%
hsa-miR-6845-5p	NC_019843.3	144	-20.33	2	18	27255	27274	17	76.47%	82.35%
hsa-miR-196b-3p	NC_019843.3	144	-22.33	2	18	28258	28280	17	76.47%	82.35%
hsa-miR-3194-5p	NC_019843.3	145	-27.46	3	20	15188	15207	17	76.47%	88.24%
hsa-miR-4489	NC_019843.3	143	-22.15	3	20	15603	15623	17	76.47%	76.47%
hsa-miR-518b	NC_019843.3	148	-21	2	19	6678	6698	17	76.47%	88.24%
hsa-miR-1200	NC_019843.3	150	-26.95	2	19	14081	14102	17	76.47%	82.35%
hsa-miR-1200	NC_019843.3	143	-22.52	2	19	377	396	17	76.47%	82.35%
hsa-miR-8064	NC_019843.3	148	-25.19	2	19	13283	13301	17	76.47%	88.24%
hsa-miR-612	NC_019843.3	150	-22.29	2	19	13272	13296	17	76.47%	82.35%
hsa-miR-422a	NC_019843.3	140	-24.22	4	21	1523	1544	17	76.47%	94.12%
hsa-miR-4429	NC_019843.3	141	-20.96	3	19	11525	11545	17	76.47%	82.35%
hsa-miR-378a-3p	NC_019843.3	140	-24.25	4	21	1523	1544	17	76.47%	94.12%
hsa-miR-3650	NC_019843.3	156	-22.88	2	18	23662	23681	17	76.47%	82.35%
hsa-miR-4485-3p	NC_019843.3	148	-21.77	2	19	28140	28158	17	76.47%	88.24%
hsa-miR-937-5p	NC_019843.3	166	-25.8	2	19	15015	15034	17	76.47%	88.24%
hsa-miR-9851-5p	NC_019843.3	154	-22.29	2	16	17404	17428	17	76.47%	82.35%
hsa-miR-485-5p	NC_019843.3	140	-20.62	3	18	9320	9343	17	76.47%	82.35%
hsa-miR-136-5p	NC_019843.3	148	-22.54	2	19	1166	1187	17	76.47%	88.24%
hsa-miR-6728-5p	NC_019843.3	150	-23.89	2	19	8810	8832	17	76.47%	82.35%
hsa-miR-767-5p	NC_019843.3	156	-25.6	2	18	23946	23969	17	76.47%	82.35%
hsa-miR-219a-1-3p	NC_019843.3	156	-23.68	2	18	322	344	17	76.47%	82.35%
hsa-miR-219a-1-3p	NC_019843.3	150	-20.86	2	19	24196	24217	17	76.47%	82.35%
hsa-miR-12121	NC_019843.3	148	-25	2	18	25408	25429	17	76.47%	88.24%
hsa-miR-4789-3p	NC_019843.3	166	-20.98	2	19	14784	14804	17	76.47%	88.24%
hsa-miR-4743-5p	NC_019843.3	141	-21.34	3	20	17702	17723	17	76.47%	82.35%
hsa-miR-890	NC_019843.3	145	-21.3	3	19	2566	2587	17	76.47%	88.24%
hsa-miR-12117	NC_019843.3	146	-21.67	2	19	19119	19138	17	76.47%	94.12%
hsa-miR-132-5p	NC_019843.3	143	-21.68	2	17	28390	28413	17	76.47%	82.35%
hsa-miR-1303	NC_019843.3	142	-21.33	2	19	9758	9779	17	76.47%	88.24%
hsa-miR-6803-5p	NC_019843.3	154	-27.47	2	19	11188	11209	17	76.47%	88.24%
hsa-miR-6715b-5p	NC_019843.3	166	-23.58	2	19	20770	20790	17	76.47%	88.24%
hsa-miR-106b-3p	NC_019843.3	140	-20.54	3	20	30008	30027	17	76.47%	82.35%
hsa-miR-4536-3p	NC_019843.3	162	-21.55	2	19	21259	21279	17	76.47%	82.35%
hsa-miR-761	NC_019843.3	148	-24.69	2	19	26466	26486	17	76.47%	88.24%
hsa-miR-6868-5p	NC_019843.3	142	-20.47	2	19	18345	18366	17	76.47%	88.24%
hsa-miR-3944-3p	NC_019843.3	152	-26.45	2	18	3486	3509	17	76.47%	76.47%
hsa-miR-550a-3p	NC_019843.3	144	-21.27	2	18	17712	17734	17	76.47%	82.35%
hsa-let-7e-5p	NC_019843.3	143	-20.43	2	19	28620	28639	17	76.47%	82.35%
hsa-miR-1225-5p	NC_019843.3	174	-32.89	2	19	16949	16970	17	76.47%	100.00%
hsa-miR-6822-5p	NC_019843.3	159	-22.61	2	17	25190	25211	17	76.47%	88.24%
hsa-miR-6790-5p	NC_019843.3	148	-21.66	2	19	23007	23028	17	76.47%	88.24%
hsa-miR-5591-3p	NC_019843.3	143	-20.57	2	19	11647	11665	17	76.47%	82.35%
hsa-miR-3159	NC_019843.3	154	-23.37	2	19	20984	21005	17	76.47%	88.24%
hsa-miR-4723-5p	NC_019843.3	142	-21.92	2	19	16	36	17	76.47%	82.35%
hsa-miR-3169	NC_019843.3	142	-20.04	2	15	2682	2703	13	76.92%	92.31%
hsa-miR-126-3p	NC_019843.3	154	-27.63	2	15	303	324	13	76.92%	92.31%
hsa-miR-5192	NC_019843.3	142	-21.15	2	15	26155	26176	13	76.92%	92.31%
hsa-miR-1273h-3p	NC_019843.3	142	-24.98	2	15	12687	12708	13	76.92%	92.31%
hsa-miR-8078	NC_019843.3	142	-23.82	2	15	21573	21595	13	76.92%	92.31%
hsa-miR-5703	NC_019843.3	142	-20.42	2	15	26876	26893	13	76.92%	92.31%
hsa-miR-34a-5p	NC_019843.3	142	-22.24	2	15	9753	9774	13	76.92%	92.31%
hsa-miR-6762-5p	NC_019843.3	154	-24.88	2	15	4922	4944	13	76.92%	92.31%
hsa-miR-8069	NC_019843.3	146	-27.57	2	15	24010	24032	13	76.92%	100.00%
hsa-miR-6515-5p	NC_019843.3	142	-21.34	2	15	18405	18425	13	76.92%	92.31%
hsa-miR-4708-3p	NC_019843.3	150	-23.09	2	15	26463	26484	13	76.92%	84.62%
hsa-miR-6090	NC_019843.3	142	-23.81	2	15	9624	9642	13	76.92%	92.31%
hsa-miR-6855-5p	NC_019843.3	146	-27.98	2	15	11404	11428	13	76.92%	100.00%
hsa-miR-3663-5p	NC_019843.3	142	-23.01	2	15	29360	29380	13	76.92%	92.31%
hsa-miR-3190-3p	NC_019843.3	142	-24.31	2	15	22376	22398	13	76.92%	92.31%
hsa-miR-6127	NC_019843.3	146	-22.16	2	15	5937	5955	13	76.92%	100.00%
hsa-miR-6781-5p	NC_019843.3	150	-21.01	2	15	1869	1889	13	76.92%	84.62%
hsa-miR-4671-3p	NC_019843.3	150	-20.01	2	15	17329	17349	13	76.92%	84.62%
hsa-miR-372-3p	NC_019843.3	144	-22.74	2	22	18498	18522	22	77.27%	86.36%
hsa-miR-593-5p	NC_019843.3	153	-28.53	2	24	8742	8763	22	77.27%	86.36%
hsa-miR-8076	NC_019843.3	149	-22.32	2	23	10938	10962	22	77.27%	81.82%
hsa-miR-4524a-5p	NC_019843.3	149	-21.99	2	21	6730	6754	22	77.27%	81.82%
hsa-miR-6770-5p	NC_019843.3	146	-22.89	3	23	16491	16515	22	77.27%	81.82%
hsa-miR-3139	NC_019843.3	156	-20.07	2	22	17410	17432	22	77.27%	77.27%
hsa-miR-7978	NC_019843.3	160	-24.4	2	20	19255	19278	22	77.27%	77.27%
hsa-miR-210-3p	NC_019843.3	148	-25.75	2	20	14531	14556	22	77.27%	81.82%
hsa-miR-34b-5p	NC_019843.3	149	-21.03	2	22	14539	14562	22	77.27%	81.82%
hsa-miR-582-5p	NC_019843.3	161	-21.32	2	20	25412	25438	22	77.27%	77.27%
hsa-miR-5007-3p	NC_019843.3	166	-20.73	2	20	4108	4133	22	77.27%	77.27%
hsa-miR-6851-5p	NC_019843.3	151	-28.74	2	22	507	529	22	77.27%	77.27%
hsa-miR-3916	NC_019843.3	143	-22.69	2	22	14540	14567	22	77.27%	81.82%
hsa-miR-216a-3p	NC_019843.3	154	-25.1	2	21	26502	26526	22	77.27%	81.82%
hsa-miR-6885-5p	NC_019843.3	172	-31.84	2	22	30005	30031	22	77.27%	81.82%
hsa-miR-224-3p	NC_019843.3	155	-20.52	2	22	13588	13612	22	77.27%	81.82%
hsa-miR-3622b-3p	NC_019843.3	150	-21.24	2	18	6409	6430	18	77.78%	77.78%
hsa-miR-367-5p	NC_019843.3	152	-20.76	2	20	18618	18637	18	77.78%	88.89%
hsa-miR-425-3p	NC_019843.3	148	-21.08	2	20	4840	4859	18	77.78%	83.33%
hsa-miR-6858-5p	NC_019843.3	161	-25.95	2	20	22620	22640	18	77.78%	83.33%
hsa-miR-330-3p	NC_019843.3	146	-23.98	3	21	17604	17625	18	77.78%	83.33%
hsa-miR-6841-3p	NC_019843.3	157	-20.79	2	20	10261	10280	18	77.78%	77.78%
hsa-miR-887-3p	NC_019843.3	143	-22.34	2	18	26579	26602	18	77.78%	83.33%
hsa-miR-3126-5p	NC_019843.3	143	-23.24	2	20	25010	25029	18	77.78%	83.33%
hsa-miR-6715b-3p	NC_019843.3	140	-23.17	3	20	15970	15991	18	77.78%	83.33%
hsa-miR-33a-5p	NC_019843.3	161	-20.3	2	20	24527	24546	18	77.78%	83.33%
hsa-miR-1843	NC_019843.3	149	-27.43	3	19	29370	29391	18	77.78%	88.89%
hsa-miR-126-3p	NC_019843.3	152	-21.84	3	21	15950	15971	18	77.78%	83.33%
hsa-miR-199b-5p	NC_019843.3	163	-23.44	2	20	151	173	18	77.78%	77.78%
hsa-miR-3945	NC_019843.3	143	-23.72	2	20	8764	8786	18	77.78%	83.33%
hsa-miR-7854-3p	NC_019843.3	148	-23.77	2	18	9499	9521	18	77.78%	83.33%
hsa-miR-4653-3p	NC_019843.3	146	-21.64	3	21	7058	7079	18	77.78%	83.33%
hsa-miR-542-3p	NC_019843.3	148	-20.42	2	18	10489	10512	18	77.78%	83.33%
hsa-miR-128-1-5p	NC_019843.3	141	-22.54	3	21	1870	1890	18	77.78%	77.78%
hsa-miR-1266-5p	NC_019843.3	161	-28.55	2	19	13787	13810	18	77.78%	83.33%
hsa-miR-193b-5p	NC_019843.3	153	-24.65	2	19	25586	25608	18	77.78%	88.89%
hsa-miR-4794	NC_019843.3	143	-22.45	2	18	23911	23934	18	77.78%	83.33%
hsa-miR-4701-5p	NC_019843.3	148	-28.73	2	20	2343	2362	18	77.78%	83.33%
hsa-miR-193a-3p	NC_019843.3	161	-20.71	2	20	17599	17619	18	77.78%	83.33%
hsa-miR-2115-5p	NC_019843.3	143	-22.99	2	20	24457	24476	18	77.78%	83.33%
hsa-miR-4772-5p	NC_019843.3	148	-21.51	2	20	4593	4612	18	77.78%	83.33%
hsa-miR-7847-3p	NC_019843.3	167	-25.77	2	20	18406	18426	18	77.78%	83.33%
hsa-miR-6783-5p	NC_019843.3	159	-25.73	2	20	26594	26615	18	77.78%	88.89%
hsa-miR-12129	NC_019843.3	160	-24.41	2	20	23821	23840	18	77.78%	83.33%
hsa-miR-3920	NC_019843.3	140	-20.25	3	21	13164	13185	18	77.78%	83.33%
hsa-miR-205-3p	NC_019843.3	149	-21.13	2	20	12464	12483	18	77.78%	83.33%
hsa-miR-562	NC_019843.3	169	-24.08	2	19	16400	16420	18	77.78%	94.44%
hsa-miR-4421	NC_019843.3	140	-26.89	2	18	28727	28750	18	77.78%	88.89%
hsa-miR-3122	NC_019843.3	149	-26.99	2	19	26864	26886	18	77.78%	83.33%
hsa-miR-1267	NC_019843.3	171	-26.17	2	20	6199	6219	18	77.78%	88.89%
hsa-miR-6803-3p	NC_019843.3	142	-24.13	3	21	8047	8067	18	77.78%	77.78%
hsa-miR-200a-5p	NC_019843.3	145	-25.79	2	19	98	120	18	77.78%	94.44%
hsa-miR-551b-5p	NC_019843.3	156	-22.1	3	21	29991	30012	18	77.78%	88.89%
hsa-miR-3135b	NC_019843.3	150	-27.24	3	21	29151	29171	18	77.78%	88.89%
hsa-miR-876-5p	NC_019843.3	150	-21.77	3	21	7937	7957	18	77.78%	88.89%
hsa-miR-323b-3p	NC_019843.3	159	-22.02	2	20	13533	13552	18	77.78%	88.89%
hsa-miR-4680-5p	NC_019843.3	147	-20.31	2	20	4035	4054	18	77.78%	83.33%
hsa-miR-765	NC_019843.3	155	-23.24	2	20	25101	25121	18	77.78%	83.33%
hsa-miR-6808-3p	NC_019843.3	159	-24.69	2	20	4517	4537	18	77.78%	88.89%
hsa-miR-122-5p	NC_019843.3	165	-20.27	2	19	22063	22085	18	77.78%	88.89%
hsa-miR-4715-5p	NC_019843.3	150	-24.32	3	21	26339	26359	18	77.78%	88.89%
hsa-miR-4523	NC_019843.3	161	-25.72	2	20	5208	5227	18	77.78%	83.33%
hsa-miR-922	NC_019843.3	143	-20.85	2	20	26873	26895	18	77.78%	83.33%
hsa-miR-4667-3p	NC_019843.3	157	-21.17	2	19	10469	10490	18	77.78%	77.78%
hsa-miR-12117	NC_019843.3	145	-21.21	2	19	12625	12643	18	77.78%	77.78%
hsa-miR-455-5p	NC_019843.3	171	-20.33	2	20	17436	17457	18	77.78%	88.89%
hsa-miR-6715b-5p	NC_019843.3	160	-22.75	2	18	3423	3445	18	77.78%	83.33%
hsa-miR-6715b-5p	NC_019843.3	152	-22.21	2	18	12684	12706	18	77.78%	88.89%
hsa-miR-299-3p	NC_019843.3	144	-21.61	3	21	17091	17112	18	77.78%	88.89%
hsa-miR-4708-5p	NC_019843.3	140	-22.58	2	18	7492	7514	18	77.78%	88.89%
hsa-miR-219b-3p	NC_019843.3	160	-23.84	2	20	1757	1777	18	77.78%	83.33%
hsa-miR-505-5p	NC_019843.3	152	-20.1	3	21	22554	22575	18	77.78%	83.33%
hsa-miR-4729	NC_019843.3	143	-20.92	2	18	29583	29606	18	77.78%	83.33%
hsa-miR-412-3p	NC_019843.3	142	-20.37	3	21	23704	23725	18	77.78%	77.78%
hsa-miR-1248	NC_019843.3	148	-24.6	2	25	974	998	23	78.26%	82.61%
hsa-miR-3692-3p	NC_019843.3	141	-24.01	2	23	7452	7477	23	78.26%	78.26%
hsa-miR-3138	NC_019843.3	166	-30.7	2	22	29853	29879	23	78.26%	82.61%
hsa-miR-12128	NC_019843.3	142	-30.98	4	24	20618	20646	23	78.26%	78.26%
hsa-miR-374b-3p	NC_019843.3	141	-20.27	2	15	2008	2030	14	78.57%	92.86%
hsa-miR-6891-5p	NC_019843.3	140	-22.12	3	17	25099	25117	14	78.57%	85.71%
hsa-miR-3169	NC_019843.3	141	-20.61	2	15	8706	8728	14	78.57%	92.86%
hsa-miR-1843	NC_019843.3	147	-20.7	2	16	7228	7247	14	78.57%	92.86%
hsa-miR-103a-3p	NC_019843.3	141	-21.27	2	16	10289	10310	14	78.57%	92.86%
hsa-miR-4305	NC_019843.3	144	-21.27	3	17	8749	8766	14	78.57%	92.86%
hsa-miR-3193	NC_019843.3	147	-22.55	2	16	3382	3403	14	78.57%	92.86%
hsa-miR-6835-3p	NC_019843.3	155	-20.22	2	16	17602	17624	14	78.57%	85.71%
hsa-miR-1233-5p	NC_019843.3	151	-26.6	2	16	18039	18060	14	78.57%	100.00%
hsa-miR-181c-3p	NC_019843.3	159	-21.54	2	16	4737	4758	14	78.57%	92.86%
hsa-miR-650	NC_019843.3	147	-24.1	2	16	9757	9777	14	78.57%	92.86%
hsa-miR-4531	NC_019843.3	147	-20.91	2	16	2305	2321	14	78.57%	92.86%
hsa-miR-6852-3p	NC_019843.3	148	-21.09	2	16	28637	28651	14	78.57%	85.71%
hsa-miR-519a-2-5p	NC_019843.3	151	-24.17	2	16	27528	27548	14	78.57%	78.57%
hsa-miR-4433b-5p	NC_019843.3	143	-23.16	2	16	1342	1362	14	78.57%	85.71%
hsa-miR-3116	NC_019843.3	147	-21.45	2	16	23700	23721	14	78.57%	92.86%
hsa-miR-520b-5p	NC_019843.3	151	-24.17	2	16	27528	27548	14	78.57%	78.57%
hsa-miR-2467-3p	NC_019843.3	155	-20.18	2	16	18645	18666	14	78.57%	85.71%
hsa-miR-4516	NC_019843.3	155	-24.79	2	16	29152	29168	14	78.57%	85.71%
hsa-miR-4485-5p	NC_019843.3	145	-22.9	2	15	9302	9318	14	78.57%	78.57%
hsa-miR-1293	NC_019843.3	149	-20.37	2	16	9970	9990	14	78.57%	85.71%
hsa-miR-34b-5p	NC_019843.3	151	-22.26	2	16	15667	15689	14	78.57%	100.00%
hsa-miR-6511a-5p	NC_019843.3	143	-22.05	2	16	22604	22626	14	78.57%	85.71%
hsa-miR-4255	NC_019843.3	147	-24.85	2	16	1500	1516	14	78.57%	92.86%
hsa-miR-148b-3p	NC_019843.3	143	-20.65	2	16	8565	8586	14	78.57%	85.71%
hsa-miR-7843-5p	NC_019843.3	141	-23.5	2	15	5439	5461	14	78.57%	92.86%
hsa-miR-6757-5p	NC_019843.3	140	-24.34	3	17	27954	27975	14	78.57%	85.71%
hsa-miR-365b-5p	NC_019843.3	151	-22.66	2	16	28706	28727	14	78.57%	78.57%
hsa-miR-6077	NC_019843.3	147	-22.75	2	16	18947	18967	14	78.57%	92.86%
hsa-miR-549a-3p	NC_019843.3	147	-20.22	2	16	20499	20519	14	78.57%	92.86%
hsa-miR-7154-5p	NC_019843.3	141	-21.7	2	16	1876	1897	14	78.57%	92.86%
hsa-miR-5589-3p	NC_019843.3	143	-21.69	2	16	17323	17345	14	78.57%	85.71%
hsa-miR-1178-5p	NC_019843.3	141	-23.75	2	15	24147	24165	14	78.57%	92.86%
hsa-miR-3944-5p	NC_019843.3	141	-20.48	2	15	2791	2812	14	78.57%	92.86%
hsa-miR-1227-5p	NC_019843.3	149	-25.16	2	15	29433	29450	14	78.57%	85.71%
hsa-miR-6131	NC_019843.3	147	-25.85	2	16	10147	10165	14	78.57%	92.86%
hsa-miR-6746-3p	NC_019843.3	141	-26.17	2	16	23093	23113	14	78.57%	92.86%
hsa-miR-107	NC_019843.3	141	-21.27	2	16	10289	10310	14	78.57%	92.86%
hsa-miR-7160-5p	NC_019843.3	141	-26.54	2	15	20833	20854	14	78.57%	92.86%
hsa-miR-10226	NC_019843.3	140	-22.16	3	17	14160	14181	14	78.57%	85.71%
hsa-miR-519b-3p	NC_019843.3	151	-21.3	3	21	26644	26666	19	78.95%	84.21%
hsa-miR-1238-5p	NC_019843.3	157	-26.96	3	22	11061	11083	19	78.95%	84.21%
hsa-miR-7157-5p	NC_019843.3	142	-23.88	2	21	3745	3766	19	78.95%	84.21%
hsa-miR-330-3p	NC_019843.3	154	-20.64	2	19	17136	17159	19	78.95%	84.21%
hsa-miR-519a-3p	NC_019843.3	160	-21.37	2	21	8358	8376	19	78.95%	78.95%
hsa-miR-621	NC_019843.3	160	-20.81	2	20	17643	17663	19	78.95%	84.21%
hsa-miR-548al	NC_019843.3	160	-21.93	2	21	2447	2468	19	78.95%	84.21%
hsa-miR-641	NC_019843.3	160	-20.84	2	21	27976	27996	19	78.95%	78.95%
hsa-miR-30a-3p	NC_019843.3	154	-22.31	2	20	5611	5633	19	78.95%	84.21%
hsa-miR-6839-3p	NC_019843.3	166	-21.63	2	21	887	907	19	78.95%	84.21%
hsa-miR-3617-3p	NC_019843.3	158	-24.53	2	21	4218	4239	19	78.95%	89.47%
hsa-miR-3142	NC_019843.3	146	-22.03	2	21	7763	7783	19	78.95%	89.47%
hsa-miR-301a-5p	NC_019843.3	151	-21.81	3	21	18496	18518	19	78.95%	84.21%
hsa-miR-6821-5p	NC_019843.3	144	-22.49	2	21	1159	1177	19	78.95%	78.95%
hsa-miR-6840-3p	NC_019843.3	152	-31.87	2	21	28773	28794	19	78.95%	89.47%
hsa-miR-3164	NC_019843.3	142	-20.49	2	20	3949	3971	19	78.95%	84.21%
hsa-miR-7854-3p	NC_019843.3	142	-25.73	2	20	11835	11856	19	78.95%	84.21%
hsa-miR-2114-5p	NC_019843.3	153	-25.53	2	21	3761	3780	19	78.95%	84.21%
hsa-miR-5581-5p	NC_019843.3	152	-22.29	2	21	3834	3855	19	78.95%	89.47%
hsa-miR-301b-5p	NC_019843.3	155	-23.78	3	21	18496	18518	19	78.95%	89.47%
hsa-miR-6825-5p	NC_019843.3	154	-29.09	2	20	22617	22639	19	78.95%	84.21%
hsa-miR-365a-5p	NC_019843.3	148	-21.79	2	21	18129	18151	19	78.95%	84.21%
hsa-miR-539-3p	NC_019843.3	154	-21.94	2	21	19999	20019	19	78.95%	84.21%
hsa-miR-892b	NC_019843.3	152	-23.23	2	21	464	485	19	78.95%	89.47%
hsa-miR-3934-3p	NC_019843.3	162	-24.11	2	21	25022	25042	19	78.95%	78.95%
hsa-miR-519e-3p	NC_019843.3	152	-21.93	2	21	464	485	19	78.95%	89.47%
hsa-miR-2115-3p	NC_019843.3	142	-22.59	2	21	15832	15852	19	78.95%	84.21%
hsa-miR-4646-5p	NC_019843.3	145	-34.01	2	21	25108	25127	19	78.95%	89.47%
hsa-miR-4446-3p	NC_019843.3	142	-22.36	2	21	20624	20644	19	78.95%	84.21%
hsa-miR-3914	NC_019843.3	144	-22.32	2	21	27254	27275	19	78.95%	78.95%
hsa-miR-1251-3p	NC_019843.3	156	-25.1	2	19	10001	10023	19	78.95%	78.95%
hsa-miR-197-3p	NC_019843.3	151	-26.15	3	21	5273	5295	19	78.95%	84.21%
hsa-miR-4786-5p	NC_019843.3	148	-26.19	2	21	3123	3142	19	78.95%	84.21%
hsa-miR-187-5p	NC_019843.3	162	-23.95	2	20	5494	5516	19	78.95%	78.95%
hsa-let-7b-3p	NC_019843.3	164	-21.5	2	21	19230	19251	19	78.95%	89.47%
hsa-miR-146b-3p	NC_019843.3	142	-24.85	2	21	29112	29132	19	78.95%	84.21%
hsa-miR-4731-5p	NC_019843.3	148	-26.09	2	20	10226	10247	19	78.95%	84.21%
hsa-miR-7155-5p	NC_019843.3	155	-25.18	2	18	11930	11951	19	78.95%	78.95%
hsa-miR-3689a-3p	NC_019843.3	162	-28.12	2	21	511	531	19	78.95%	78.95%
hsa-miR-1911-5p	NC_019843.3	146	-26.35	2	20	7490	7513	19	78.95%	89.47%
hsa-miR-3157-3p	NC_019843.3	148	-27.61	2	21	6977	6996	19	78.95%	84.21%
hsa-miR-7843-5p	NC_019843.3	144	-23.23	2	21	17650	17671	19	78.95%	78.95%
hsa-miR-7843-5p	NC_019843.3	141	-24.49	3	21	13387	13408	19	78.95%	78.95%
hsa-miR-4642	NC_019843.3	166	-25.65	2	21	15448	15468	19	78.95%	84.21%
hsa-miR-4524a-3p	NC_019843.3	158	-20.35	2	21	19478	19498	19	78.95%	89.47%
hsa-miR-873-3p	NC_019843.3	154	-25.73	2	20	25731	25753	19	78.95%	84.21%
hsa-miR-4686	NC_019843.3	152	-25.04	2	21	13160	13182	19	78.95%	89.47%
hsa-miR-642a-3p	NC_019843.3	147	-22.47	2	20	13282	13302	19	78.95%	84.21%
hsa-miR-29c-3p	NC_019843.3	161	-21.7	2	19	4813	4836	19	78.95%	78.95%
hsa-miR-18a-3p	NC_019843.3	140	-21.01	3	22	12618	12637	19	78.95%	78.95%
hsa-miR-7161-5p	NC_019843.3	142	-22.28	3	20	26749	26773	19	78.95%	89.47%
hsa-miR-132-3p	NC_019843.3	142	-21.53	2	21	2647	2667	19	78.95%	84.21%
hsa-miR-6811-3p	NC_019843.3	148	-27.93	2	20	21718	21738	19	78.95%	84.21%
hsa-miR-3649	NC_019843.3	147	-23.66	2	18	516	537	19	78.95%	84.21%
hsa-miR-185-5p	NC_019843.3	154	-21.79	2	21	3908	3925	19	78.95%	78.95%
hsa-miR-4520-2-3p	NC_019843.3	162	-20.59	2	21	26229	26249	19	78.95%	78.95%
hsa-miR-6512-5p	NC_019843.3	142	-21.52	2	20	27244	27266	19	78.95%	84.21%
hsa-miR-642b-3p	NC_019843.3	147	-22.46	2	20	13282	13302	19	78.95%	84.21%
hsa-miR-3978	NC_019843.3	142	-22.25	2	21	2564	2584	19	78.95%	84.21%
hsa-miR-3173-3p	NC_019843.3	147	-21.88	3	21	14544	14566	19	78.95%	78.95%
hsa-miR-6767-5p	NC_019843.3	160	-27.51	2	21	12688	12708	19	78.95%	84.21%
hsa-miR-4672	NC_019843.3	148	-20.64	2	20	9515	9535	19	78.95%	84.21%
hsa-miR-1262	NC_019843.3	172	-26.41	2	21	7286	7307	19	78.95%	84.21%
hsa-miR-1262	NC_019843.3	147	-25.14	2	20	9436	9458	19	78.95%	94.74%
hsa-miR-4704-5p	NC_019843.3	141	-20.18	3	21	11444	11465	19	78.95%	78.95%
hsa-miR-498-3p	NC_019843.3	147	-29.1	2	20	24039	24062	19	78.95%	94.74%
hsa-miR-3614-3p	NC_019843.3	144	-20.26	2	21	12155	12177	19	78.95%	78.95%
hsa-miR-4657	NC_019843.3	161	-21.2	2	21	29031	29051	19	78.95%	78.95%
hsa-miR-16-5p	NC_019843.3	166	-25.94	2	20	18940	18962	19	78.95%	84.21%
hsa-miR-512-5p	NC_019843.3	170	-25.02	2	20	5234	5257	19	78.95%	89.47%
hsa-miR-1248	NC_019843.3	149	-24.74	2	25	12281	12307	24	79.17%	79.17%
hsa-miR-4300	NC_019843.3	142	-22.09	2	17	17416	17432	15	80.00%	86.67%
hsa-miR-4463	NC_019843.3	147	-22.53	2	12	17989	18005	10	80.00%	100.00%
hsa-miR-499b-3p	NC_019843.3	164	-20.15	2	17	842	863	15	80.00%	93.33%
hsa-miR-449a	NC_019843.3	158	-22.27	2	17	1864	1884	15	80.00%	93.33%
hsa-miR-103a-1-5p	NC_019843.3	146	-21.22	2	16	7569	7592	15	80.00%	93.33%
hsa-miR-6799-5p	NC_019843.3	156	-22.62	2	17	511	530	15	80.00%	80.00%
hsa-miR-6778-5p	NC_019843.3	152	-24.66	2	17	18039	18060	15	80.00%	93.33%
hsa-miR-6807-5p	NC_019843.3	146	-20.09	2	16	1952	1974	15	80.00%	93.33%
hsa-miR-1285-3p	NC_019843.3	146	-21.81	2	17	1596	1616	15	80.00%	93.33%
hsa-miR-2682-3p	NC_019843.3	141	-21.92	3	18	26145	26166	15	80.00%	80.00%
hsa-miR-4418	NC_019843.3	140	-22.74	2	17	21897	21914	15	80.00%	93.33%
hsa-miR-106b-5p	NC_019843.3	145	-20.38	3	20	15511	15534	20	80.00%	80.00%
hsa-miR-4673	NC_019843.3	147	-20.25	2	12	2552	2573	10	80.00%	100.00%
hsa-miR-141-5p	NC_019843.3	149	-24.45	3	18	23046	23067	15	80.00%	93.33%
hsa-miR-33a-5p	NC_019843.3	156	-20.85	2	17	29897	29917	15	80.00%	100.00%
hsa-miR-4650-5p	NC_019843.3	148	-20.31	2	17	7766	7784	15	80.00%	86.67%
hsa-miR-1343-5p	NC_019843.3	143	-23.17	2	12	13689	13710	10	80.00%	90.00%
hsa-miR-208a-5p	NC_019843.3	141	-25.43	2	17	30022	30041	15	80.00%	86.67%
hsa-miR-567	NC_019843.3	159	-21.54	2	22	7463	7484	20	80.00%	85.00%
hsa-miR-10401-3p	NC_019843.3	150	-23.76	2	17	8047	8066	15	80.00%	80.00%
hsa-miR-4696	NC_019843.3	141	-21.96	2	20	16108	16131	20	80.00%	85.00%
hsa-miR-1915-5p	NC_019843.3	146	-25.01	2	17	8046	8066	15	80.00%	93.33%
hsa-miR-3616-3p	NC_019843.3	147	-24.88	2	22	20620	20641	20	80.00%	85.00%
hsa-miR-3922-5p	NC_019843.3	141	-21.85	2	15	9354	9378	15	80.00%	86.67%
hsa-miR-4530	NC_019843.3	158	-23.36	2	16	22031	22049	15	80.00%	93.33%
hsa-miR-4437	NC_019843.3	165	-28.64	2	20	25022	25044	20	80.00%	85.00%
hsa-miR-3922-3p	NC_019843.3	143	-20.45	2	12	17597	17618	10	80.00%	90.00%
hsa-miR-3652	NC_019843.3	154	-21.9	2	17	10313	10329	15	80.00%	86.67%
hsa-miR-5700	NC_019843.3	156	-21.99	2	17	8501	8522	15	80.00%	100.00%
hsa-miR-4269	NC_019843.3	153	-24.6	2	15	27437	27459	15	80.00%	86.67%
hsa-miR-3192-5p	NC_019843.3	161	-27.66	2	21	510	532	20	80.00%	80.00%
hsa-miR-6793-5p	NC_019843.3	156	-23.06	2	17	25917	25938	15	80.00%	80.00%
hsa-miR-4430	NC_019843.3	156	-26.24	2	17	10312	10329	15	80.00%	80.00%
hsa-miR-3934-3p	NC_019843.3	154	-24.27	2	17	25603	25623	15	80.00%	86.67%
hsa-miR-1304-5p	NC_019843.3	163	-26.29	2	21	12420	12442	20	80.00%	90.00%
hsa-miR-1281	NC_019843.3	142	-25.37	2	16	29183	29200	15	80.00%	86.67%
hsa-miR-148a-3p	NC_019843.3	160	-21.03	2	17	25399	25420	15	80.00%	86.67%
hsa-miR-324-3p	NC_019843.3	154	-27.72	2	17	134	155	15	80.00%	86.67%
hsa-miR-4776-3p	NC_019843.3	156	-23.7	2	17	14034	14056	15	80.00%	80.00%
hsa-miR-4427	NC_019843.3	154	-20.75	3	20	4955	4978	20	80.00%	85.00%
hsa-miR-449c-5p	NC_019843.3	150	-25.05	3	23	1863	1885	20	80.00%	85.00%
hsa-miR-6813-5p	NC_019843.3	143	-25.03	3	17	11405	11428	15	80.00%	93.33%
hsa-miR-30d-3p	NC_019843.3	159	-23.72	2	21	5611	5633	20	80.00%	85.00%
hsa-miR-6848-3p	NC_019843.3	145	-22.06	3	18	29369	29387	15	80.00%	86.67%
hsa-miR-4308	NC_019843.3	158	-25.83	2	16	29375	29393	15	80.00%	93.33%
hsa-miR-6879-5p	NC_019843.3	141	-25.8	2	17	764	783	15	80.00%	86.67%
hsa-miR-3141	NC_019843.3	150	-26.22	2	16	7597	7616	15	80.00%	80.00%
hsa-miR-6124	NC_019843.3	140	-23.86	2	17	15888	15907	15	80.00%	93.33%
hsa-miR-5682	NC_019843.3	160	-20.05	2	21	20032	20052	20	80.00%	80.00%
hsa-miR-744-5p	NC_019843.3	150	-22.42	2	16	8098	8120	15	80.00%	80.00%
hsa-miR-3618	NC_019843.3	171	-20.58	2	21	13714	13736	20	80.00%	85.00%
hsa-miR-4761-5p	NC_019843.3	158	-24.74	2	17	11773	11792	15	80.00%	93.33%
hsa-miR-943	NC_019843.3	152	-25.07	2	20	29054	29075	20	80.00%	85.00%
hsa-miR-939-3p	NC_019843.3	141	-21.81	3	18	15605	15625	15	80.00%	80.00%
hsa-miR-3135b	NC_019843.3	153	-27.11	2	15	10224	10247	15	80.00%	86.67%
hsa-miR-8080	NC_019843.3	158	-21.79	2	16	24810	24833	15	80.00%	93.33%
hsa-miR-548az-5p	NC_019843.3	147	-20.53	2	21	17671	17693	20	80.00%	85.00%
hsa-miR-4690-5p	NC_019843.3	146	-25.44	2	17	22294	22314	15	80.00%	93.33%
hsa-miR-376a-3p	NC_019843.3	153	-26.37	2	20	23263	23285	20	80.00%	85.00%
hsa-miR-4720-3p	NC_019843.3	148	-20.61	2	17	2663	2683	15	80.00%	86.67%
hsa-miR-188-3p	NC_019843.3	154	-20.78	2	16	16239	16260	15	80.00%	86.67%
hsa-miR-550b-2-5p	NC_019843.3	148	-20.35	2	17	27864	27885	15	80.00%	86.67%
hsa-miR-550b-2-5p	NC_019843.3	145	-21.98	3	18	13794	13815	15	80.00%	86.67%
hsa-miR-6818-5p	NC_019843.3	145	-20.31	3	18	14011	14032	15	80.00%	86.67%
hsa-miR-422a	NC_019843.3	141	-26.72	2	21	20582	20603	20	80.00%	85.00%
hsa-miR-3663-5p	NC_019843.3	143	-23.68	3	18	16259	16278	15	80.00%	93.33%
hsa-miR-12118	NC_019843.3	145	-26.65	3	18	25101	25120	15	80.00%	86.67%
hsa-miR-1271-5p	NC_019843.3	152	-29.69	2	21	15382	15402	20	80.00%	85.00%
hsa-miR-18a-3p	NC_019843.3	153	-26.6	2	22	17596	17618	20	80.00%	85.00%
hsa-miR-378b	NC_019843.3	142	-21.99	2	17	10594	10611	15	80.00%	86.67%
hsa-miR-7158-3p	NC_019843.3	148	-21.33	2	17	373	393	15	80.00%	86.67%
hsa-miR-140-3p	NC_019843.3	160	-23.83	2	17	370	390	15	80.00%	86.67%
hsa-miR-140-3p	NC_019843.3	140	-26.48	3	20	13293	13316	20	80.00%	80.00%
hsa-miR-6831-5p	NC_019843.3	140	-33.13	3	22	1120	1144	20	80.00%	95.00%
hsa-miR-493-3p	NC_019843.3	141	-22.62	2	21	16492	16513	20	80.00%	85.00%
hsa-miR-3620-3p	NC_019843.3	147	-32.72	2	21	10920	10942	20	80.00%	85.00%
hsa-miR-1295b-3p	NC_019843.3	160	-21.86	2	17	18463	18484	15	80.00%	86.67%
hsa-miR-4796-3p	NC_019843.3	143	-24.18	2	21	363	385	20	80.00%	80.00%
hsa-miR-4529-5p	NC_019843.3	143	-21.96	2	21	5532	5554	20	80.00%	80.00%
hsa-miR-143-5p	NC_019843.3	163	-28.41	2	21	15455	15477	20	80.00%	90.00%
hsa-miR-6501-3p	NC_019843.3	167	-21.35	2	21	7398	7421	20	80.00%	80.00%
hsa-miR-4691-3p	NC_019843.3	160	-25.5	2	17	24225	24247	15	80.00%	86.67%
hsa-miR-1322	NC_019843.3	146	-23.37	2	17	27020	27037	15	80.00%	93.33%
hsa-miR-4774-5p	NC_019843.3	171	-20.94	2	21	24024	24046	20	80.00%	85.00%
hsa-miR-5689	NC_019843.3	152	-21	2	17	19859	19880	15	80.00%	93.33%
hsa-miR-6841-5p	NC_019843.3	147	-24.68	2	21	26353	26375	20	80.00%	85.00%
hsa-miR-6865-5p	NC_019843.3	142	-21.91	2	16	28007	28030	15	80.00%	86.67%
hsa-miR-300	NC_019843.3	150	-20.73	3	21	203	226	20	80.00%	85.00%
hsa-miR-3610	NC_019843.3	141	-23.68	3	18	22965	22984	15	80.00%	100.00%
hsa-let-7g-5p	NC_019843.3	163	-23.07	2	21	24242	24265	21	80.95%	85.71%
hsa-miR-1288-5p	NC_019843.3	170	-27.05	2	22	19285	19307	21	80.95%	85.71%
hsa-miR-3121-3p	NC_019843.3	151	-20.17	2	21	24349	24372	21	80.95%	85.71%
hsa-miR-214-3p	NC_019843.3	146	-26.12	2	21	7272	7295	21	80.95%	85.71%
hsa-miR-339-3p	NC_019843.3	148	-27.65	2	22	18781	18804	21	80.95%	80.95%
hsa-miR-424-5p	NC_019843.3	174	-29.17	2	21	2869	2892	21	80.95%	90.48%
hsa-miR-648	NC_019843.3	141	-20.08	2	18	12315	12333	16	81.25%	87.50%
hsa-miR-2276-3p	NC_019843.3	141	-25.07	2	18	8779	8800	16	81.25%	87.50%
hsa-miR-7112-3p	NC_019843.3	143	-21.78	3	19	19217	19237	16	81.25%	87.50%
hsa-miR-203a-5p	NC_019843.3	151	-21.81	2	17	17033	17058	16	81.25%	93.75%
hsa-miR-6500-3p	NC_019843.3	159	-25.67	2	18	20956	20975	16	81.25%	87.50%
hsa-miR-1287-5p	NC_019843.3	141	-21.27	2	18	9319	9340	16	81.25%	87.50%
hsa-miR-4718	NC_019843.3	147	-23.65	2	18	13132	13151	16	81.25%	87.50%
hsa-miR-4697-5p	NC_019843.3	147	-26.03	2	17	30008	30030	16	81.25%	87.50%
hsa-miR-5010-5p	NC_019843.3	153	-27.63	2	18	20624	20645	16	81.25%	87.50%
hsa-miR-3652	NC_019843.3	159	-26.49	2	17	3488	3506	16	81.25%	87.50%
hsa-miR-6860	NC_019843.3	153	-26.44	2	18	13275	13296	16	81.25%	87.50%
hsa-miR-510-5p	NC_019843.3	151	-23.72	2	17	12057	12079	16	81.25%	93.75%
hsa-miR-597-3p	NC_019843.3	165	-24.93	2	18	1236	1258	16	81.25%	87.50%
hsa-miR-4645-3p	NC_019843.3	153	-21.39	2	18	23386	23407	16	81.25%	87.50%
hsa-miR-6851-3p	NC_019843.3	157	-29.59	2	18	8990	9010	16	81.25%	93.75%
hsa-miR-585-5p	NC_019843.3	157	-23.17	2	18	8560	8581	16	81.25%	93.75%
hsa-miR-1224-5p	NC_019843.3	157	-34.2	2	18	521	539	16	81.25%	93.75%
hsa-miR-4776-5p	NC_019843.3	159	-26.17	2	17	29762	29784	16	81.25%	87.50%
hsa-miR-4755-3p	NC_019843.3	146	-24.31	2	18	29231	29250	16	81.25%	87.50%
hsa-miR-6124	NC_019843.3	141	-22.73	2	18	28720	28739	16	81.25%	87.50%
hsa-miR-5197-3p	NC_019843.3	143	-20.71	3	17	27460	27484	16	81.25%	87.50%
hsa-miR-758-5p	NC_019843.3	142	-24.41	3	19	8411	8432	16	81.25%	93.75%
hsa-miR-3122	NC_019843.3	147	-23.89	2	18	10979	10999	16	81.25%	87.50%
hsa-miR-6511a-5p	NC_019843.3	148	-26.7	3	18	12626	12649	16	81.25%	93.75%
hsa-miR-5196-5p	NC_019843.3	145	-30.31	2	18	25104	25125	16	81.25%	93.75%
hsa-miR-7155-5p	NC_019843.3	157	-26.15	2	18	22836	22854	16	81.25%	93.75%
[truncated: 285 more rows]

## Sheet: SARS
miRNA	Genome_Id	miRanda Score	Binding Energy	miRNA start site	miRNA ending site	target start site	target end site	Alignment lenght	Similiarity %	Identity %
hsa-miR-3137	NC_004718.3	149	-30.14	3	23	27081	27105	21	71.43%	95.24%
hsa-miR-8068	NC_004718.3	155	-22.1	2	21	2069	2091	20	65.00%	95.00%
hsa-miR-383-5p	NC_004718.3	143	-25.91	2	21	22107	22129	20	65.00%	95.00%
hsa-miR-6734-5p	NC_004718.3	147	-29.78	2	21	26673	26696	20	70.00%	95.00%
hsa-miR-214-3p	NC_004718.3	167	-30.96	2	21	26578	26600	20	80.00%	95.00%
hsa-miR-4692	NC_004718.3	143	-21.42	3	21	9359	9381	19	57.89%	94.74%
hsa-miR-4669	NC_004718.3	140	-27.55	2	21	3502	3523	19	57.89%	94.74%
hsa-let-7c-5p	NC_004718.3	140	-21.33	2	21	9367	9388	19	57.89%	94.74%
hsa-let-7a-5p	NC_004718.3	144	-23.89	2	21	9367	9388	19	63.16%	94.74%
hsa-miR-1229-5p	NC_004718.3	144	-27.09	2	21	7079	7102	19	63.16%	94.74%
hsa-miR-20a-5p	NC_004718.3	142	-21.76	2	20	17508	17531	19	68.42%	94.74%
hsa-let-7d-5p	NC_004718.3	148	-22.8	2	21	9367	9388	19	68.42%	94.74%
hsa-miR-15a-5p	NC_004718.3	166	-22.4	2	21	11550	11570	19	68.42%	94.74%
hsa-miR-6834-5p	NC_004718.3	142	-23.74	2	20	18938	18959	19	68.42%	94.74%
hsa-miR-20b-5p	NC_004718.3	146	-21.73	2	20	17508	17531	19	73.68%	94.74%
hsa-miR-106a-5p	NC_004718.3	146	-21.49	2	20	17508	17531	19	73.68%	94.74%
hsa-miR-1204	NC_004718.3	146	-31.22	2	20	12202	12223	19	73.68%	94.74%
hsa-miR-17-5p	NC_004718.3	146	-21.25	2	20	17508	17531	19	73.68%	94.74%
hsa-miR-3173-3p	NC_004718.3	143	-29.36	3	21	9577	9599	19	73.68%	94.74%
hsa-miR-4703-3p	NC_004718.3	168	-26.74	2	21	10681	10702	19	78.95%	94.74%
hsa-miR-497-3p	NC_004718.3	192	-31.06	2	21	1851	1872	19	94.74%	94.74%
hsa-miR-574-5p	NC_004718.3	147	-20.22	2	20	1899	1921	18	55.56%	94.44%
hsa-miR-625-5p	NC_004718.3	151	-20.8	2	20	1858	1878	18	61.11%	94.44%
hsa-miR-3120-3p	NC_004718.3	146	-23.42	3	20	26580	26601	18	66.67%	94.44%
hsa-miR-4436a	NC_004718.3	143	-26.09	2	20	11930	11950	18	66.67%	94.44%
hsa-miR-4436a	NC_004718.3	143	-23.33	2	20	27458	27478	18	66.67%	94.44%
hsa-miR-222-5p	NC_004718.3	143	-21.57	2	20	18920	18941	18	66.67%	94.44%
hsa-miR-34a-5p	NC_004718.3	149	-25.7	2	19	24062	24084	18	66.67%	94.44%
hsa-miR-6511a-5p	NC_004718.3	143	-22.74	2	20	11250	11272	18	66.67%	94.44%
hsa-miR-198	NC_004718.3	167	-26.02	2	20	3500	3521	18	66.67%	94.44%
hsa-miR-6876-3p	NC_004718.3	143	-26.16	2	20	28637	28660	18	66.67%	94.44%
hsa-miR-497-5p	NC_004718.3	149	-23.61	2	19	16773	16794	18	66.67%	94.44%
hsa-miR-7160-5p	NC_004718.3	143	-27.51	2	20	14452	14472	18	66.67%	94.44%
hsa-miR-6740-5p	NC_004718.3	153	-22.47	2	20	10735	10755	18	72.22%	94.44%
hsa-miR-5687	NC_004718.3	150	-20.44	3	20	12105	12127	18	72.22%	94.44%
hsa-miR-4727-3p	NC_004718.3	144	-24.8	3	21	14868	14889	18	72.22%	94.44%
hsa-miR-6759-5p	NC_004718.3	141	-26.49	2	19	8206	8228	18	72.22%	94.44%
hsa-miR-4748	NC_004718.3	147	-23.57	2	20	6064	6084	18	72.22%	94.44%
hsa-miR-1202	NC_004718.3	171	-31.02	2	20	23438	23458	18	72.22%	94.44%
hsa-miR-198	NC_004718.3	150	-22.05	3	21	21397	21417	18	72.22%	94.44%
hsa-miR-15b-5p	NC_004718.3	153	-25.82	2	19	16772	16794	18	72.22%	94.44%
hsa-miR-328-5p	NC_004718.3	141	-30.61	2	19	28660	28683	18	72.22%	94.44%
hsa-miR-588	NC_004718.3	169	-27.9	2	20	26553	26572	18	77.78%	94.44%
hsa-miR-337-3p	NC_004718.3	148	-27.47	3	21	28500	28521	18	77.78%	94.44%
hsa-miR-548l	NC_004718.3	160	-21.11	3	21	6240	6261	18	77.78%	94.44%
hsa-miR-3159	NC_004718.3	145	-22.76	2	20	17265	17285	18	77.78%	94.44%
hsa-miR-4436a	NC_004718.3	161	-31.03	2	20	9963	9982	18	83.33%	94.44%
hsa-miR-5682	NC_004718.3	161	-28.44	2	19	11947	11969	18	83.33%	94.44%
hsa-miR-506-5p	NC_004718.3	146	-20.78	3	21	2475	2495	18	83.33%	94.44%
hsa-miR-502-5p	NC_004718.3	173	-27.46	2	19	28287	28308	18	83.33%	94.44%
hsa-miR-4733-3p	NC_004718.3	143	-25.5	2	20	17323	17344	18	83.33%	94.44%
hsa-miR-3913-3p	NC_004718.3	147	-26.89	4	21	2943	2965	18	88.89%	94.44%
hsa-miR-874-3p	NC_004718.3	165	-38.39	2	19	28315	28337	18	88.89%	94.44%
hsa-miR-4701-3p	NC_004718.3	142	-20.78	2	19	18178	18197	17	52.94%	94.12%
hsa-miR-197-5p	NC_004718.3	146	-20.58	2	19	3023	3045	17	58.82%	94.12%
hsa-miR-1202	NC_004718.3	158	-21.48	2	19	15147	15167	17	58.82%	94.12%
hsa-miR-937-5p	NC_004718.3	140	-23.25	2	18	9550	9570	17	58.82%	94.12%
hsa-miR-498-5p	NC_004718.3	147	-20.36	3	20	21983	22005	17	64.71%	94.12%
hsa-miR-345-3p	NC_004718.3	147	-22.86	3	20	10173	10194	17	64.71%	94.12%
hsa-miR-4502	NC_004718.3	147	-20.18	3	20	4610	4631	17	64.71%	94.12%
hsa-miR-5739	NC_004718.3	142	-26.08	2	19	21306	21325	17	70.59%	94.12%
hsa-miR-587	NC_004718.3	154	-22.23	2	19	20246	20266	17	70.59%	94.12%
hsa-miR-624-5p	NC_004718.3	142	-23.85	2	19	1873	1894	17	70.59%	94.12%
hsa-miR-6510-5p	NC_004718.3	142	-25.56	2	19	15267	15288	17	70.59%	94.12%
hsa-miR-6759-5p	NC_004718.3	142	-21.74	2	19	5317	5338	17	70.59%	94.12%
hsa-miR-195-5p	NC_004718.3	148	-20.31	2	18	8851	8872	17	70.59%	94.12%
hsa-miR-1225-5p	NC_004718.3	166	-26.93	2	19	16908	16929	17	70.59%	94.12%
hsa-miR-10401-5p	NC_004718.3	149	-30.67	3	19	24580	24600	17	76.47%	94.12%
hsa-miR-7848-3p	NC_004718.3	164	-25.09	2	18	29596	29619	17	76.47%	94.12%
hsa-miR-605-3p	NC_004718.3	140	-22.94	4	21	8778	8799	17	76.47%	94.12%
hsa-miR-6808-3p	NC_004718.3	152	-27.01	2	18	647	668	17	76.47%	94.12%
hsa-miR-4423-5p	NC_004718.3	143	-21.24	3	20	12246	12267	17	76.47%	94.12%
hsa-miR-12117	NC_004718.3	158	-20.56	2	19	16000	16019	17	76.47%	94.12%
hsa-miR-6788-5p	NC_004718.3	140	-21.44	2	19	27564	27583	17	76.47%	94.12%
hsa-miR-6838-3p	NC_004718.3	158	-25.03	2	19	1455	1474	17	76.47%	94.12%
hsa-miR-1276	NC_004718.3	141	-27.6	3	19	13457	13477	17	82.35%	94.12%
hsa-miR-1258	NC_004718.3	168	-24.25	2	19	10125	10144	17	82.35%	94.12%
hsa-miR-3942-3p	NC_004718.3	150	-21.16	2	19	19790	19810	17	82.35%	94.12%
hsa-miR-3152-5p	NC_004718.3	144	-24.88	4	21	2882	2903	17	82.35%	94.12%
hsa-miR-587	NC_004718.3	162	-21.92	2	19	19512	19532	17	82.35%	94.12%
hsa-miR-495-3p	NC_004718.3	150	-21.53	2	19	11521	11542	17	82.35%	94.12%
hsa-miR-511-5p	NC_004718.3	162	-23.31	2	19	10110	10130	17	82.35%	94.12%
hsa-miR-7850-5p	NC_004718.3	147	-22.92	3	20	13588	13608	17	82.35%	94.12%
hsa-miR-4772-3p	NC_004718.3	154	-28.97	2	19	10007	10028	17	88.24%	94.12%
hsa-miR-7114-5p	NC_004718.3	141	-20.14	2	18	28266	28286	16	56.25%	93.75%
hsa-miR-7107-5p	NC_004718.3	141	-24.26	2	18	10175	10196	16	56.25%	93.75%
hsa-miR-4632-5p	NC_004718.3	141	-22.48	2	18	24097	24119	16	56.25%	93.75%
hsa-miR-4649-5p	NC_004718.3	143	-25.38	2	18	28658	28680	16	68.75%	93.75%
hsa-miR-1287-5p	NC_004718.3	161	-21.64	2	18	26020	26041	16	68.75%	93.75%
hsa-miR-6134	NC_004718.3	143	-21.27	2	18	8838	8855	16	68.75%	93.75%
hsa-miR-103a-3p	NC_004718.3	147	-20.61	2	18	19691	19712	16	75.00%	93.75%
hsa-miR-3146	NC_004718.3	165	-20.9	2	18	10313	10334	16	75.00%	93.75%
hsa-miR-3117-3p	NC_004718.3	147	-20.01	2	18	1763	1782	16	75.00%	93.75%
hsa-miR-3913-3p	NC_004718.3	150	-21.19	3	19	18222	18243	16	75.00%	93.75%
hsa-miR-602	NC_004718.3	147	-26.37	2	18	190	211	16	75.00%	93.75%
hsa-miR-4453	NC_004718.3	153	-23.04	2	18	11367	11386	16	75.00%	93.75%
hsa-miR-202-3p	NC_004718.3	153	-21.72	2	18	2009	2028	16	75.00%	93.75%
hsa-miR-1229-5p	NC_004718.3	153	-35.4	2	18	28239	28262	16	75.00%	93.75%
hsa-miR-7154-5p	NC_004718.3	153	-24.43	2	18	22093	22115	16	75.00%	93.75%
hsa-miR-1185-2-3p	NC_004718.3	153	-21.37	2	18	7854	7875	16	75.00%	93.75%
hsa-miR-1185-1-3p	NC_004718.3	153	-21.37	2	18	7854	7875	16	75.00%	93.75%
hsa-miR-519e-5p	NC_004718.3	169	-23.17	2	18	22451	22472	16	81.25%	93.75%
hsa-miR-1294	NC_004718.3	145	-24	2	18	6032	6053	16	81.25%	93.75%
hsa-miR-15b-5p	NC_004718.3	163	-22.65	2	17	11289	11311	16	81.25%	93.75%
hsa-miR-7111-5p	NC_004718.3	151	-25.39	2	17	22856	22878	16	81.25%	93.75%
hsa-miR-3120-5p	NC_004718.3	154	-25.08	3	19	10558	10578	16	81.25%	93.75%
hsa-miR-6509-5p	NC_004718.3	148	-21.26	3	19	23566	23585	16	81.25%	93.75%
hsa-miR-2277-3p	NC_004718.3	146	-29.89	3	19	11951	11971	16	87.50%	93.75%
hsa-miR-103b	NC_004718.3	158	-21.29	3	19	25865	25887	16	87.50%	93.75%
hsa-miR-9851-5p	NC_004718.3	158	-26.67	3	19	18736	18757	16	87.50%	93.75%
hsa-miR-767-5p	NC_004718.3	167	-24.97	2	17	3421	3444	16	87.50%	93.75%
hsa-miR-6504-5p	NC_004718.3	177	-26.59	2	18	25300	25320	16	93.75%	93.75%
hsa-miR-4433b-3p	NC_004718.3	144	-23.83	2	17	28662	28682	15	66.67%	93.33%
hsa-miR-5004-3p	NC_004718.3	148	-22.94	2	17	12472	12493	15	73.33%	93.33%
hsa-miR-3064-5p	NC_004718.3	154	-20.16	2	17	25301	25320	15	73.33%	93.33%
hsa-miR-222-5p	NC_004718.3	148	-20.25	2	17	6087	6108	15	73.33%	93.33%
hsa-miR-6860	NC_004718.3	148	-24.89	2	17	20825	20846	15	73.33%	93.33%
hsa-miR-4776-5p	NC_004718.3	142	-23.61	2	17	28263	28283	15	73.33%	93.33%
hsa-miR-199a-3p	NC_004718.3	148	-20.79	2	17	26227	26248	15	73.33%	93.33%
hsa-miR-298	NC_004718.3	148	-20.69	2	17	12991	13014	15	73.33%	93.33%
hsa-miR-628-3p	NC_004718.3	148	-21.34	2	17	26182	26202	15	73.33%	93.33%
hsa-miR-6090	NC_004718.3	148	-30.45	2	17	28664	28682	15	73.33%	93.33%
hsa-miR-937-5p	NC_004718.3	148	-22.58	2	17	8166	8185	15	73.33%	93.33%
hsa-miR-29c-3p	NC_004718.3	160	-21.77	2	17	19395	19416	15	73.33%	93.33%
hsa-miR-549a-5p	NC_004718.3	142	-20.25	2	16	15582	15604	15	73.33%	93.33%
hsa-miR-199b-3p	NC_004718.3	148	-20.79	2	17	26227	26248	15	73.33%	93.33%
hsa-miR-7159-5p	NC_004718.3	149	-20.3	3	18	3627	3647	15	80.00%	93.33%
hsa-miR-575	NC_004718.3	146	-23.47	2	16	18321	18340	15	80.00%	93.33%
hsa-miR-4257	NC_004718.3	164	-22.88	2	17	2508	2525	15	80.00%	93.33%
hsa-miR-494-5p	NC_004718.3	143	-20.18	3	17	4902	4925	15	80.00%	93.33%
hsa-miR-770-5p	NC_004718.3	152	-26.91	2	17	24088	24110	15	80.00%	93.33%
hsa-miR-622	NC_004718.3	140	-26.36	2	17	23631	23651	15	80.00%	93.33%
hsa-miR-6747-3p	NC_004718.3	146	-25.92	2	17	1452	1471	15	80.00%	93.33%
hsa-miR-520f-3p	NC_004718.3	143	-20.13	3	17	3779	3801	15	80.00%	93.33%
hsa-miR-8060	NC_004718.3	152	-21.51	2	17	25669	25692	15	80.00%	93.33%
hsa-miR-4680-5p	NC_004718.3	146	-20.79	2	17	14044	14065	15	80.00%	93.33%
hsa-miR-6838-5p	NC_004718.3	140	-22.17	2	17	26800	26821	15	80.00%	93.33%
hsa-miR-1229-5p	NC_004718.3	152	-21.33	2	17	21279	21302	15	80.00%	93.33%
hsa-miR-10526-3p	NC_004718.3	146	-21.52	2	17	25378	25396	15	80.00%	93.33%
hsa-miR-4761-3p	NC_004718.3	152	-25.31	2	17	25165	25185	15	80.00%	93.33%
hsa-miR-29a-3p	NC_004718.3	164	-24.37	2	17	19395	19416	15	80.00%	93.33%
hsa-miR-503-5p	NC_004718.3	152	-25.72	2	17	11551	11573	15	80.00%	93.33%
hsa-miR-6841-5p	NC_004718.3	152	-21.71	2	17	9723	9744	15	80.00%	93.33%
hsa-miR-6754-3p	NC_004718.3	143	-25.88	3	18	28752	28772	15	80.00%	93.33%
hsa-miR-4774-3p	NC_004718.3	150	-22.32	2	16	16445	16466	15	86.67%	93.33%
hsa-miR-4709-5p	NC_004718.3	168	-21.53	2	17	9772	9793	15	86.67%	93.33%
hsa-miR-564	NC_004718.3	156	-24.71	2	17	28581	28599	15	86.67%	93.33%
hsa-miR-539-5p	NC_004718.3	168	-22.68	2	17	29313	29334	15	86.67%	93.33%
hsa-miR-5004-3p	NC_004718.3	148	-22.92	2	17	13	34	15	93.33%	93.33%
hsa-miR-6823-3p	NC_004718.3	142	-28.61	4	19	28639	28659	15	93.33%	93.33%
hsa-miR-3934-3p	NC_004718.3	172	-25.15	2	17	24850	24871	15	93.33%	93.33%
hsa-miR-1915-5p	NC_004718.3	155	-22.95	2	16	28210	28231	14	71.43%	92.86%
hsa-miR-3147	NC_004718.3	143	-20.39	2	16	9731	9754	14	71.43%	92.86%
hsa-miR-5587-5p	NC_004718.3	143	-25.33	2	16	239	256	14	71.43%	92.86%
hsa-miR-4255	NC_004718.3	143	-21.76	2	16	11312	11328	14	71.43%	92.86%
hsa-miR-503-5p	NC_004718.3	143	-23.35	2	16	26580	26602	14	71.43%	92.86%
hsa-miR-5190	NC_004718.3	149	-22	2	15	15936	15957	14	71.43%	92.86%
hsa-miR-4710	NC_004718.3	141	-25.37	2	16	15849	15865	14	78.57%	92.86%
hsa-miR-4476	NC_004718.3	144	-21.3	3	17	24575	24596	14	78.57%	92.86%
hsa-miR-892b	NC_004718.3	147	-26.13	2	16	640	661	14	78.57%	92.86%
hsa-miR-6510-5p	NC_004718.3	144	-22.67	3	17	4863	4884	14	78.57%	92.86%
hsa-miR-6806-5p	NC_004718.3	141	-20.3	2	15	11142	11166	14	78.57%	92.86%
hsa-miR-187-3p	NC_004718.3	147	-20.1	2	16	10111	10132	14	78.57%	92.86%
hsa-miR-7108-5p	NC_004718.3	159	-23.6	2	16	16046	16066	14	78.57%	92.86%
hsa-miR-186-3p	NC_004718.3	153	-23.61	2	15	18507	18529	14	78.57%	92.86%
hsa-miR-769-5p	NC_004718.3	147	-20.5	2	16	23866	23887	14	78.57%	92.86%
hsa-miR-504-3p	NC_004718.3	141	-20.46	2	15	12461	12482	14	78.57%	92.86%
hsa-miR-4722-3p	NC_004718.3	141	-23.3	2	15	26610	26632	14	78.57%	92.86%
hsa-miR-4283	NC_004718.3	141	-24.76	2	16	14122	14137	14	78.57%	92.86%
hsa-miR-6763-5p	NC_004718.3	147	-27.91	2	16	26845	26863	14	78.57%	92.86%
hsa-miR-4294	NC_004718.3	141	-21.01	2	15	22424	22441	14	78.57%	92.86%
hsa-miR-4514	NC_004718.3	157	-25.65	2	15	1365	1383	14	85.71%	92.86%
hsa-miR-4514	NC_004718.3	151	-22.84	2	16	17667	17684	14	85.71%	92.86%
hsa-miR-1471	NC_004718.3	145	-30.45	2	15	869	891	14	85.71%	92.86%
hsa-miR-550a-5p	NC_004718.3	142	-24.67	3	16	9997	10020	14	85.71%	92.86%
hsa-miR-5192	NC_004718.3	145	-22.84	2	15	7731	7753	14	85.71%	92.86%
hsa-miR-4293	NC_004718.3	157	-23.7	2	15	10178	10195	14	85.71%	92.86%
hsa-miR-3935	NC_004718.3	145	-21.19	2	16	2828	2848	14	85.71%	92.86%
hsa-miR-3689b-3p	NC_004718.3	145	-20.52	2	16	8877	8897	14	85.71%	92.86%
hsa-miR-612	NC_004718.3	142	-23.42	3	17	27359	27382	14	85.71%	92.86%
hsa-miR-3689c	NC_004718.3	145	-20.52	2	16	8877	8897	14	85.71%	92.86%
hsa-miR-922	NC_004718.3	145	-20.05	2	16	21889	21910	14	85.71%	92.86%
hsa-miR-4456	NC_004718.3	142	-21.1	3	16	3804	3821	14	85.71%	92.86%
hsa-miR-550a-3-5p	NC_004718.3	142	-22.01	3	16	10000	10020	14	85.71%	92.86%
hsa-miR-498-3p	NC_004718.3	163	-22.6	2	16	13147	13169	14	85.71%	92.86%
hsa-miR-770-5p	NC_004718.3	146	-23.38	3	16	10489	10512	14	92.86%	92.86%
hsa-miR-103a-3p	NC_004718.3	143	-20.93	2	16	13928	13950	14	92.86%	92.86%
hsa-miR-6841-5p	NC_004718.3	167	-25.58	2	16	1159	1180	14	92.86%	92.86%
hsa-miR-107	NC_004718.3	143	-20.76	2	16	13928	13950	14	92.86%	92.86%
hsa-miR-16-5p	NC_004718.3	161	-20.03	2	16	25505	25525	14	92.86%	92.86%
hsa-miR-3150b-3p	NC_004718.3	142	-20.42	2	15	1598	1618	13	76.92%	92.31%
hsa-miR-1226-3p	NC_004718.3	148	-22.81	2	14	9325	9347	13	76.92%	92.31%
hsa-miR-93-5p	NC_004718.3	154	-20.71	2	15	4674	4696	13	76.92%	92.31%
hsa-miR-4738-3p	NC_004718.3	154	-21.7	2	15	14454	14475	13	76.92%	92.31%
hsa-miR-4538	NC_004718.3	154	-20.5	2	15	7900	7921	13	76.92%	92.31%
hsa-miR-4257	NC_004718.3	158	-21.14	2	15	24013	24030	13	84.62%	92.31%
hsa-miR-6799-5p	NC_004718.3	146	-21.74	2	15	8877	8896	13	84.62%	92.31%
hsa-miR-621	NC_004718.3	146	-21.51	2	15	23914	23934	13	84.62%	92.31%
hsa-miR-554	NC_004718.3	158	-21.29	2	15	1456	1476	13	84.62%	92.31%
hsa-miR-3652	NC_004718.3	140	-20.51	2	15	19244	19260	13	84.62%	92.31%
hsa-miR-6764-5p	NC_004718.3	152	-23.59	2	15	21060	21080	13	84.62%	92.31%
hsa-miR-3666	NC_004718.3	146	-20.24	2	15	16528	16548	13	84.62%	92.31%
hsa-miR-4291	NC_004718.3	152	-21.43	2	15	17493	17507	13	84.62%	92.31%
hsa-miR-15b-5p	NC_004718.3	152	-21.41	2	14	5298	5320	13	84.62%	92.31%
hsa-miR-323a-3p	NC_004718.3	152	-20.82	2	14	21349	21370	13	84.62%	92.31%
hsa-miR-3177-5p	NC_004718.3	152	-21.79	2	14	13074	13097	13	84.62%	92.31%
hsa-miR-6875-5p	NC_004718.3	146	-29.47	2	15	1521	1541	13	84.62%	92.31%
hsa-miR-550a-3p	NC_004718.3	140	-21.07	2	14	1451	1473	13	84.62%	92.31%
hsa-miR-1226-5p	NC_004718.3	146	-22.78	2	15	17074	17099	13	84.62%	92.31%
hsa-miR-770-5p	NC_004718.3	156	-25.45	2	15	23078	23099	13	92.31%	92.31%
hsa-miR-3972	NC_004718.3	156	-24.95	2	14	15145	15167	13	92.31%	92.31%
hsa-miR-4293	NC_004718.3	156	-22.04	2	15	26685	26700	13	92.31%	92.31%
hsa-miR-6744-3p	NC_004718.3	141	-23.76	2	14	357	379	12	58.33%	91.67%
hsa-miR-4430	NC_004718.3	141	-23.96	2	14	19243	19260	12	83.33%	91.67%
hsa-miR-4776-3p	NC_004718.3	153	-20.24	2	14	28283	28305	12	83.33%	91.67%
hsa-miR-6819-5p	NC_004718.3	153	-22.85	2	14	22878	22899	12	83.33%	91.67%
hsa-miR-6802-5p	NC_004718.3	141	-20.92	2	14	22884	22903	12	83.33%	91.67%
hsa-miR-4717-3p	NC_004718.3	147	-21.42	2	13	5537	5558	12	83.33%	91.67%
hsa-miR-181d-3p	NC_004718.3	141	-24.49	2	14	15401	15421	12	83.33%	91.67%
hsa-miR-4287	NC_004718.3	153	-20.98	2	14	1448	1466	12	83.33%	91.67%
hsa-miR-4436a	NC_004718.3	151	-21.91	2	13	1358	1379	12	91.67%	91.67%
hsa-miR-564	NC_004718.3	142	-21.87	3	15	13420	13438	12	91.67%	91.67%
hsa-miR-6890-3p	NC_004718.3	151	-21.89	2	14	749	767	12	91.67%	91.67%
hsa-miR-4667-3p	NC_004718.3	157	-20.33	2	14	3482	3502	12	91.67%	91.67%
hsa-miR-3675-5p	NC_004718.3	142	-22.29	3	15	19809	19831	12	91.67%	91.67%
hsa-miR-6765-5p	NC_004718.3	141	-25.84	2	23	12009	12034	22	59.09%	90.91%
hsa-miR-6730-5p	NC_004718.3	159	-26.87	2	22	21717	21741	22	72.73%	90.91%
hsa-miR-7845-5p	NC_004718.3	144	-20.1	2	13	12401	12421	11	72.73%	90.91%
hsa-miR-6765-3p	NC_004718.3	146	-20.24	2	13	18381	18400	11	90.91%	90.91%
hsa-miR-197-5p	NC_004718.3	146	-20.58	2	13	20558	20579	11	90.91%	90.91%
hsa-miR-515-3p	NC_004718.3	152	-20.01	2	13	2301	2322	11	90.91%	90.91%
hsa-miR-623	NC_004718.3	140	-27.15	2	22	26751	26774	21	61.90%	90.48%
hsa-miR-6812-5p	NC_004718.3	140	-27.36	2	23	17688	17711	21	61.90%	90.48%
hsa-miR-1184	NC_004718.3	152	-21.69	2	22	513	536	21	61.90%	90.48%
hsa-miR-4692	NC_004718.3	146	-21.18	2	21	11058	11081	21	61.90%	90.48%
hsa-miR-6806-5p	NC_004718.3	144	-26.54	2	23	18659	18681	21	66.67%	90.48%
hsa-miR-1244	NC_004718.3	160	-20.47	2	23	26338	26362	21	71.43%	90.48%
hsa-miR-3147	NC_004718.3	149	-29.17	3	23	22195	22219	21	76.19%	90.48%
hsa-miR-29b-2-5p	NC_004718.3	158	-25.31	2	21	3860	3883	21	76.19%	90.48%
hsa-miR-4796-3p	NC_004718.3	151	-26.27	2	21	13750	13773	21	76.19%	90.48%
hsa-miR-19b-1-5p	NC_004718.3	180	-25.4	2	22	14138	14161	21	80.95%	90.48%
hsa-miR-505-3p	NC_004718.3	166	-33.95	2	21	12482	12505	21	85.71%	90.48%
hsa-miR-221-3p	NC_004718.3	143	-20.79	2	22	3393	3414	20	55.00%	90.00%
hsa-miR-574-5p	NC_004718.3	153	-22.39	2	22	5319	5341	20	60.00%	90.00%
hsa-miR-1238-5p	NC_004718.3	145	-22.7	2	22	17356	17378	20	65.00%	90.00%
hsa-miR-372-3p	NC_004718.3	151	-21.52	2	21	22966	22989	20	65.00%	90.00%
hsa-miR-323b-5p	NC_004718.3	145	-22.83	2	22	12529	12551	20	65.00%	90.00%
hsa-let-7d-5p	NC_004718.3	157	-20.57	2	20	8905	8928	20	65.00%	90.00%
hsa-miR-7112-3p	NC_004718.3	155	-25.44	2	21	5481	5504	20	70.00%	90.00%
hsa-miR-323b-5p	NC_004718.3	155	-26.46	2	21	20262	20285	20	70.00%	90.00%
hsa-miR-589-5p	NC_004718.3	149	-27.62	2	21	9193	9214	20	70.00%	90.00%
hsa-miR-1305	NC_004718.3	155	-20.62	2	21	16656	16678	20	70.00%	90.00%
hsa-miR-221-3p	NC_004718.3	149	-20.35	2	21	17138	17160	20	70.00%	90.00%
hsa-miR-382-5p	NC_004718.3	167	-22.01	2	21	20264	20286	20	70.00%	90.00%
hsa-miR-6081	NC_004718.3	154	-34.19	2	20	24094	24119	20	70.00%	90.00%
hsa-miR-34c-5p	NC_004718.3	155	-22.04	2	22	24042	24063	20	70.00%	90.00%
hsa-miR-362-5p	NC_004718.3	158	-29.6	3	23	14458	14481	20	70.00%	90.00%
hsa-miR-574-5p	NC_004718.3	154	-21.97	2	20	27437	27461	20	70.00%	90.00%
hsa-miR-141-5p	NC_004718.3	141	-23.95	2	21	9088	9109	20	75.00%	90.00%
hsa-miR-514b-5p	NC_004718.3	165	-24.6	2	21	4013	4034	20	75.00%	90.00%
hsa-miR-30b-3p	NC_004718.3	153	-28.24	2	21	7734	7755	20	75.00%	90.00%
hsa-miR-122b-5p	NC_004718.3	156	-22.21	3	22	1714	1737	20	75.00%	90.00%
hsa-miR-513c-5p	NC_004718.3	171	-25.53	2	21	1600	1622	20	75.00%	90.00%
hsa-miR-8055	NC_004718.3	153	-28.4	2	22	10235	10255	20	75.00%	90.00%
hsa-miR-362-3p	NC_004718.3	165	-21.41	2	21	5431	5452	20	75.00%	90.00%
hsa-miR-4774-5p	NC_004718.3	171	-21.85	2	21	18078	18100	20	75.00%	90.00%
hsa-miR-4524b-5p	NC_004718.3	157	-27.14	2	20	10597	10619	20	80.00%	90.00%
hsa-miR-589-3p	NC_004718.3	142	-27.47	3	23	23444	23467	20	80.00%	90.00%
hsa-miR-3192-5p	NC_004718.3	142	-25.36	3	21	8874	8898	20	80.00%	90.00%
hsa-miR-6791-5p	NC_004718.3	143	-22.92	2	12	11655	11676	10	80.00%	90.00%
hsa-miR-641	NC_004718.3	179	-22.52	2	22	23511	23533	20	85.00%	90.00%
hsa-miR-3142	NC_004718.3	166	-27.38	2	20	19980	20003	20	85.00%	90.00%
hsa-miR-593-3p	NC_004718.3	147	-20.79	2	12	29261	29279	10	90.00%	90.00%
hsa-miR-128-3p	NC_004718.3	147	-21.07	2	12	26885	26905	10	90.00%	90.00%
hsa-miR-4685-5p	NC_004718.3	147	-24.57	2	12	21054	21079	10	90.00%	90.00%
hsa-miR-197-5p	NC_004718.3	148	-22.88	2	21	8832	8854	19	57.89%	89.47%
hsa-miR-6879-5p	NC_004718.3	148	-21.87	2	21	27575	27596	19	57.89%	89.47%
hsa-miR-4457	NC_004718.3	152	-20.08	2	21	16824	16845	19	63.16%	89.47%
hsa-let-7g-5p	NC_004718.3	140	-20.95	2	21	9367	9388	19	63.16%	89.47%
hsa-miR-519e-3p	NC_004718.3	164	-22.13	2	21	25830	25851	19	63.16%	89.47%
hsa-miR-4676-5p	NC_004718.3	142	-22.51	3	20	11494	11516	19	63.16%	89.47%
hsa-miR-891a-3p	NC_004718.3	152	-20.05	2	21	24625	24646	19	63.16%	89.47%
hsa-miR-4647	NC_004718.3	152	-21.96	2	21	11827	11849	19	63.16%	89.47%
hsa-miR-4725-3p	NC_004718.3	140	-28.27	2	21	29314	29335	19	63.16%	89.47%
hsa-miR-584-3p	NC_004718.3	152	-21.11	2	21	19109	19130	19	63.16%	89.47%
hsa-miR-6743-5p	NC_004718.3	140	-24.47	2	21	1693	1714	19	63.16%	89.47%
hsa-miR-12118	NC_004718.3	145	-21.73	2	19	6959	6980	19	63.16%	89.47%
hsa-miR-338-3p	NC_004718.3	146	-23.05	2	21	12906	12926	19	63.16%	89.47%
hsa-miR-4528	NC_004718.3	140	-21.26	2	21	11167	11188	19	63.16%	89.47%
hsa-miR-6861-5p	NC_004718.3	164	-26.47	2	21	3	24	19	63.16%	89.47%
hsa-miR-98-5p	NC_004718.3	158	-21.21	2	21	8908	8928	19	63.16%	89.47%
hsa-miR-1180-3p	NC_004718.3	152	-24.34	2	21	18632	18653	19	63.16%	89.47%
hsa-miR-2276-3p	NC_004718.3	144	-24.23	2	21	26548	26569	19	68.42%	89.47%
hsa-miR-4765	NC_004718.3	162	-21.78	2	21	2354	2374	19	68.42%	89.47%
hsa-miR-3689a-5p	NC_004718.3	149	-26.28	2	21	16321	16340	19	68.42%	89.47%
hsa-miR-494-5p	NC_004718.3	144	-23.36	2	21	12529	12551	19	68.42%	89.47%
hsa-miR-154-5p	NC_004718.3	156	-29.42	2	21	18707	18728	19	68.42%	89.47%
hsa-miR-3129-5p	NC_004718.3	150	-22.93	2	20	6919	6941	19	68.42%	89.47%
hsa-miR-3129-5p	NC_004718.3	144	-20.78	2	21	1843	1864	19	68.42%	89.47%
hsa-miR-3689e	NC_004718.3	149	-26.28	2	21	16321	16340	19	68.42%	89.47%
hsa-miR-3166	NC_004718.3	162	-20.51	2	20	5119	5142	19	68.42%	89.47%
hsa-miR-365a-5p	NC_004718.3	141	-23.45	3	22	23982	24004	19	68.42%	89.47%
hsa-miR-1304-5p	NC_004718.3	144	-22.97	2	21	9839	9860	19	68.42%	89.47%
hsa-miR-3158-3p	NC_004718.3	144	-21.41	2	21	362	381	19	68.42%	89.47%
hsa-miR-499a-3p	NC_004718.3	147	-20.56	3	21	18769	18791	19	68.42%	89.47%
hsa-miR-499a-3p	NC_004718.3	144	-20.98	2	21	18221	18242	19	68.42%	89.47%
hsa-miR-193a-5p	NC_004718.3	168	-29.06	2	21	1371	1392	19	68.42%	89.47%
hsa-miR-12128	NC_004718.3	161	-24.67	2	19	12396	12423	19	68.42%	89.47%
hsa-miR-410-5p	NC_004718.3	150	-21.21	2	20	20264	20285	19	68.42%	89.47%
hsa-miR-6838-5p	NC_004718.3	168	-23.12	2	21	11552	11573	19	68.42%	89.47%
hsa-miR-4537	NC_004718.3	156	-22.58	2	21	25076	25097	19	68.42%	89.47%
hsa-miR-9851-5p	NC_004718.3	150	-22.39	2	21	3631	3651	19	68.42%	89.47%
hsa-miR-3689b-5p	NC_004718.3	149	-26.28	2	21	16321	16340	19	68.42%	89.47%
hsa-miR-365b-5p	NC_004718.3	150	-24.11	2	20	13494	13516	19	68.42%	89.47%
hsa-miR-6831-5p	NC_004718.3	162	-24.17	2	20	8830	8854	19	68.42%	89.47%
hsa-miR-299-3p	NC_004718.3	150	-21.62	2	20	24608	24630	19	68.42%	89.47%
hsa-let-7e-5p	NC_004718.3	156	-21.52	2	21	8836	8855	19	68.42%	89.47%
hsa-miR-106b-5p	NC_004718.3	142	-21.52	2	20	17510	17531	19	73.68%	89.47%
hsa-miR-6500-3p	NC_004718.3	148	-21.93	2	20	13035	13055	19	73.68%	89.47%
hsa-miR-6839-3p	NC_004718.3	142	-22.43	2	21	2151	2171	19	73.68%	89.47%
hsa-miR-1912-5p	NC_004718.3	142	-23.5	2	21	19023	19043	19	73.68%	89.47%
hsa-miR-548ax	NC_004718.3	142	-20.46	2	20	6239	6261	19	73.68%	89.47%
hsa-miR-3616-3p	NC_004718.3	154	-21.74	2	20	4111	4134	19	73.68%	89.47%
hsa-miR-624-5p	NC_004718.3	148	-20.21	2	21	12905	12924	19	73.68%	89.47%
hsa-miR-363-5p	NC_004718.3	141	-23.54	2	19	22099	22122	19	73.68%	89.47%
hsa-miR-5582-5p	NC_004718.3	154	-21.75	2	21	14626	14646	19	73.68%	89.47%
hsa-miR-8060	NC_004718.3	160	-22.72	2	21	9368	9391	19	73.68%	89.47%
hsa-miR-5092	NC_004718.3	166	-25.88	2	20	18208	18230	19	73.68%	89.47%
hsa-miR-3612	NC_004718.3	154	-21.35	2	21	22143	22163	19	73.68%	89.47%
hsa-miR-4711-5p	NC_004718.3	148	-21.92	2	21	21985	22007	19	73.68%	89.47%
hsa-miR-196a-5p	NC_004718.3	148	-27.71	2	21	962	983	19	73.68%	89.47%
hsa-miR-519c-3p	NC_004718.3	148	-22.02	2	21	4024	4045	19	73.68%	89.47%
hsa-miR-520a-5p	NC_004718.3	150	-20.65	3	20	26539	26561	19	73.68%	89.47%
hsa-miR-383-5p	NC_004718.3	172	-22.81	2	21	2912	2933	19	73.68%	89.47%
hsa-miR-519b-3p	NC_004718.3	152	-24.26	2	21	4024	4045	19	78.95%	89.47%
hsa-miR-105-3p	NC_004718.3	146	-21.62	2	20	22204	22226	19	78.95%	89.47%
hsa-miR-556-3p	NC_004718.3	143	-21.64	3	21	12091	12113	19	78.95%	89.47%
hsa-miR-29b-1-5p	NC_004718.3	169	-22.58	2	19	15378	15403	19	78.95%	89.47%
hsa-miR-4645-3p	NC_004718.3	149	-22.81	3	20	13103	13126	19	78.95%	89.47%
hsa-miR-1305	NC_004718.3	158	-21.49	2	20	14772	14794	19	78.95%	89.47%
hsa-miR-29a-5p	NC_004718.3	143	-21.28	3	21	26879	26901	19	78.95%	89.47%
hsa-miR-622	NC_004718.3	158	-30.33	2	20	23375	23396	19	78.95%	89.47%
hsa-miR-4720-5p	NC_004718.3	170	-22.66	2	21	8553	8573	19	78.95%	89.47%
hsa-miR-26a-5p	NC_004718.3	157	-22.03	2	21	7895	7914	19	78.95%	89.47%
hsa-miR-26a-5p	NC_004718.3	143	-21.95	2	20	3752	3774	19	78.95%	89.47%
hsa-miR-187-3p	NC_004718.3	149	-24.44	3	21	10558	10579	19	78.95%	89.47%
hsa-miR-3935	NC_004718.3	140	-25.71	2	20	15039	15060	19	78.95%	89.47%
hsa-miR-500a-5p	NC_004718.3	140	-30.22	4	22	28287	28310	19	78.95%	89.47%
hsa-miR-4802-5p	NC_004718.3	158	-25.3	2	21	23625	23645	19	78.95%	89.47%
hsa-miR-6738-3p	NC_004718.3	143	-23.88	3	21	19923	19947	19	78.95%	89.47%
hsa-miR-4428	NC_004718.3	164	-24.39	2	20	2917	2938	19	78.95%	89.47%
hsa-miR-3154	NC_004718.3	176	-26.76	2	21	22479	22500	19	78.95%	89.47%
hsa-miR-12127	NC_004718.3	146	-26.4	4	23	26438	26462	19	78.95%	89.47%
hsa-let-7i-5p	NC_004718.3	156	-25.71	2	21	5462	5481	19	84.21%	89.47%
hsa-miR-4802-3p	NC_004718.3	168	-23.9	2	19	5533	5557	19	84.21%	89.47%
hsa-miR-655-3p	NC_004718.3	156	-23.06	2	21	11735	11756	19	84.21%	89.47%
hsa-miR-3190-3p	NC_004718.3	153	-29.88	3	22	10883	10903	19	84.21%	89.47%
hsa-miR-1202	NC_004718.3	151	-22.58	2	20	10179	10199	18	50.00%	88.89%
hsa-miR-4433b-3p	NC_004718.3	143	-20.28	2	20	21303	21323	18	55.56%	88.89%
hsa-miR-1202	NC_004718.3	143	-20.5	2	20	8856	8876	18	55.56%	88.89%
hsa-miR-10226	NC_004718.3	143	-23.19	2	20	8685	8706	18	55.56%	88.89%
hsa-miR-7154-3p	NC_004718.3	141	-24.04	2	19	24605	24625	18	61.11%	88.89%
hsa-miR-3192-5p	NC_004718.3	141	-22.18	2	20	13521	13542	18	61.11%	88.89%
hsa-miR-4695-5p	NC_004718.3	147	-22.62	2	20	26672	26693	18	61.11%	88.89%
hsa-miR-3131	NC_004718.3	147	-20.71	2	20	19303	19325	18	61.11%	88.89%
hsa-miR-4523	NC_004718.3	141	-21.74	2	19	5107	5128	18	61.11%	88.89%
hsa-miR-8077	NC_004718.3	147	-26.11	2	20	9495	9516	18	61.11%	88.89%
hsa-miR-1299	NC_004718.3	144	-21.07	3	21	25482	25503	18	61.11%	88.89%
hsa-miR-3661	NC_004718.3	145	-21.04	2	20	27081	27101	18	66.67%	88.89%
hsa-miR-6821-5p	NC_004718.3	145	-24.99	2	19	12166	12189	18	66.67%	88.89%
hsa-miR-4757-5p	NC_004718.3	151	-24.67	2	20	2880	2902	18	66.67%	88.89%
hsa-miR-622	NC_004718.3	145	-23.73	2	20	16152	16171	18	66.67%	88.89%
hsa-miR-4690-5p	NC_004718.3	145	-20.04	2	20	18919	18939	18	66.67%	88.89%
hsa-miR-410-5p	NC_004718.3	145	-21.6	2	20	29324	29343	18	66.67%	88.89%
hsa-miR-497-5p	NC_004718.3	157	-21.69	2	20	11551	11570	18	66.67%	88.89%
hsa-miR-6507-5p	NC_004718.3	163	-20.19	2	20	19058	19078	18	66.67%	88.89%
hsa-miR-381-3p	NC_004718.3	140	-22.17	3	21	25169	25190	18	72.22%	88.89%
hsa-miR-4797-3p	NC_004718.3	149	-21.56	2	20	23876	23895	18	72.22%	88.89%
hsa-miR-191-3p	NC_004718.3	149	-21.91	2	20	2157	2177	18	72.22%	88.89%
hsa-miR-6751-5p	NC_004718.3	140	-29.76	3	21	25372	25394	18	72.22%	88.89%
hsa-miR-6807-5p	NC_004718.3	160	-24.4	2	20	9551	9570	18	72.22%	88.89%
hsa-miR-543	NC_004718.3	143	-22.29	2	18	17171	17194	18	72.22%	88.89%
hsa-miR-30a-3p	NC_004718.3	152	-22.65	3	21	23662	23683	18	72.22%	88.89%
hsa-miR-525-5p	NC_004718.3	149	-25.5	2	20	2727	2746	18	72.22%	88.89%
hsa-miR-6500-3p	NC_004718.3	149	-28.07	2	20	15328	15347	18	72.22%	88.89%
hsa-miR-323b-5p	NC_004718.3	145	-22.24	3	19	806	830	18	72.22%	88.89%
hsa-miR-2681-3p	NC_004718.3	140	-20.87	3	19	10354	10377	18	72.22%	88.89%
hsa-miR-548ac	NC_004718.3	152	-21.3	3	21	13486	13507	18	72.22%	88.89%
hsa-miR-365a-5p	NC_004718.3	143	-24.07	2	20	1701	1723	18	72.22%	88.89%
hsa-miR-4645-3p	NC_004718.3	145	-20.98	3	21	15113	15132	18	72.22%	88.89%
hsa-miR-431-5p	NC_004718.3	161	-24.33	2	20	7517	7536	18	72.22%	88.89%
hsa-miR-124-3p	NC_004718.3	140	-21.7	3	19	16200	16223	18	72.22%	88.89%
hsa-miR-526b-5p	NC_004718.3	155	-29.19	2	20	22403	22425	18	72.22%	88.89%
hsa-miR-20b-3p	NC_004718.3	155	-20.55	2	20	25344	25365	18	72.22%	88.89%
hsa-miR-1181	NC_004718.3	148	-32.79	2	20	28400	28418	18	72.22%	88.89%
hsa-miR-4647	NC_004718.3	149	-20.86	2	20	13407	13428	18	72.22%	88.89%
hsa-miR-4453	NC_004718.3	161	-28.24	2	19	7901	7921	18	72.22%	88.89%
hsa-miR-3177-3p	NC_004718.3	146	-24.39	3	20	942	963	18	72.22%	88.89%
hsa-miR-544b	NC_004718.3	149	-20.36	2	19	23722	23744	18	72.22%	88.89%
hsa-miR-6828-5p	NC_004718.3	149	-21.76	2	19	3494	3516	18	72.22%	88.89%
hsa-miR-630	NC_004718.3	140	-20.99	3	21	29458	29479	18	72.22%	88.89%
hsa-miR-3194-5p	NC_004718.3	161	-28.37	2	20	15147	15166	18	72.22%	88.89%
hsa-miR-4728-5p	NC_004718.3	152	-24.83	3	21	3027	3049	18	72.22%	88.89%
hsa-miR-4280	NC_004718.3	149	-21.37	2	19	14552	14573	18	72.22%	88.89%
hsa-miR-378a-3p	NC_004718.3	152	-21.53	3	21	7818	7839	18	72.22%	88.89%
hsa-miR-654-5p	NC_004718.3	143	-29.14	2	20	15368	15389	18	72.22%	88.89%
hsa-miR-153-5p	NC_004718.3	155	-20.45	2	20	2762	2783	18	72.22%	88.89%
hsa-miR-378c	NC_004718.3	152	-22.26	3	21	7815	7839	18	72.22%	88.89%
hsa-miR-6804-5p	NC_004718.3	149	-22.86	2	19	8874	8895	18	72.22%	88.89%
hsa-miR-4704-5p	NC_004718.3	152	-24.9	3	21	94	115	18	72.22%	88.89%
hsa-miR-4709-3p	NC_004718.3	144	-21.78	3	21	24749	24771	18	77.78%	88.89%
hsa-miR-4777-5p	NC_004718.3	159	-20.53	2	20	8315	8336	18	77.78%	88.89%
hsa-miR-875-3p	NC_004718.3	141	-20.33	2	20	8846	8865	18	77.78%	88.89%
hsa-miR-519a-3p	NC_004718.3	147	-20.55	2	20	4024	4045	18	77.78%	88.89%
hsa-miR-371a-3p	NC_004718.3	147	-20.46	2	19	528	550	18	77.78%	88.89%
hsa-miR-124-5p	NC_004718.3	144	-23.11	3	19	23737	23760	18	77.78%	88.89%
hsa-miR-6721-5p	NC_004718.3	150	-23.78	3	21	12962	12983	18	77.78%	88.89%
hsa-miR-542-3p	NC_004718.3	159	-20.5	2	20	15452	15473	18	77.78%	88.89%
hsa-miR-337-5p	NC_004718.3	141	-20.09	2	20	15641	15660	18	77.78%	88.89%
hsa-miR-11401	NC_004718.3	159	-24.99	2	19	11299	11318	18	77.78%	88.89%
hsa-miR-3973	NC_004718.3	165	-21.54	2	19	11556	11579	18	77.78%	88.89%
hsa-miR-6769a-5p	NC_004718.3	147	-24.14	2	19	17049	17069	18	77.78%	88.89%
hsa-miR-4513	NC_004718.3	150	-26.63	3	21	2404	2424	18	77.78%	88.89%
hsa-miR-6833-5p	NC_004718.3	141	-24.47	2	20	167	187	18	77.78%	88.89%
hsa-miR-26b-5p	NC_004718.3	152	-21.76	2	20	7896	7914	18	77.78%	88.89%
hsa-miR-2355-3p	NC_004718.3	164	-21.75	2	18	22672	22695	18	77.78%	88.89%
hsa-miR-301a-3p	NC_004718.3	141	-20.63	2	19	27895	27918	18	77.78%	88.89%
hsa-miR-4724-3p	NC_004718.3	165	-21	2	20	10504	10523	18	77.78%	88.89%
hsa-miR-5004-5p	NC_004718.3	153	-20.61	2	20	308	328	18	77.78%	88.89%
hsa-miR-497-5p	NC_004718.3	165	-21.32	2	19	9415	9436	18	77.78%	88.89%
hsa-miR-6895-5p	NC_004718.3	147	-25.83	2	19	20791	20811	18	77.78%	88.89%
hsa-miR-8077	NC_004718.3	165	-25.24	2	19	28276	28298	18	77.78%	88.89%
hsa-miR-433-5p	NC_004718.3	144	-23.82	3	21	8786	8807	18	77.78%	88.89%
hsa-miR-934	NC_004718.3	141	-24.03	2	19	9184	9206	18	77.78%	88.89%
hsa-miR-505-5p	NC_004718.3	156	-25.51	3	21	7268	7289	18	77.78%	88.89%
hsa-miR-574-5p	NC_004718.3	147	-25.33	2	20	29373	29395	18	77.78%	88.89%
hsa-miR-514b-3p	NC_004718.3	144	-24.87	3	20	8626	8646	18	77.78%	88.89%
hsa-miR-379-5p	NC_004718.3	163	-23.71	2	20	29445	29465	18	83.33%	88.89%
hsa-miR-6770-3p	NC_004718.3	169	-24.89	2	19	15094	15115	18	83.33%	88.89%
hsa-miR-330-5p	NC_004718.3	154	-31.13	3	21	28457	28477	18	83.33%	88.89%
hsa-miR-6513-3p	NC_004718.3	151	-24.93	2	20	8185	8205	18	83.33%	88.89%
hsa-miR-499a-3p	NC_004718.3	160	-22.37	3	21	13811	13832	18	83.33%	88.89%
hsa-miR-4526	NC_004718.3	148	-26.69	3	19	1364	1387	18	83.33%	88.89%
hsa-miR-7850-5p	NC_004718.3	157	-23.26	2	19	27958	27979	18	83.33%	88.89%
hsa-miR-8059	NC_004718.3	157	-20.84	2	19	9068	9090	18	83.33%	88.89%
hsa-miR-520a-5p	NC_004718.3	163	-23.07	2	20	3135	3153	18	83.33%	88.89%
hsa-miR-5699-3p	NC_004718.3	154	-22.55	3	20	27616	27638	18	83.33%	88.89%
hsa-miR-1469	NC_004718.3	142	-22.25	2	11	28225	28246	9	88.89%	88.89%
hsa-miR-7705	NC_004718.3	143	-20.67	4	21	20177	20200	18	88.89%	88.89%
hsa-miR-6786-5p	NC_004718.3	142	-21.41	2	11	25971	25991	9	88.89%	88.89%
hsa-miR-622	NC_004718.3	142	-21.35	2	19	19191	19211	17	58.82%	88.24%
hsa-miR-7108-5p	NC_004718.3	142	-22.65	2	19	2672	2692	17	58.82%	88.24%
hsa-miR-433-5p	NC_004718.3	142	-22.28	2	19	7115	7136	17	58.82%	88.24%
hsa-miR-1225-5p	NC_004718.3	142	-26.97	2	19	26694	26715	17	58.82%	88.24%
hsa-miR-3940-5p	NC_004718.3	146	-21.27	2	19	5930	5949	17	64.71%	88.24%
hsa-miR-12124	NC_004718.3	146	-22.09	2	19	1074	1093	17	64.71%	88.24%
hsa-miR-7106-5p	NC_004718.3	146	-22.97	2	19	22857	22876	17	64.71%	88.24%
hsa-miR-1273h-5p	NC_004718.3	146	-20.23	2	19	11670	11690	17	64.71%	88.24%
hsa-miR-7107-5p	NC_004718.3	146	-25.26	2	19	1865	1886	17	64.71%	88.24%
hsa-miR-4524a-5p	NC_004718.3	146	-23.41	2	19	10598	10619	17	64.71%	88.24%
hsa-miR-149-3p	NC_004718.3	146	-24.72	2	19	24576	24596	17	64.71%	88.24%
hsa-miR-6165	NC_004718.3	140	-21.2	2	18	15269	15288	17	64.71%	88.24%
hsa-miR-5699-3p	NC_004718.3	146	-22.23	2	19	19921	19942	17	64.71%	88.24%
hsa-miR-3917	NC_004718.3	144	-20.49	2	18	15739	15759	17	70.59%	88.24%
hsa-miR-371a-3p	NC_004718.3	150	-22.76	2	19	25771	25793	17	70.59%	88.24%
hsa-miR-4784	NC_004718.3	144	-23.5	2	19	2920	2938	17	70.59%	88.24%
hsa-miR-3692-5p	NC_004718.3	144	-27.28	2	19	3631	3653	17	70.59%	88.24%
hsa-miR-139-5p	NC_004718.3	156	-20.15	2	18	9127	9150	17	70.59%	88.24%
hsa-miR-515-3p	NC_004718.3	156	-22.18	2	18	25829	25851	17	70.59%	88.24%
hsa-miR-3065-3p	NC_004718.3	144	-20.78	2	18	19760	19783	17	70.59%	88.24%
hsa-miR-6879-5p	NC_004718.3	150	-24.88	2	19	306	327	17	70.59%	88.24%
hsa-miR-511-5p	NC_004718.3	144	-20.21	2	19	6274	6293	17	70.59%	88.24%
hsa-miR-5685	NC_004718.3	144	-22.29	2	18	22726	22748	17	70.59%	88.24%
hsa-miR-216a-3p	NC_004718.3	143	-24.03	2	17	15109	15132	17	70.59%	88.24%
hsa-miR-890	NC_004718.3	150	-20.98	2	19	24343	24363	17	70.59%	88.24%
hsa-miR-4423-5p	NC_004718.3	144	-20.77	2	18	13097	13119	17	70.59%	88.24%
hsa-miR-6165	NC_004718.3	144	-26.77	2	18	27404	27423	17	70.59%	88.24%
hsa-miR-6086	NC_004718.3	141	-22.65	3	19	10290	10310	17	70.59%	88.24%
hsa-miR-514b-3p	NC_004718.3	162	-21.93	2	19	25224	25244	17	70.59%	88.24%
hsa-miR-6778-5p	NC_004718.3	148	-27.58	2	18	24576	24598	17	76.47%	88.24%
hsa-miR-7112-3p	NC_004718.3	154	-24.6	2	19	16315	16337	17	76.47%	88.24%
hsa-miR-2682-3p	NC_004718.3	154	-20.88	2	19	3324	3345	17	76.47%	88.24%
hsa-miR-526a-5p	NC_004718.3	148	-20.36	2	19	3133	3153	17	76.47%	88.24%
hsa-miR-6501-5p	NC_004718.3	148	-24.13	2	18	14507	14529	17	76.47%	88.24%
hsa-miR-3616-3p	NC_004718.3	160	-24.61	2	18	28757	28780	17	76.47%	88.24%
hsa-miR-518f-5p	NC_004718.3	148	-20.36	2	19	3133	3153	17	76.47%	88.24%
hsa-miR-1244	NC_004718.3	145	-20.59	3	19	22249	22275	17	76.47%	88.24%
hsa-miR-564	NC_004718.3	142	-20.25	2	17	11993	12013	17	76.47%	88.24%
hsa-miR-11399	NC_004718.3	148	-24.63	2	19	6066	6086	17	76.47%	88.24%
hsa-miR-219a-2-3p	NC_004718.3	145	-21.7	3	19	25748	25770	17	76.47%	88.24%
hsa-miR-6793-5p	NC_004718.3	148	-21.44	2	18	25661	25683	17	76.47%	88.24%
hsa-miR-3909	NC_004718.3	148	-22.62	2	18	20135	20157	17	76.47%	88.24%
hsa-miR-6806-5p	NC_004718.3	151	-24.25	3	20	89	112	17	76.47%	88.24%
hsa-miR-6741-5p	NC_004718.3	142	-25.1	2	17	18020	18043	17	76.47%	88.24%
hsa-miR-6820-5p	NC_004718.3	148	-26.88	2	18	29254	29273	17	76.47%	88.24%
hsa-miR-520c-5p	NC_004718.3	148	-20.36	2	19	3133	3153	17	76.47%	88.24%
hsa-miR-382-5p	NC_004718.3	160	-26.62	2	18	28584	28606	17	76.47%	88.24%
hsa-miR-346	NC_004718.3	142	-22.91	2	19	3680	3702	17	76.47%	88.24%
hsa-miR-518d-5p	NC_004718.3	148	-20.36	2	19	3133	3153	17	76.47%	88.24%
hsa-miR-34a-3p	NC_004718.3	142	-20.12	2	19	22305	22324	17	76.47%	88.24%
hsa-miR-4465	NC_004718.3	148	-20.81	2	18	11617	11639	17	76.47%	88.24%
hsa-miR-920	NC_004718.3	148	-22.83	2	19	28273	28291	17	76.47%	88.24%
hsa-miR-3689d	NC_004718.3	148	-20.51	2	19	29083	29103	17	76.47%	88.24%
hsa-miR-1231	NC_004718.3	159	-27.99	2	19	9033	9050	17	76.47%	88.24%
hsa-miR-1271-3p	NC_004718.3	151	-25.6	3	20	13097	13118	17	76.47%	88.24%
hsa-miR-3689a-3p	NC_004718.3	148	-20.52	2	19	8877	8897	17	76.47%	88.24%
hsa-miR-323b-3p	NC_004718.3	145	-20.36	3	20	16169	16189	17	76.47%	88.24%
hsa-miR-6772-5p	NC_004718.3	145	-24.67	3	20	13414	13434	17	76.47%	88.24%
hsa-miR-654-3p	NC_004718.3	154	-22.26	2	19	3636	3657	17	76.47%	88.24%
hsa-miR-7843-5p	NC_004718.3	154	-26.76	2	19	24098	24119	17	76.47%	88.24%
hsa-miR-4259	NC_004718.3	142	-29.74	2	19	28174	28195	17	76.47%	88.24%
hsa-miR-4741	NC_004718.3	142	-25.94	2	19	20350	20372	17	76.47%	88.24%
hsa-miR-6728-5p	NC_004718.3	147	-22.15	2	19	18011	18031	17	76.47%	88.24%
hsa-miR-6134	NC_004718.3	160	-22.1	2	18	24009	24028	17	76.47%	88.24%
hsa-miR-6756-5p	NC_004718.3	142	-27.11	2	18	22880	22902	17	76.47%	88.24%
hsa-miR-6809-3p	NC_004718.3	148	-20.96	2	18	3180	3201	17	76.47%	88.24%
hsa-miR-6831-5p	NC_004718.3	148	-22.75	2	19	7688	7710	17	76.47%	88.24%
hsa-miR-497-5p	NC_004718.3	148	-24.18	2	19	22301	22320	17	76.47%	88.24%
hsa-miR-12117	NC_004718.3	145	-21.68	3	19	19354	19374	17	76.47%	88.24%
hsa-miR-3675-5p	NC_004718.3	148	-26.47	2	19	4800	4821	17	76.47%	88.24%
hsa-miR-302d-5p	NC_004718.3	148	-20.3	2	18	316	338	17	76.47%	88.24%
hsa-miR-6823-5p	NC_004718.3	145	-23.94	3	20	13346	13365	17	76.47%	88.24%
hsa-miR-6720-5p	NC_004718.3	154	-25.85	2	19	12941	12961	17	76.47%	88.24%
hsa-miR-103a-2-5p	NC_004718.3	152	-21.47	2	19	5268	5289	17	82.35%	88.24%
hsa-miR-4436a	NC_004718.3	149	-23.75	3	20	309	328	17	82.35%	88.24%
hsa-miR-103a-1-5p	NC_004718.3	152	-20.59	2	19	5268	5289	17	82.35%	88.24%
hsa-miR-525-5p	NC_004718.3	164	-23.07	2	19	3134	3153	17	82.35%	88.24%
hsa-miR-891a-5p	NC_004718.3	146	-20.17	2	19	25082	25103	17	82.35%	88.24%
hsa-miR-3617-3p	NC_004718.3	155	-22.6	3	20	14111	14133	17	82.35%	88.24%
hsa-miR-3183	NC_004718.3	151	-29.84	2	17	1444	1467	17	82.35%	88.24%
hsa-miR-6507-3p	NC_004718.3	155	-20.08	3	20	29548	29569	17	82.35%	88.24%
hsa-miR-526b-5p	NC_004718.3	149	-22.08	3	20	23771	23792	17	82.35%	88.24%
hsa-miR-134-3p	NC_004718.3	164	-23.88	2	18	28164	28187	17	82.35%	88.24%
hsa-miR-193a-3p	NC_004718.3	158	-23.96	2	18	26553	26574	17	82.35%	88.24%
hsa-miR-4427	NC_004718.3	170	-20.35	2	19	6105	6125	17	82.35%	88.24%
hsa-miR-3666	NC_004718.3	149	-21.84	3	20	3620	3639	17	82.35%	88.24%
hsa-miR-297	NC_004718.3	158	-21.36	2	19	29184	29204	17	82.35%	88.24%
hsa-miR-758-3p	NC_004718.3	158	-21.85	2	19	20494	20515	17	82.35%	88.24%
hsa-miR-1231	NC_004718.3	151	-27.97	2	19	20832	20849	17	82.35%	88.24%
hsa-miR-1307-3p	NC_004718.3	146	-31.21	2	19	29584	29605	17	82.35%	88.24%
hsa-miR-361-5p	NC_004718.3	140	-23.49	2	18	9094	9116	17	82.35%	88.24%
hsa-miR-509-3p	NC_004718.3	151	-24.63	2	19	9948	9967	17	82.35%	88.24%
hsa-miR-654-5p	NC_004718.3	140	-24.41	4	21	825	846	17	82.35%	88.24%
hsa-miR-338-3p	NC_004718.3	170	-25.77	2	19	23912	23933	17	82.35%	88.24%
hsa-miR-5572	NC_004718.3	149	-30.44	3	20	22881	22900	17	82.35%	88.24%
hsa-miR-6767-5p	NC_004718.3	146	-22.42	2	19	15737	15759	17	82.35%	88.24%
hsa-miR-7151-3p	NC_004718.3	140	-24.02	2	18	26468	26489	17	82.35%	88.24%
hsa-miR-8485	NC_004718.3	153	-20.92	3	20	18583	18602	17	88.24%	88.24%
hsa-miR-375-3p	NC_004718.3	150	-24.91	2	19	21222	21243	17	88.24%	88.24%
hsa-miR-1304-3p	NC_004718.3	159	-25.26	3	20	29605	29626	17	88.24%	88.24%
hsa-miR-4796-3p	NC_004718.3	168	-21.79	2	19	27557	27577	17	88.24%	88.24%
hsa-miR-6893-5p	NC_004718.3	147	-21.18	2	18	1363	1382	16	62.50%	87.50%
hsa-miR-7114-5p	NC_004718.3	147	-22.87	2	17	1174	1195	16	62.50%	87.50%
hsa-miR-498-5p	NC_004718.3	141	-21.05	2	18	22740	22762	16	62.50%	87.50%
hsa-miR-7160-5p	NC_004718.3	147	-20.65	2	17	3147	3168	16	62.50%	87.50%
hsa-miR-489-5p	NC_004718.3	145	-21.13	2	18	27335	27356	16	68.75%	87.50%
hsa-miR-4783-3p	NC_004718.3	145	-24.18	2	18	557	579	16	68.75%	87.50%
hsa-miR-6759-5p	NC_004718.3	142	-21.09	3	19	15956	15977	16	68.75%	87.50%
hsa-miR-6747-3p	NC_004718.3	145	-23.36	2	18	12713	12733	16	68.75%	87.50%
hsa-miR-6732-5p	NC_004718.3	145	-28.07	2	18	26843	26862	16	68.75%	87.50%
hsa-miR-1202	NC_004718.3	145	-27.55	2	18	12648	12668	16	68.75%	87.50%
hsa-miR-4470	NC_004718.3	151	-20.01	2	18	1482	1501	16	68.75%	87.50%
hsa-miR-425-3p	NC_004718.3	146	-25.5	3	19	9992	10013	16	75.00%	87.50%
hsa-miR-575	NC_004718.3	161	-25.1	2	18	2671	2689	16	75.00%	87.50%
hsa-miR-7112-5p	NC_004718.3	149	-27.06	2	18	1362	1383	16	75.00%	87.50%
hsa-miR-6736-5p	NC_004718.3	143	-27.27	2	18	28277	28296	16	75.00%	87.50%
hsa-miR-509-5p	NC_004718.3	149	-20.86	2	18	15043	15063	16	75.00%	87.50%
hsa-miR-4524a-5p	NC_004718.3	143	-20.54	2	18	23735	23755	16	75.00%	87.50%
hsa-miR-1238-3p	NC_004718.3	149	-25.08	2	18	13538	13557	16	75.00%	87.50%
hsa-miR-7155-3p	NC_004718.3	143	-20.26	2	18	19711	19728	16	75.00%	87.50%
hsa-miR-646	NC_004718.3	149	-26.33	2	18	9715	9733	16	75.00%	87.50%
hsa-miR-6133	NC_004718.3	143	-23.67	2	17	25376	25395	16	75.00%	87.50%
hsa-miR-6731-5p	NC_004718.3	155	-24.15	2	18	7734	7754	16	75.00%	87.50%
hsa-miR-1910-3p	NC_004718.3	143	-20.34	2	18	1694	1712	16	75.00%	87.50%
hsa-miR-3689b-3p	NC_004718.3	142	-25.09	2	16	6056	6079	16	75.00%	87.50%
hsa-miR-34b-5p	NC_004718.3	146	-20.33	3	19	28756	28778	16	75.00%	87.50%
hsa-miR-3689a-3p	NC_004718.3	142	-25.07	2	16	6056	6079	16	75.00%	87.50%
hsa-miR-8080	NC_004718.3	146	-20.47	3	19	17481	17503	16	75.00%	87.50%
hsa-miR-3689c	NC_004718.3	142	-25.09	2	16	6056	6079	16	75.00%	87.50%
hsa-miR-6838-5p	NC_004718.3	161	-20.32	2	18	28773	28794	16	75.00%	87.50%
hsa-miR-3120-5p	NC_004718.3	146	-20.56	3	19	17454	17474	16	75.00%	87.50%
hsa-miR-1205	NC_004718.3	143	-21.4	2	18	8738	8756	16	75.00%	87.50%
hsa-miR-12117	NC_004718.3	146	-21.64	3	19	12354	12373	16	75.00%	87.50%
hsa-miR-6895-5p	NC_004718.3	149	-20.07	2	18	4703	4723	16	75.00%	87.50%
hsa-miR-4797-3p	NC_004718.3	159	-22.89	2	18	4107	4126	16	81.25%	87.50%
hsa-miR-4711-3p	NC_004718.3	141	-21.06	2	17	10114	10131	16	81.25%	87.50%
hsa-miR-302a-3p	NC_004718.3	147	-24.17	2	17	21181	21204	16	81.25%	87.50%
hsa-miR-4501	NC_004718.3	141	-23.74	2	18	26821	26841	16	81.25%	87.50%
hsa-miR-6884-5p	NC_004718.3	141	-25.1	2	18	27397	27418	16	81.25%	87.50%
hsa-miR-7156-5p	NC_004718.3	153	-24.56	2	18	28798	28820	16	81.25%	87.50%
hsa-miR-4776-3p	NC_004718.3	165	-20.85	2	18	14689	14711	16	81.25%	87.50%
hsa-miR-3189-5p	NC_004718.3	159	-24.95	2	18	28204	28227	16	81.25%	87.50%
hsa-miR-1293	NC_004718.3	144	-20.06	3	19	16672	16692	16	81.25%	87.50%
hsa-miR-320a-3p	NC_004718.3	141	-21.12	2	17	10162	10183	16	81.25%	87.50%
hsa-miR-4280	NC_004718.3	141	-20.05	2	18	18471	18491	16	81.25%	87.50%
hsa-miR-4686	NC_004718.3	141	-20.14	2	18	19814	19836	16	81.25%	87.50%
hsa-miR-3659	NC_004718.3	165	-22.53	2	18	16915	16935	16	81.25%	87.50%
hsa-miR-135a-2-3p	NC_004718.3	147	-22.36	2	17	28471	28493	16	81.25%	87.50%
hsa-miR-1286	NC_004718.3	153	-20.65	2	16	1761	1783	16	81.25%	87.50%
hsa-miR-204-3p	NC_004718.3	144	-22.91	3	18	24577	24598	16	81.25%	87.50%
hsa-miR-6886-5p	NC_004718.3	159	-22.97	2	18	29296	29315	16	81.25%	87.50%
hsa-miR-7975	NC_004718.3	141	-22.08	2	17	16214	16231	16	81.25%	87.50%
hsa-miR-7162-3p	NC_004718.3	141	-24.44	2	18	29365	29383	16	81.25%	87.50%
hsa-miR-3085-5p	NC_004718.3	147	-24.74	2	17	390	415	16	81.25%	87.50%
hsa-miR-6817-5p	NC_004718.3	158	-22.06	2	18	1240	1261	16	81.25%	87.50%
hsa-miR-770-5p	NC_004718.3	163	-26.01	2	17	17004	17027	16	87.50%	87.50%
hsa-miR-6782-3p	NC_004718.3	154	-20.47	3	19	8123	8145	16	87.50%	87.50%
hsa-miR-141-3p	NC_004718.3	148	-20.74	3	19	2406	2426	16	87.50%	87.50%
hsa-miR-6800-3p	NC_004718.3	154	-23.37	3	19	24638	24658	16	87.50%	87.50%
hsa-miR-4465	NC_004718.3	148	-21.4	3	19	20856	20876	16	87.50%	87.50%
hsa-miR-5193	NC_004718.3	145	-24.57	2	18	3044	3065	16	87.50%	87.50%
hsa-miR-6811-3p	NC_004718.3	145	-24.74	2	18	20010	20030	16	87.50%	87.50%
hsa-miR-877-3p	NC_004718.3	169	-24.38	2	18	3045	3065	16	87.50%	87.50%
hsa-miR-877-3p	NC_004718.3	169	-23.8	2	18	3180	3200	16	87.50%	87.50%
hsa-miR-1183	NC_004718.3	149	-24.67	3	26	15309	15333	23	65.22%	86.96%
hsa-miR-557	NC_004718.3	146	-21.69	2	16	14283	14306	15	66.67%	86.67%
hsa-miR-770-5p	NC_004718.3	140	-20.46	2	17	12904	12926	15	66.67%	86.67%
hsa-miR-3652	NC_004718.3	140	-21.5	2	17	18279	18296	15	66.67%	86.67%
hsa-miR-4687-3p	NC_004718.3	140	-22.17	2	17	24586	24606	15	66.67%	86.67%
hsa-miR-4507	NC_004718.3	146	-20.78	2	17	26719	26737	15	66.67%	86.67%
hsa-miR-4505	NC_004718.3	140	-20.29	2	17	439	456	15	66.67%	86.67%
hsa-miR-1202	NC_004718.3	140	-21.49	2	17	2337	2357	15	66.67%	86.67%
hsa-miR-4741	NC_004718.3	140	-27.6	2	17	11266	11288	15	66.67%	86.67%
hsa-miR-503-5p	NC_004718.3	140	-21.39	2	17	24494	24516	15	66.67%	86.67%
hsa-miR-6893-5p	NC_004718.3	144	-20.46	2	17	12687	12707	15	73.33%	86.67%
hsa-miR-3665	NC_004718.3	156	-25.65	2	17	22887	22904	15	73.33%	86.67%
hsa-miR-6885-3p	NC_004718.3	144	-20.94	2	17	28634	28654	15	73.33%	86.67%
hsa-miR-668-5p	NC_004718.3	144	-23.7	2	17	789	807	15	73.33%	86.67%
hsa-miR-5196-5p	NC_004718.3	156	-25.48	2	17	24575	24596	15	73.33%	86.67%
hsa-miR-3194-5p	NC_004718.3	150	-24.7	2	17	4701	4720	15	73.33%	86.67%
hsa-miR-4526	NC_004718.3	144	-21.67	2	17	3629	3650	15	73.33%	86.67%
hsa-miR-378c	NC_004718.3	150	-20.04	2	17	12612	12635	15	73.33%	86.67%
hsa-miR-1225-5p	NC_004718.3	144	-20.91	2	17	10284	10305	15	73.33%	86.67%
hsa-miR-6856-3p	NC_004718.3	154	-20.39	2	16	18230	18252	15	80.00%	86.67%
hsa-miR-4519	NC_004718.3	154	-23.11	2	17	24074	24090	15	80.00%	86.67%
hsa-miR-6785-5p	NC_004718.3	141	-25.14	2	17	7735	7754	15	80.00%	86.67%
hsa-miR-647	NC_004718.3	145	-20.7	3	18	13403	13423	15	80.00%	86.67%
hsa-miR-6816-3p	NC_004718.3	142	-20.57	2	17	4833	4849	15	80.00%	86.67%
hsa-miR-4458	NC_004718.3	154	-20.23	2	17	18272	18289	15	80.00%	86.67%
hsa-miR-3934-3p	NC_004718.3	142	-22.53	2	17	16109	16129	15	80.00%	86.67%
hsa-miR-484	NC_004718.3	142	-20.43	2	17	693	713	15	80.00%	86.67%
hsa-miR-3152-3p	NC_004718.3	160	-20.71	2	17	5979	6000	15	80.00%	86.67%
hsa-miR-593-3p	NC_004718.3	154	-20.36	2	16	20129	20148	15	80.00%	86.67%
hsa-miR-4302	NC_004718.3	142	-23.47	2	16	1556	1574	15	80.00%	86.67%
hsa-miR-7848-3p	NC_004718.3	145	-23.41	3	18	1129	1151	15	80.00%	86.67%
hsa-miR-3194-5p	NC_004718.3	142	-26.19	2	16	12646	12667	15	80.00%	86.67%
hsa-miR-4280	NC_004718.3	148	-21.46	2	17	21565	21585	15	80.00%	86.67%
hsa-miR-422a	NC_004718.3	154	-21.93	2	17	12615	12635	15	80.00%	86.67%
hsa-miR-1539	NC_004718.3	148	-20.43	2	17	871	891	15	80.00%	86.67%
hsa-miR-3137	NC_004718.3	142	-24.4	2	16	10544	10568	15	80.00%	86.67%
hsa-miR-498-3p	NC_004718.3	142	-21.3	2	16	24698	24721	15	80.00%	86.67%
hsa-miR-1226-3p	NC_004718.3	157	-23.52	2	15	1869	1892	15	86.67%	86.67%
hsa-miR-6761-5p	NC_004718.3	164	-23.88	2	17	23723	23743	15	86.67%	86.67%
hsa-miR-502-3p	NC_004718.3	143	-21.89	3	18	21531	21551	15	86.67%	86.67%
hsa-miR-6852-3p	NC_004718.3	158	-25.96	2	16	3050	3067	15	86.67%	86.67%
hsa-miR-6891-3p	NC_004718.3	158	-20.77	2	16	13534	13555	15	86.67%	86.67%
hsa-miR-501-3p	NC_004718.3	143	-21.89	3	18	21531	21551	15	86.67%	86.67%
hsa-miR-6854-5p	NC_004718.3	164	-21.13	2	17	24849	24872	15	86.67%	86.67%
hsa-miR-3177-5p	NC_004718.3	143	-21.65	3	17	11852	11875	15	86.67%	86.67%
hsa-miR-7151-3p	NC_004718.3	143	-20.42	3	17	1364	1385	15	86.67%	86.67%
hsa-miR-326	NC_004718.3	143	-24	3	17	28457	28477	15	86.67%	86.67%
hsa-miR-8085	NC_004718.3	158	-23.26	2	17	7735	7754	15	86.67%	86.67%
hsa-miR-3138	NC_004718.3	140	-22.02	2	22	26583	26608	22	50.00%	86.36%
hsa-miR-1229-5p	NC_004718.3	149	-29.14	2	23	9490	9514	22	59.09%	86.36%
hsa-miR-4754	NC_004718.3	140	-22.72	2	22	16294	16318	22	63.64%	86.36%
hsa-miR-373-3p	NC_004718.3	152	-21.74	2	22	22965	22989	22	63.64%	86.36%
hsa-miR-1182	NC_004718.3	152	-27.16	2	22	23163	23187	22	63.64%	86.36%
hsa-miR-4709-3p	NC_004718.3	156	-23.27	2	22	19881	19905	22	68.18%	86.36%
hsa-miR-1244	NC_004718.3	160	-22.78	3	25	21249	21274	22	68.18%	86.36%
hsa-miR-200a-3p	NC_004718.3	150	-23.38	2	21	7654	7678	22	68.18%	86.36%
hsa-miR-3147	NC_004718.3	157	-29.49	2	23	8087	8111	22	68.18%	86.36%
hsa-miR-138-5p	NC_004718.3	151	-29.08	2	22	11191	11215	22	68.18%	86.36%
hsa-miR-6855-5p	NC_004718.3	157	-27.24	2	24	28117	28140	22	68.18%	86.36%
hsa-miR-371b-5p	NC_004718.3	150	-20.6	2	21	2094	2118	22	68.18%	86.36%
hsa-miR-6750-5p	NC_004718.3	143	-25.49	2	23	20753	20776	22	72.73%	86.36%
hsa-miR-1183	NC_004718.3	160	-27.93	2	24	5326	5350	22	72.73%	86.36%
hsa-miR-671-5p	NC_004718.3	172	-36.37	2	22	25476	25500	22	72.73%	86.36%
hsa-miR-181a-5p	NC_004718.3	155	-24.45	2	22	7441	7465	22	72.73%	86.36%
hsa-miR-330-3p	NC_004718.3	143	-28.85	2	21	16158	16183	22	77.27%	86.36%
hsa-miR-371a-3p	NC_004718.3	158	-26.17	2	21	4095	4120	22	77.27%	86.36%
hsa-miR-921	NC_004718.3	141	-23.61	2	23	12401	12426	22	77.27%	86.36%
hsa-miR-3162-5p	NC_004718.3	144	-24.28	2	22	21291	21314	21	57.14%	85.71%
hsa-miR-6721-5p	NC_004718.3	144	-23.3	2	22	17354	17377	21	57.14%	85.71%
hsa-miR-3659	NC_004718.3	142	-23.48	2	20	26558	26581	21	57.14%	85.71%
hsa-miR-4712-5p	NC_004718.3	147	-25.52	2	21	12720	12743	21	61.90%	85.71%
hsa-miR-6734-5p	NC_004718.3	147	-22.91	2	21	1855	1879	21	61.90%	85.71%
hsa-miR-4632-5p	NC_004718.3	148	-28.97	2	22	24045	24068	21	61.90%	85.71%
hsa-miR-3675-5p	NC_004718.3	148	-20.33	2	22	2608	2631	21	61.90%	85.71%
hsa-miR-6769b-5p	NC_004718.3	148	-24.41	2	22	17046	17069	21	61.90%	85.71%
hsa-miR-6856-5p	NC_004718.3	146	-22.07	2	23	7344	7367	21	66.67%	85.71%
hsa-miR-29b-3p	NC_004718.3	164	-22.64	2	22	19393	19416	21	66.67%	85.71%
hsa-miR-122b-5p	NC_004718.3	152	-22.93	2	22	18470	18493	21	66.67%	85.71%
hsa-miR-433-3p	NC_004718.3	158	-22.94	2	21	11166	11189	21	66.67%	85.71%
hsa-miR-573	NC_004718.3	146	-23.66	2	23	2246	2269	21	66.67%	85.71%
hsa-miR-4632-5p	NC_004718.3	146	-29.21	2	22	22885	22907	21	66.67%	85.71%
hsa-miR-362-5p	NC_004718.3	152	-21.29	2	23	20534	20556	21	66.67%	85.71%
hsa-miR-3129-5p	NC_004718.3	166	-23.54	2	20	2102	2126	21	71.43%	85.71%
hsa-miR-103a-3p	NC_004718.3	162	-22.82	2	22	3359	3381	21	71.43%	85.71%
hsa-miR-449c-5p	NC_004718.3	141	-24.95	2	22	12682	12707	21	71.43%	85.71%
hsa-miR-4695-5p	NC_004718.3	151	-20.56	2	16	11668	11689	14	71.43%	85.71%
hsa-miR-10523-5p	NC_004718.3	162	-21.17	2	23	6702	6725	21	71.43%	85.71%
hsa-miR-6837-3p	NC_004718.3	144	-26.16	2	22	2888	2911	21	71.43%	85.71%
hsa-miR-6855-5p	NC_004718.3	143	-20.58	2	23	5131	5153	21	71.43%	85.71%
hsa-miR-7154-5p	NC_004718.3	155	-23.72	2	21	26035	26059	21	71.43%	85.71%
hsa-miR-5683	NC_004718.3	150	-25.53	2	23	2866	2889	21	71.43%	85.71%
hsa-miR-4733-5p	NC_004718.3	145	-20.29	2	15	15203	15225	14	71.43%	85.71%
hsa-miR-4258	NC_004718.3	145	-21.01	2	15	26615	26632	14	71.43%	85.71%
hsa-miR-107	NC_004718.3	162	-22.22	2	22	3359	3381	21	71.43%	85.71%
hsa-miR-3680-3p	NC_004718.3	166	-21.52	2	21	18362	18386	21	76.19%	85.71%
hsa-miR-93-5p	NC_004718.3	148	-25.37	2	22	27439	27462	21	76.19%	85.71%
hsa-miR-516a-5p	NC_004718.3	160	-25.06	2	22	4011	4034	21	76.19%	85.71%
hsa-miR-3612	NC_004718.3	159	-22.6	2	21	26743	26766	21	76.19%	85.71%
hsa-miR-7158-5p	NC_004718.3	178	-32.91	2	23	3219	3242	21	76.19%	85.71%
hsa-miR-6501-3p	NC_004718.3	148	-26.64	2	22	15878	15901	21	76.19%	85.71%
hsa-miR-6817-5p	NC_004718.3	154	-27.52	2	23	3576	3599	21	76.19%	85.71%
hsa-miR-2392	NC_004718.3	155	-21.77	2	16	14086	14105	14	78.57%	85.71%
hsa-miR-4519	NC_004718.3	143	-22.82	2	16	17385	17402	14	78.57%	85.71%
hsa-miR-1321	NC_004718.3	140	-22.11	3	17	16385	16402	14	78.57%	85.71%
hsa-miR-1275	NC_004718.3	143	-23.62	2	16	7739	7755	14	78.57%	85.71%
hsa-miR-6852-3p	NC_004718.3	143	-25.82	2	16	12248	12264	14	78.57%	85.71%
hsa-miR-519a-2-5p	NC_004718.3	155	-22.64	2	16	18226	18246	14	78.57%	85.71%
hsa-miR-518c-5p	NC_004718.3	140	-20.23	3	17	3030	3052	14	78.57%	85.71%
hsa-miR-622	NC_004718.3	155	-20.55	2	16	17744	17764	14	78.57%	85.71%
hsa-miR-520b-5p	NC_004718.3	155	-22.64	2	16	18226	18246	14	78.57%	85.71%
hsa-miR-5002-3p	NC_004718.3	149	-22.78	2	15	28643	28664	14	78.57%	85.71%
hsa-miR-6077	NC_004718.3	140	-21.85	3	17	12001	12021	14	78.57%	85.71%
hsa-miR-4287	NC_004718.3	155	-20.84	2	16	22648	22666	14	78.57%	85.71%
hsa-miR-6131	NC_004718.3	143	-26.04	2	16	7637	7655	14	78.57%	85.71%
hsa-miR-7157-5p	NC_004718.3	158	-27.01	2	21	14125	14149	21	80.95%	85.71%
hsa-miR-635	NC_004718.3	143	-21.61	3	22	8087	8111	21	80.95%	85.71%
hsa-miR-767-5p	NC_004718.3	155	-26.43	3	22	8811	8835	21	80.95%	85.71%
hsa-miR-1298-3p	NC_004718.3	159	-21.58	2	16	827	847	14	85.71%	85.71%
hsa-miR-635	NC_004718.3	159	-22.7	2	16	8281	8303	14	85.71%	85.71%
hsa-miR-2277-3p	NC_004718.3	144	-20.33	3	17	4569	4589	14	85.71%	85.71%
hsa-miR-4718	NC_004718.3	144	-20.15	3	17	10555	10575	14	85.71%	85.71%
hsa-miR-634	NC_004718.3	146	-27.56	2	20	10014	10038	21	85.71%	85.71%
hsa-miR-1184	NC_004718.3	153	-22.47	2	15	22220	22243	14	85.71%	85.71%
hsa-miR-15b-5p	NC_004718.3	174	-27.23	2	21	9413	9436	21	85.71%	85.71%
hsa-miR-6728-5p	NC_004718.3	159	-22.61	2	16	14238	14260	14	85.71%	85.71%
hsa-miR-2116-3p	NC_004718.3	153	-21.49	2	16	16652	16671	14	85.71%	85.71%
hsa-miR-4786-3p	NC_004718.3	153	-24.59	2	15	23915	23937	14	85.71%	85.71%
hsa-miR-3667-3p	NC_004718.3	153	-22.02	2	15	13537	13559	14	85.71%	85.71%
hsa-miR-34b-5p	NC_004718.3	145	-20.2	2	22	9358	9380	20	55.00%	85.00%
hsa-miR-6849-5p	NC_004718.3	145	-24.64	2	22	21298	21320	20	55.00%	85.00%
hsa-miR-6790-5p	NC_004718.3	145	-20.11	2	22	13270	13292	20	55.00%	85.00%
hsa-miR-6501-5p	NC_004718.3	143	-22.39	2	21	24920	24942	20	60.00%	85.00%
hsa-miR-409-5p	NC_004718.3	161	-24.97	2	22	18705	18727	20	60.00%	85.00%
hsa-miR-526b-5p	NC_004718.3	149	-22.87	2	22	2173	2195	20	60.00%	85.00%
hsa-miR-221-3p	NC_004718.3	149	-20.18	2	22	8048	8070	20	60.00%	85.00%
hsa-miR-1293	NC_004718.3	143	-20.21	2	21	1415	1437	20	60.00%	85.00%
hsa-miR-3149	NC_004718.3	143	-20.03	2	21	16136	16159	20	60.00%	85.00%
hsa-miR-4632-5p	NC_004718.3	141	-27.17	2	19	11791	11816	20	60.00%	85.00%
hsa-miR-1294	NC_004718.3	143	-21.48	2	21	22952	22974	20	60.00%	85.00%
hsa-miR-1295b-3p	NC_004718.3	143	-22.65	2	21	19550	19572	20	60.00%	85.00%
hsa-miR-16-5p	NC_004718.3	143	-20.32	2	21	8850	8872	20	60.00%	85.00%
hsa-miR-2276-3p	NC_004718.3	147	-22.08	2	21	12994	13016	20	65.00%	85.00%
hsa-miR-4722-5p	NC_004718.3	141	-25.34	2	22	17482	17504	20	65.00%	85.00%
hsa-miR-4778-3p	NC_004718.3	159	-24.35	2	21	3172	3194	20	65.00%	85.00%
hsa-miR-941	NC_004718.3	147	-26.96	2	22	11154	11175	20	65.00%	85.00%
hsa-miR-5047	NC_004718.3	153	-23.75	2	20	22220	22242	20	65.00%	85.00%
hsa-miR-6821-5p	NC_004718.3	153	-24.88	2	22	19412	19434	20	65.00%	85.00%
hsa-miR-498-5p	NC_004718.3	141	-21.44	2	22	12940	12962	20	65.00%	85.00%
hsa-miR-6867-5p	NC_004718.3	159	-21.63	2	21	25699	25722	20	65.00%	85.00%
hsa-miR-7156-3p	NC_004718.3	147	-22.25	2	21	512	535	20	65.00%	85.00%
hsa-miR-6748-5p	NC_004718.3	147	-22.11	2	21	14320	14342	20	65.00%	85.00%
hsa-miR-8055	NC_004718.3	141	-25.57	2	22	11214	11236	20	65.00%	85.00%
hsa-miR-513b-5p	NC_004718.3	147	-20.13	2	21	10663	10685	20	65.00%	85.00%
hsa-miR-582-5p	NC_004718.3	153	-21.04	2	22	21074	21096	20	65.00%	85.00%
hsa-miR-6859-5p	NC_004718.3	159	-20.52	2	21	1072	1095	20	65.00%	85.00%
hsa-miR-5589-5p	NC_004718.3	146	-22.85	2	20	3565	3587	20	65.00%	85.00%
hsa-miR-6855-5p	NC_004718.3	146	-23.37	2	20	27839	27865	20	65.00%	85.00%
hsa-miR-342-5p	NC_004718.3	145	-22.54	2	19	7390	7413	20	65.00%	85.00%
hsa-miR-3614-3p	NC_004718.3	141	-20.04	2	22	20219	20239	20	65.00%	85.00%
hsa-miR-4709-3p	NC_004718.3	157	-22.06	2	22	23886	23908	20	70.00%	85.00%
hsa-miR-374b-3p	NC_004718.3	145	-20.03	2	21	11148	11169	20	70.00%	85.00%
hsa-miR-30a-3p	NC_004718.3	151	-23.02	2	21	16530	16552	20	70.00%	85.00%
hsa-miR-4712-5p	NC_004718.3	145	-21.35	2	21	12905	12926	20	70.00%	85.00%
hsa-miR-6514-5p	NC_004718.3	151	-20.77	2	22	20369	20390	20	70.00%	85.00%
hsa-miR-614	NC_004718.3	144	-20.38	2	22	5526	5545	20	70.00%	85.00%
hsa-miR-6812-5p	NC_004718.3	142	-26.35	3	23	27394	27418	20	70.00%	85.00%
hsa-miR-1184	NC_004718.3	151	-22.9	2	21	11949	11972	20	70.00%	85.00%
hsa-miR-100-3p	NC_004718.3	145	-20.76	2	21	691	712	20	70.00%	85.00%
hsa-miR-7-5p	NC_004718.3	154	-20.83	3	23	18003	18026	20	70.00%	85.00%
hsa-miR-7978	NC_004718.3	157	-22.3	2	20	13111	13133	20	70.00%	85.00%
hsa-miR-4732-5p	NC_004718.3	148	-21.51	3	22	27914	27937	20	70.00%	85.00%
hsa-miR-298	NC_004718.3	151	-20.51	2	21	27446	27470	20	70.00%	85.00%
hsa-miR-199a-5p	NC_004718.3	157	-20.42	2	22	1814	1836	20	70.00%	85.00%
hsa-miR-3194-5p	NC_004718.3	162	-28.95	2	20	10176	10198	20	70.00%	85.00%
hsa-miR-4758-5p	NC_004718.3	151	-27.38	2	22	28275	28296	20	70.00%	85.00%
hsa-miR-6854-5p	NC_004718.3	151	-23.82	2	21	16106	16130	20	70.00%	85.00%
hsa-miR-6755-5p	NC_004718.3	151	-20.06	2	21	22101	22123	20	70.00%	85.00%
hsa-miR-4711-5p	NC_004718.3	144	-21.63	2	19	9239	9264	20	70.00%	85.00%
hsa-miR-136-5p	NC_004718.3	163	-20.18	2	22	7496	7517	20	70.00%	85.00%
hsa-miR-373-3p	NC_004718.3	150	-22.86	2	22	396	416	20	70.00%	85.00%
hsa-miR-373-3p	NC_004718.3	145	-22.76	2	22	3780	3802	20	70.00%	85.00%
hsa-miR-4675	NC_004718.3	145	-22.67	2	21	13402	13423	20	70.00%	85.00%
hsa-miR-135a-2-3p	NC_004718.3	151	-23.8	2	21	24607	24629	20	70.00%	85.00%
hsa-miR-6719-3p	NC_004718.3	163	-21.3	2	21	5360	5382	20	70.00%	85.00%
hsa-miR-5689	NC_004718.3	157	-20.34	2	20	4569	4592	20	70.00%	85.00%
hsa-miR-1298-5p	NC_004718.3	143	-22.64	2	21	21217	21239	20	75.00%	85.00%
hsa-miR-5002-5p	NC_004718.3	167	-20.65	2	21	28350	28374	20	75.00%	85.00%
hsa-miR-449a	NC_004718.3	140	-21.84	2	21	12684	12706	20	75.00%	85.00%
hsa-miR-211-3p	NC_004718.3	166	-27.23	2	20	12400	12422	20	75.00%	85.00%
hsa-miR-6846-5p	NC_004718.3	166	-29.09	2	20	17368	17391	20	75.00%	85.00%
hsa-miR-6801-5p	NC_004718.3	142	-24.92	2	20	11558	11582	20	75.00%	85.00%
hsa-miR-3193	NC_004718.3	151	-25.85	3	21	17738	17761	20	75.00%	85.00%
hsa-miR-423-5p	NC_004718.3	149	-27.46	2	22	28663	28683	20	75.00%	85.00%
hsa-miR-6884-3p	NC_004718.3	149	-22.58	2	22	13313	13335	20	75.00%	85.00%
hsa-miR-520a-3p	NC_004718.3	143	-22.41	2	21	3780	3802	20	75.00%	85.00%
hsa-miR-8075	NC_004718.3	155	-26.63	2	22	27480	27502	20	75.00%	85.00%
hsa-miR-4460	NC_004718.3	141	-20.44	2	19	6863	6887	20	75.00%	85.00%
hsa-miR-105-5p	NC_004718.3	161	-23.03	2	22	23442	23462	20	75.00%	85.00%
hsa-miR-6815-5p	NC_004718.3	149	-27.91	2	22	9285	9307	20	75.00%	85.00%
hsa-miR-19b-1-5p	NC_004718.3	148	-21.32	2	22	24269	24288	20	75.00%	85.00%
hsa-miR-6826-5p	NC_004718.3	167	-20.4	2	21	9579	9602	20	75.00%	85.00%
hsa-miR-513b-5p	NC_004718.3	143	-20.23	2	21	1600	1622	20	75.00%	85.00%
hsa-miR-1271-3p	NC_004718.3	155	-28.18	2	21	24931	24953	20	75.00%	85.00%
hsa-miR-3160-5p	NC_004718.3	143	-21.9	2	21	12242	12264	20	75.00%	85.00%
hsa-miR-1911-5p	NC_004718.3	140	-26.4	3	22	4980	5003	20	75.00%	85.00%
hsa-miR-654-3p	NC_004718.3	151	-24.67	3	21	19405	19428	20	75.00%	85.00%
hsa-miR-331-5p	NC_004718.3	143	-24.19	2	21	28974	28996	20	75.00%	85.00%
hsa-miR-873-3p	NC_004718.3	155	-29.39	2	21	9497	9519	20	75.00%	85.00%
hsa-miR-122-5p	NC_004718.3	161	-24.68	2	21	19235	19256	20	75.00%	85.00%
hsa-miR-219a-5p	NC_004718.3	166	-23.37	2	20	24526	24548	20	75.00%	85.00%
hsa-miR-3659	NC_004718.3	145	-21.69	3	20	27875	27898	20	75.00%	85.00%
hsa-miR-493-3p	NC_004718.3	149	-22.38	2	21	1253	1274	20	75.00%	85.00%
hsa-miR-433-5p	NC_004718.3	143	-22.98	2	21	5733	5755	20	75.00%	85.00%
hsa-miR-4753-5p	NC_004718.3	140	-22.5	2	21	9586	9608	20	75.00%	85.00%
hsa-miR-449b-5p	NC_004718.3	140	-23.43	2	21	12684	12706	20	75.00%	85.00%
hsa-miR-4440	NC_004718.3	149	-26.37	2	21	12626	12647	20	75.00%	85.00%
hsa-miR-4657	NC_004718.3	148	-22.99	2	22	8154	8173	20	75.00%	85.00%
hsa-miR-513b-3p	NC_004718.3	147	-20.25	2	21	23899	23921	20	80.00%	85.00%
hsa-miR-624-5p	NC_004718.3	153	-23.33	2	20	19642	19665	20	80.00%	85.00%
hsa-miR-4687-3p	NC_004718.3	170	-30.32	2	20	443	465	20	80.00%	85.00%
hsa-miR-7161-5p	NC_004718.3	153	-29.25	2	22	29046	29068	20	80.00%	85.00%
hsa-miR-4675	NC_004718.3	144	-31.01	2	21	17367	17389	20	80.00%	85.00%
hsa-miR-135a-2-3p	NC_004718.3	159	-24.32	2	21	22953	22975	20	80.00%	85.00%
hsa-miR-345-3p	NC_004718.3	171	-34.42	2	21	22389	22411	20	80.00%	85.00%
hsa-miR-29c-5p	NC_004718.3	147	-23.1	2	21	3834	3856	20	80.00%	85.00%
hsa-miR-30c-1-3p	NC_004718.3	165	-26.51	2	21	7734	7755	20	80.00%	85.00%
hsa-miR-12132	NC_004718.3	171	-20.73	2	21	5331	5353	20	80.00%	85.00%
hsa-miR-187-3p	NC_004718.3	142	-25.7	2	21	6181	6202	20	85.00%	85.00%
hsa-miR-4259	NC_004718.3	151	-31	2	21	23855	23877	20	85.00%	85.00%
hsa-miR-5683	NC_004718.3	151	-21.63	2	22	16641	16663	20	85.00%	85.00%
hsa-miR-6830-3p	NC_004718.3	151	-26.95	2	21	22655	22678	20	85.00%	85.00%
hsa-miR-5787	NC_004718.3	146	-22.16	2	15	19133	19152	13	69.23%	84.62%
hsa-miR-8079	NC_004718.3	148	-21.99	2	15	26884	26902	13	84.62%	84.62%
hsa-miR-4780	NC_004718.3	148	-20.72	2	14	25216	25238	13	84.62%	84.62%
hsa-miR-4640-5p	NC_004718.3	140	-21.6	2	21	26541	26563	19	52.63%	84.21%
hsa-miR-3166	NC_004718.3	144	-20.37	2	21	3490	3512	19	57.89%	84.21%
hsa-miR-7851-3p	NC_004718.3	144	-20.86	2	21	9910	9931	19	57.89%	84.21%
hsa-miR-4776-5p	NC_004718.3	144	-22.96	2	21	26326	26347	19	57.89%	84.21%
hsa-miR-99b-3p	NC_004718.3	144	-23.57	2	21	18525	18546	19	57.89%	84.21%
hsa-miR-4690-5p	NC_004718.3	149	-20.07	2	21	11148	11167	19	57.89%	84.21%
hsa-miR-5187-5p	NC_004718.3	144	-22.09	2	21	18009	18030	19	57.89%	84.21%
hsa-miR-4660	NC_004718.3	141	-20.91	3	22	412	434	19	57.89%	84.21%
hsa-miR-3917	NC_004718.3	141	-21.96	2	19	227	248	19	63.16%	84.21%
hsa-miR-2682-3p	NC_004718.3	160	-23.72	2	21	357	378	19	63.16%	84.21%
hsa-miR-3129-5p	NC_004718.3	148	-21.76	2	21	24043	24064	19	63.16%	84.21%
hsa-miR-6529-5p	NC_004718.3	141	-21.83	2	21	20424	20443	19	63.16%	84.21%
hsa-miR-6788-3p	NC_004718.3	142	-24.11	2	20	28748	28770	19	63.16%	84.21%
hsa-miR-6860	NC_004718.3	154	-28.93	2	20	12057	12079	19	63.16%	84.21%
hsa-miR-6806-5p	NC_004718.3	142	-20.41	2	21	1482	1504	19	63.16%	84.21%
hsa-miR-4676-5p	NC_004718.3	142	-20.75	2	20	4700	4721	19	63.16%	84.21%
hsa-miR-3187-5p	NC_004718.3	140	-20.42	2	21	93	112	19	63.16%	84.21%
hsa-miR-10393-3p	NC_004718.3	148	-20.47	2	21	7147	7168	19	63.16%	84.21%
hsa-miR-6781-3p	NC_004718.3	160	-24.94	2	21	357	378	19	63.16%	84.21%
hsa-miR-99a-3p	NC_004718.3	154	-21.15	2	21	692	712	19	63.16%	84.21%
hsa-miR-3689f	NC_004718.3	141	-26.66	2	21	16321	16340	19	63.16%	84.21%
hsa-miR-6869-5p	NC_004718.3	142	-26.01	2	21	24014	24034	19	63.16%	84.21%
hsa-miR-129-5p	NC_004718.3	142	-20.98	2	20	1936	1957	19	63.16%	84.21%
hsa-miR-4762-3p	NC_004718.3	148	-22.62	2	21	9223	9244	19	63.16%	84.21%
hsa-miR-6886-5p	NC_004718.3	142	-22.63	2	20	13358	13379	19	63.16%	84.21%
hsa-miR-6779-5p	NC_004718.3	142	-24.46	2	20	24576	24597	19	63.16%	84.21%
hsa-miR-761	NC_004718.3	160	-23.69	2	21	17485	17506	19	63.16%	84.21%
hsa-miR-671-3p	NC_004718.3	141	-21.35	2	19	13997	14019	19	63.16%	84.21%
hsa-miR-5689	NC_004718.3	154	-20.24	2	20	11231	11253	19	63.16%	84.21%
hsa-miR-3622a-5p	NC_004718.3	143	-26.01	3	21	570	592	19	68.42%	84.21%
hsa-miR-6780b-5p	NC_004718.3	143	-23.42	3	21	6056	6079	19	68.42%	84.21%
hsa-miR-449a	NC_004718.3	146	-21.5	2	21	17238	17258	19	68.42%	84.21%
hsa-miR-124-5p	NC_004718.3	140	-21.6	2	21	2892	2913	19	68.42%	84.21%
hsa-miR-770-5p	NC_004718.3	149	-21.77	3	22	24061	24083	19	68.42%	84.21%
hsa-miR-6721-5p	NC_004718.3	143	-26.1	3	22	4592	4613	19	68.42%	84.21%
hsa-miR-4778-3p	NC_004718.3	144	-21.52	2	21	359	377	19	68.42%	84.21%
hsa-miR-208a-5p	NC_004718.3	152	-21.76	2	21	28459	28480	19	68.42%	84.21%
hsa-miR-3616-3p	NC_004718.3	140	-23.83	2	19	11793	11817	19	68.42%	84.21%
hsa-miR-186-5p	NC_004718.3	140	-20.01	2	21	10510	10531	19	68.42%	84.21%
hsa-miR-4768-5p	NC_004718.3	158	-20.45	2	21	4304	4324	19	68.42%	84.21%
hsa-miR-6814-5p	NC_004718.3	152	-20.37	2	21	19705	19726	19	68.42%	84.21%
hsa-miR-5581-5p	NC_004718.3	140	-21.37	2	21	16652	16673	19	68.42%	84.21%
hsa-miR-28-3p	NC_004718.3	152	-23.4	2	21	10336	10357	19	68.42%	84.21%
hsa-miR-510-5p	NC_004718.3	140	-21.57	2	21	14401	14422	19	68.42%	84.21%
hsa-miR-138-5p	NC_004718.3	146	-22.57	2	21	24656	24677	19	68.42%	84.21%
hsa-miR-196b-5p	NC_004718.3	140	-22.8	2	21	962	983	19	68.42%	84.21%
hsa-miR-196b-5p	NC_004718.3	140	-22.1	2	21	13609	13630	19	68.42%	84.21%
hsa-miR-550a-5p	NC_004718.3	140	-22.72	2	21	2449	2471	19	68.42%	84.21%
hsa-miR-95-3p	NC_004718.3	157	-21.9	2	21	2558	2577	19	68.42%	84.21%
hsa-miR-6847-5p	NC_004718.3	164	-23.66	2	21	24839	24861	19	68.42%	84.21%
hsa-miR-449c-5p	NC_004718.3	146	-24.67	2	21	29624	29647	19	68.42%	84.21%
hsa-miR-12119	NC_004718.3	140	-21.5	2	21	11587	11611	19	68.42%	84.21%
hsa-miR-92a-2-5p	NC_004718.3	140	-21.86	2	21	15190	15211	19	68.42%	84.21%
hsa-miR-99b-3p	NC_004718.3	158	-23.28	2	21	692	712	19	68.42%	84.21%
hsa-miR-499a-3p	NC_004718.3	157	-22.9	2	21	5485	5504	19	68.42%	84.21%
hsa-miR-3150a-3p	NC_004718.3	140	-22.48	2	21	29315	29336	19	68.42%	84.21%
hsa-miR-4507	NC_004718.3	140	-21.43	2	19	7880	7901	19	68.42%	84.21%
hsa-miR-4465	NC_004718.3	146	-20.6	2	20	4972	4994	19	68.42%	84.21%
hsa-miR-6836-5p	NC_004718.3	146	-27.96	2	20	17482	17504	19	68.42%	84.21%
hsa-miR-6088	NC_004718.3	145	-26.68	2	19	4813	4834	19	68.42%	84.21%
hsa-miR-3677-5p	NC_004718.3	145	-28.24	2	21	7152	7171	19	68.42%	84.21%
hsa-miR-6810-5p	NC_004718.3	140	-21.16	2	21	22309	22331	19	68.42%	84.21%
hsa-miR-17-3p	NC_004718.3	140	-20.98	2	21	17260	17281	19	68.42%	84.21%
hsa-miR-194-3p	NC_004718.3	146	-22.61	2	20	1511	1533	19	68.42%	84.21%
hsa-miR-1911-5p	NC_004718.3	142	-22.31	3	22	26397	26417	19	68.42%	84.21%
hsa-miR-188-3p	NC_004718.3	142	-20.13	3	20	11378	11400	19	68.42%	84.21%
hsa-miR-4717-3p	NC_004718.3	151	-20.39	2	19	11376	11397	19	68.42%	84.21%
hsa-miR-769-3p	NC_004718.3	144	-24.5	2	18	23163	23188	19	68.42%	84.21%
hsa-miR-3175	NC_004718.3	140	-26.67	2	21	892	913	19	68.42%	84.21%
hsa-miR-196a-5p	NC_004718.3	140	-22.02	2	21	13609	13630	19	68.42%	84.21%
hsa-miR-6869-5p	NC_004718.3	140	-22.75	2	21	22545	22566	19	68.42%	84.21%
hsa-miR-6893-3p	NC_004718.3	140	-26.85	2	21	3398	3417	19	68.42%	84.21%
hsa-miR-1203	NC_004718.3	140	-26.16	2	20	340	360	19	68.42%	84.21%
hsa-miR-337-3p	NC_004718.3	164	-22.06	2	21	23385	23406	19	68.42%	84.21%
hsa-miR-6501-3p	NC_004718.3	143	-20.12	3	22	24099	24120	19	68.42%	84.21%
hsa-miR-4786-3p	NC_004718.3	158	-24.01	2	20	336	358	19	68.42%	84.21%
hsa-miR-93-3p	NC_004718.3	146	-20.12	2	20	9316	9338	19	68.42%	84.21%
hsa-miR-125a-3p	NC_004718.3	145	-21.45	2	21	9084	9103	19	68.42%	84.21%
hsa-miR-520d-3p	NC_004718.3	146	-20.39	2	21	21184	21204	19	68.42%	84.21%
hsa-miR-6823-5p	NC_004718.3	158	-23.11	2	20	21709	21730	19	68.42%	84.21%
hsa-miR-4510	NC_004718.3	146	-25.52	2	21	28590	28610	19	68.42%	84.21%
hsa-miR-8063	NC_004718.3	146	-20.02	2	21	26955	26975	19	68.42%	84.21%
hsa-miR-1912-3p	NC_004718.3	140	-23.19	3	21	12466	12486	19	73.68%	84.21%
hsa-miR-425-3p	NC_004718.3	150	-20.9	2	20	20173	20195	19	73.68%	84.21%
hsa-miR-10527-5p	NC_004718.3	146	-20.57	3	22	8866	8886	19	73.68%	84.21%
hsa-let-7b-5p	NC_004718.3	150	-20.98	2	21	5461	5481	19	73.68%	84.21%
hsa-miR-519e-5p	NC_004718.3	162	-23.89	2	21	2728	2748	19	73.68%	84.21%
hsa-miR-551b-3p	NC_004718.3	150	-26.49	2	20	28502	28523	19	73.68%	84.21%
hsa-miR-3617-3p	NC_004718.3	141	-28.69	3	22	24089	24111	19	73.68%	84.21%
hsa-miR-4420	NC_004718.3	150	-20.1	2	21	7576	7596	19	73.68%	84.21%
hsa-miR-520h	NC_004718.3	160	-21.2	2	21	4679	4697	19	73.68%	84.21%
hsa-miR-509-3-5p	NC_004718.3	144	-23.13	2	21	18911	18932	19	73.68%	84.21%
hsa-miR-889-5p	NC_004718.3	141	-20.69	3	21	25299	25320	19	73.68%	84.21%
hsa-miR-181c-3p	NC_004718.3	144	-20.32	2	21	19641	19662	19	73.68%	84.21%
hsa-miR-6793-5p	NC_004718.3	156	-28.02	2	21	3237	3258	19	73.68%	84.21%
hsa-miR-3065-3p	NC_004718.3	161	-22.17	2	19	23518	23542	19	73.68%	84.21%
hsa-miR-3065-3p	NC_004718.3	156	-21.05	2	20	26800	26822	19	73.68%	84.21%
hsa-miR-9851-3p	NC_004718.3	144	-27.52	2	19	15028	15051	19	73.68%	84.21%
hsa-miR-6791-5p	NC_004718.3	144	-29.17	2	21	1375	1396	19	73.68%	84.21%
hsa-miR-1304-5p	NC_004718.3	156	-29	2	21	17716	17737	19	73.68%	84.21%
hsa-miR-215-3p	NC_004718.3	149	-20.57	2	21	8175	8195	19	73.68%	84.21%
hsa-miR-6748-5p	NC_004718.3	144	-22.62	2	21	2023	2044	19	73.68%	84.21%
hsa-miR-3187-5p	NC_004718.3	144	-22.92	2	21	6058	6080	19	73.68%	84.21%
hsa-miR-6759-5p	NC_004718.3	150	-26.08	2	20	7519	7541	19	73.68%	84.21%
hsa-miR-4695-5p	NC_004718.3	150	-28.42	2	21	2657	2677	19	73.68%	84.21%
hsa-miR-214-3p	NC_004718.3	144	-23.19	2	21	8926	8945	19	73.68%	84.21%
hsa-miR-4780	NC_004718.3	150	-20.64	2	20	20215	20237	19	73.68%	84.21%
hsa-miR-6515-5p	NC_004718.3	162	-23.98	2	20	4082	4103	19	73.68%	84.21%
hsa-miR-5000-5p	NC_004718.3	147	-21.44	3	21	23737	23759	19	73.68%	84.21%
hsa-miR-550b-2-5p	NC_004718.3	150	-22.17	2	20	29366	29388	19	73.68%	84.21%
hsa-miR-4527	NC_004718.3	147	-20.83	3	21	19405	19427	19	73.68%	84.21%
hsa-miR-23c	NC_004718.3	148	-21.75	2	18	1571	1595	19	73.68%	84.21%
hsa-miR-4524a-3p	NC_004718.3	150	-20.63	2	21	23607	23627	19	73.68%	84.21%
hsa-miR-4686	NC_004718.3	150	-20.06	2	21	6235	6256	19	73.68%	84.21%
hsa-miR-4802-3p	NC_004718.3	150	-23.62	2	21	190	211	19	73.68%	84.21%
hsa-miR-3154	NC_004718.3	144	-25.22	2	21	17049	17070	19	73.68%	84.21%
hsa-miR-6853-3p	NC_004718.3	156	-26.37	2	21	23989	24010	19	73.68%	84.21%
hsa-miR-6760-5p	NC_004718.3	150	-25.33	2	20	29288	29311	19	73.68%	84.21%
hsa-miR-449b-5p	NC_004718.3	162	-20.06	2	21	7786	7806	19	73.68%	84.21%
hsa-miR-519d-5p	NC_004718.3	162	-22.75	2	21	2724	2747	19	73.68%	84.21%
hsa-miR-4691-3p	NC_004718.3	156	-26.58	2	21	9324	9344	19	73.68%	84.21%
hsa-miR-3174	NC_004718.3	144	-21.16	2	20	24014	24036	19	73.68%	84.21%
hsa-miR-4518	NC_004718.3	156	-21.91	2	21	2502	2527	19	73.68%	84.21%
hsa-miR-4729	NC_004718.3	168	-21.43	2	21	14876	14897	19	73.68%	84.21%
hsa-miR-5689	NC_004718.3	144	-21.12	2	21	14272	14293	19	73.68%	84.21%
hsa-let-7c-5p	NC_004718.3	150	-20.32	2	21	5461	5481	19	73.68%	84.21%
hsa-miR-3120-3p	NC_004718.3	142	-21.03	2	20	19892	19913	19	78.95%	84.21%
hsa-miR-4747-5p	NC_004718.3	148	-24.08	2	21	24686	24707	19	78.95%	84.21%
hsa-miR-3617-3p	NC_004718.3	147	-21.71	2	19	4178	4201	19	78.95%	84.21%
hsa-miR-3936	NC_004718.3	141	-21.79	2	21	8875	8894	19	78.95%	84.21%
hsa-miR-3193	NC_004718.3	141	-23.3	2	21	18018	18037	19	78.95%	84.21%
hsa-miR-515-3p	NC_004718.3	142	-21.48	2	21	2392	2412	19	78.95%	84.21%
hsa-miR-2114-5p	NC_004718.3	172	-26.55	2	21	2391	2412	19	78.95%	84.21%
hsa-miR-127-5p	NC_004718.3	154	-24.17	2	20	4808	4830	19	78.95%	84.21%
hsa-miR-6759-5p	NC_004718.3	141	-27.86	2	21	2026	2045	19	78.95%	84.21%
hsa-miR-5008-5p	NC_004718.3	148	-26.61	2	21	29037	29058	19	78.95%	84.21%
hsa-miR-92a-2-5p	NC_004718.3	153	-21.36	2	21	18376	18395	19	78.95%	84.21%
hsa-miR-4755-3p	NC_004718.3	151	-24.12	3	21	26467	26489	19	78.95%	84.21%
hsa-miR-197-3p	NC_004718.3	172	-25.36	2	21	28749	28770	19	78.95%	84.21%
hsa-miR-3131	NC_004718.3	142	-26.35	2	20	7637	7660	19	78.95%	84.21%
hsa-miR-3157-3p	NC_004718.3	172	-21.55	2	21	14100	14121	19	78.95%	84.21%
hsa-miR-6838-5p	NC_004718.3	166	-20.72	2	20	6921	6943	19	78.95%	84.21%
hsa-miR-4799-3p	NC_004718.3	141	-20.31	2	21	17241	17260	19	78.95%	84.21%
hsa-miR-185-5p	NC_004718.3	153	-24.57	2	21	24754	24773	19	78.95%	84.21%
hsa-miR-3137	NC_004718.3	153	-25.67	2	21	19530	19551	19	78.95%	84.21%
hsa-miR-516b-5p	NC_004718.3	166	-20.2	2	20	3029	3051	19	78.95%	84.21%
hsa-miR-6868-5p	NC_004718.3	154	-23.65	2	20	9481	9503	19	78.95%	84.21%
hsa-miR-451b	NC_004718.3	154	-21.79	2	20	15260	15282	19	78.95%	84.21%
hsa-miR-374c-3p	NC_004718.3	142	-20.77	2	21	18463	18483	19	78.95%	84.21%
hsa-miR-5003-5p	NC_004718.3	151	-28.34	3	22	8101	8122	19	78.95%	84.21%
hsa-miR-5580-3p	NC_004718.3	147	-21.87	2	21	15377	15395	19	78.95%	84.21%
hsa-miR-6762-3p	NC_004718.3	170	-24.03	2	21	29271	29292	19	84.21%	84.21%
hsa-miR-6878-5p	NC_004718.3	152	-25.63	2	21	9479	9501	19	84.21%	84.21%
hsa-miR-4758-3p	NC_004718.3	170	-26.23	2	21	18693	18714	19	84.21%	84.21%
hsa-miR-1244	NC_004718.3	170	-24.38	2	25	25677	25704	25	68.00%	84.00%
hsa-miR-12127	NC_004718.3	157	-24.33	2	24	10716	10743	25	68.00%	84.00%
hsa-miR-1272	NC_004718.3	150	-20.53	2	25	12029	12056	25	72.00%	84.00%
hsa-miR-650	NC_004718.3	155	-25.36	2	20	11668	11688	18	61.11%	83.33%
hsa-miR-6860	NC_004718.3	143	-20.57	2	20	14682	14703	18	61.11%	83.33%
hsa-miR-3065-3p	NC_004718.3	155	-20.01	2	20	12903	12925	18	61.11%	83.33%
hsa-miR-7851-3p	NC_004718.3	143	-20.74	2	20	23724	23745	18	61.11%	83.33%
hsa-miR-323a-5p	NC_004718.3	143	-21.08	2	20	13184	13205	18	61.11%	83.33%
hsa-miR-6515-5p	NC_004718.3	155	-23.77	2	20	3029	3049	18	61.11%	83.33%
hsa-miR-6886-5p	NC_004718.3	143	-26.52	2	20	9291	9311	18	61.11%	83.33%
hsa-miR-503-5p	NC_004718.3	155	-20.83	2	20	19772	19794	18	61.11%	83.33%
hsa-miR-512-5p	NC_004718.3	155	-20.86	2	20	8929	8951	18	61.11%	83.33%
hsa-miR-3928-3p	NC_004718.3	144	-24.15	3	21	14047	14068	18	66.67%	83.33%
hsa-miR-10522-5p	NC_004718.3	147	-20.91	2	20	19884	19904	18	66.67%	83.33%
hsa-miR-3194-3p	NC_004718.3	141	-21.8	2	19	409	431	18	66.67%	83.33%
hsa-miR-1587	NC_004718.3	141	-21.02	2	19	22227	22247	18	66.67%	83.33%
hsa-miR-1183	NC_004718.3	156	-26.35	3	26	12369	12396	24	66.67%	83.33%
hsa-miR-222-5p	NC_004718.3	147	-23.83	2	20	5613	5634	18	66.67%	83.33%
hsa-miR-27a-5p	NC_004718.3	140	-21.18	2	20	22823	22842	18	66.67%	83.33%
hsa-miR-650	NC_004718.3	147	-22.99	2	20	20227	20247	18	66.67%	83.33%
hsa-miR-18b-5p	NC_004718.3	159	-20.78	2	20	4024	4046	18	66.67%	83.33%
hsa-miR-18a-5p	NC_004718.3	159	-20.91	2	20	4024	4046	18	66.67%	83.33%
hsa-miR-4697-3p	NC_004718.3	141	-21.42	2	19	16320	16344	18	66.67%	83.33%
hsa-miR-6791-5p	NC_004718.3	144	-28.5	3	21	16308	16329	18	66.67%	83.33%
hsa-miR-508-5p	NC_004718.3	140	-23.22	2	18	6217	6241	18	66.67%	83.33%
hsa-miR-622	NC_004718.3	141	-21.86	2	20	1867	1886	18	66.67%	83.33%
hsa-miR-3620-5p	NC_004718.3	141	-26.43	2	19	22225	22247	18	66.67%	83.33%
hsa-miR-765	NC_004718.3	141	-20.17	2	19	9276	9297	18	66.67%	83.33%
hsa-miR-6854-5p	NC_004718.3	144	-20.5	3	21	1387	1410	18	66.67%	83.33%
hsa-miR-4642	NC_004718.3	147	-26.37	2	20	16318	16339	18	66.67%	83.33%
hsa-miR-3663-5p	NC_004718.3	141	-22	2	19	27496	27517	18	66.67%	83.33%
hsa-miR-3175	NC_004718.3	153	-20.74	2	19	22855	22877	18	66.67%	83.33%
hsa-miR-6861-5p	NC_004718.3	141	-25.66	2	19	20117	20139	18	66.67%	83.33%
hsa-miR-6852-5p	NC_004718.3	159	-24.22	2	20	16308	16328	18	66.67%	83.33%
hsa-miR-520a-5p	NC_004718.3	141	-22.04	2	20	2727	2746	18	66.67%	83.33%
hsa-miR-4433a-3p	NC_004718.3	141	-20.99	2	20	5092	5111	18	66.67%	83.33%
hsa-miR-106b-3p	NC_004718.3	141	-21.59	2	19	5674	5696	18	66.67%	83.33%
hsa-miR-1228-5p	NC_004718.3	147	-24.45	2	20	12058	12078	18	66.67%	83.33%
hsa-miR-578	NC_004718.3	141	-20.09	2	20	12242	12261	18	66.67%	83.33%
hsa-miR-6746-3p	NC_004718.3	159	-24.31	2	20	15364	15385	18	66.67%	83.33%
hsa-miR-8085	NC_004718.3	147	-22.42	2	20	22856	22876	18	66.67%	83.33%
hsa-miR-3124-5p	NC_004718.3	157	-22.13	2	19	18179	18200	18	72.22%	83.33%
hsa-miR-7112-3p	NC_004718.3	155	-21.2	2	20	18772	18791	18	72.22%	83.33%
hsa-miR-1193	NC_004718.3	145	-26.28	2	19	10806	10829	18	72.22%	83.33%
hsa-miR-329-3p	NC_004718.3	141	-23.62	3	19	230	253	18	72.22%	83.33%
hsa-miR-486-5p	NC_004718.3	151	-26.74	2	20	2157	2178	18	72.22%	83.33%
hsa-miR-5010-5p	NC_004718.3	148	-21.18	3	21	29676	29697	18	72.22%	83.33%
hsa-miR-11399	NC_004718.3	148	-25.32	3	21	2015	2036	18	72.22%	83.33%
hsa-miR-7154-3p	NC_004718.3	145	-22.29	2	19	21292	21312	18	72.22%	83.33%
hsa-miR-892b	NC_004718.3	142	-21.03	3	20	3224	3246	18	72.22%	83.33%
hsa-miR-3620-5p	NC_004718.3	142	-28.13	3	21	447	467	18	72.22%	83.33%
hsa-miR-4522	NC_004718.3	157	-21.32	2	19	18492	18513	18	72.22%	83.33%
hsa-miR-6759-5p	NC_004718.3	145	-21.98	2	19	14321	14343	18	72.22%	83.33%
hsa-miR-214-3p	NC_004718.3	145	-21.36	2	20	18920	18940	18	72.22%	83.33%
hsa-miR-656-5p	NC_004718.3	157	-22	2	19	3415	3436	18	72.22%	83.33%
hsa-miR-6827-3p	NC_004718.3	145	-22.66	2	20	28640	28659	18	72.22%	83.33%
hsa-miR-6876-5p	NC_004718.3	151	-24.31	2	20	29290	29311	18	72.22%	83.33%
hsa-miR-188-3p	NC_004718.3	141	-20.29	3	19	1318	1340	18	72.22%	83.33%
hsa-miR-150-3p	NC_004718.3	157	-20.3	2	19	5922	5944	18	72.22%	83.33%
hsa-miR-4724-3p	NC_004718.3	145	-20.97	2	19	16348	16369	18	72.22%	83.33%
hsa-miR-642a-3p	NC_004718.3	141	-22.28	3	21	5541	5560	18	72.22%	83.33%
hsa-miR-556-5p	NC_004718.3	142	-22.13	3	21	5732	5752	18	72.22%	83.33%
hsa-miR-4736	NC_004718.3	151	-20.03	2	18	12962	12982	18	72.22%	83.33%
hsa-miR-129-5p	NC_004718.3	163	-21.11	2	20	8292	8312	18	72.22%	83.33%
hsa-miR-653-3p	NC_004718.3	151	-22	2	20	15401	15422	18	72.22%	83.33%
hsa-miR-4691-3p	NC_004718.3	145	-27.56	2	20	21773	21794	18	72.22%	83.33%
hsa-miR-4691-3p	NC_004718.3	142	-20.88	3	21	336	357	18	72.22%	83.33%
hsa-miR-6830-3p	NC_004718.3	151	-22.65	2	20	19917	19939	18	72.22%	83.33%
hsa-miR-888-3p	NC_004718.3	148	-20.93	3	21	18485	18506	18	72.22%	83.33%
hsa-miR-302a-3p	NC_004718.3	166	-24.1	2	22	4669	4695	24	75.00%	83.33%
hsa-miR-6812-5p	NC_004718.3	145	-21.82	2	14	22875	22899	12	75.00%	83.33%
hsa-miR-1250-5p	NC_004718.3	149	-29.43	2	20	28226	28245	18	77.78%	83.33%
hsa-miR-7113-5p	NC_004718.3	143	-22.05	2	20	17465	17483	18	77.78%	83.33%
hsa-miR-6801-5p	NC_004718.3	140	-21.24	3	21	20793	20815	18	77.78%	83.33%
hsa-miR-2681-5p	NC_004718.3	155	-28.08	2	20	28751	28772	18	77.78%	83.33%
hsa-miR-4774-3p	NC_004718.3	143	-24.27	2	20	13098	13118	18	77.78%	83.33%
hsa-miR-330-5p	NC_004718.3	161	-20.97	2	19	8233	8255	18	77.78%	83.33%
hsa-miR-340-3p	NC_004718.3	142	-20.37	2	20	24388	24406	18	77.78%	83.33%
hsa-miR-520e-3p	NC_004718.3	148	-20.44	2	20	398	416	18	77.78%	83.33%
hsa-miR-6511b-3p	NC_004718.3	146	-22.79	3	20	28748	28771	18	77.78%	83.33%
hsa-miR-4738-3p	NC_004718.3	146	-28.23	3	21	18389	18409	18	77.78%	83.33%
hsa-miR-515-3p	NC_004718.3	140	-23.94	3	21	28492	28513	18	77.78%	83.33%
hsa-miR-4269	NC_004718.3	149	-27	2	20	16162	16181	18	77.78%	83.33%
hsa-miR-622	NC_004718.3	167	-25.45	2	20	172	192	18	77.78%	83.33%
hsa-miR-9900	NC_004718.3	143	-22.51	2	20	23390	23410	18	77.78%	83.33%
hsa-miR-652-3p	NC_004718.3	148	-23.33	2	20	3429	3447	18	77.78%	83.33%
hsa-miR-588	NC_004718.3	149	-20.46	2	20	5447	5466	18	77.78%	83.33%
hsa-miR-92a-2-5p	NC_004718.3	155	-20.78	2	20	29196	29217	18	77.78%	83.33%
hsa-miR-640	NC_004718.3	148	-22.45	2	18	3746	3768	18	77.78%	83.33%
hsa-miR-6830-5p	NC_004718.3	167	-26.66	2	20	17461	17482	18	77.78%	83.33%
hsa-miR-500a-5p	NC_004718.3	140	-21.18	3	21	4174	4194	18	77.78%	83.33%
hsa-miR-500a-5p	NC_004718.3	140	-20.31	3	21	13532	13552	18	77.78%	83.33%
hsa-miR-4677-3p	NC_004718.3	155	-20.29	2	20	23995	24016	18	77.78%	83.33%
hsa-miR-937-5p	NC_004718.3	145	-26.6	3	19	29283	29304	18	77.78%	83.33%
hsa-miR-548au-3p	NC_004718.3	143	-21.51	2	20	12962	12982	18	77.78%	83.33%
hsa-miR-485-5p	NC_004718.3	149	-20.97	2	20	6031	6051	18	77.78%	83.33%
hsa-miR-4289	NC_004718.3	160	-21.04	2	18	19843	19863	18	77.78%	83.33%
hsa-miR-219a-1-3p	NC_004718.3	152	-22.85	3	21	28175	28196	18	77.78%	83.33%
hsa-miR-6811-3p	NC_004718.3	143	-24.87	2	20	28637	28657	18	77.78%	83.33%
hsa-miR-6514-3p	NC_004718.3	155	-22.29	2	18	13095	13117	18	77.78%	83.33%
hsa-miR-662	NC_004718.3	143	-23.81	2	19	580	600	18	77.78%	83.33%
hsa-miR-6130	NC_004718.3	148	-22.25	2	18	25375	25395	18	77.78%	83.33%
hsa-miR-6869-5p	NC_004718.3	161	-21.34	2	20	2436	2456	18	77.78%	83.33%
hsa-miR-6529-3p	NC_004718.3	149	-22.98	2	20	15872	15892	18	77.78%	83.33%
hsa-miR-514a-3p	NC_004718.3	146	-21.86	3	20	2031	2052	18	77.78%	83.33%
hsa-miR-519d-3p	NC_004718.3	154	-20.93	2	20	4678	4696	18	77.78%	83.33%
hsa-miR-3622b-5p	NC_004718.3	140	-21.71	3	19	12168	12189	18	77.78%	83.33%
hsa-miR-6747-5p	NC_004718.3	149	-22.19	2	19	19232	19256	18	77.78%	83.33%
hsa-miR-3664-5p	NC_004718.3	146	-21.05	3	20	3106	3128	18	77.78%	83.33%
hsa-miR-3155a	NC_004718.3	150	-26.09	3	20	29207	29228	18	83.33%	83.33%
hsa-miR-4769-5p	NC_004718.3	147	-23.67	2	20	24575	24598	18	83.33%	83.33%
hsa-miR-1273c	NC_004718.3	143	-21.34	3	21	15887	15905	18	83.33%	83.33%
hsa-miR-3692-5p	NC_004718.3	141	-26.91	2	20	28706	28728	18	83.33%	83.33%
hsa-miR-6072	NC_004718.3	165	-22.39	2	19	25191	25213	18	83.33%	83.33%
hsa-miR-3926	NC_004718.3	159	-22.29	2	19	11562	11582	18	83.33%	83.33%
hsa-miR-4771	NC_004718.3	141	-23.2	2	19	5121	5142	18	83.33%	83.33%
hsa-miR-214-3p	NC_004718.3	153	-22.87	2	20	17488	17506	18	83.33%	83.33%
hsa-miR-8066	NC_004718.3	141	-20.45	2	20	28542	28561	18	83.33%	83.33%
hsa-miR-3120-5p	NC_004718.3	150	-24.57	3	20	20829	20850	18	83.33%	83.33%
hsa-miR-5004-5p	NC_004718.3	156	-22.74	3	21	1358	1379	18	83.33%	83.33%
hsa-miR-15a-5p	NC_004718.3	165	-23.84	2	19	9414	9436	18	83.33%	83.33%
hsa-miR-4435	NC_004718.3	158	-22.01	2	17	16040	16064	18	83.33%	83.33%
hsa-miR-3085-5p	NC_004718.3	149	-20.39	2	14	28543	28567	12	83.33%	83.33%
hsa-miR-6511b-5p	NC_004718.3	143	-21.02	2	23	16201	16225	23	60.87%	82.61%
hsa-miR-7844-5p	NC_004718.3	142	-20.35	2	21	2657	2682	23	60.87%	82.61%
hsa-miR-12120	NC_004718.3	144	-21.83	2	25	25483	25508	23	60.87%	82.61%
hsa-miR-580-3p	NC_004718.3	151	-23.6	2	21	12103	12128	23	65.22%	82.61%
hsa-miR-5009-5p	NC_004718.3	148	-23.33	2	23	18045	18070	23	65.22%	82.61%
hsa-miR-519d-5p	NC_004718.3	166	-20.3	2	24	22446	22471	23	65.22%	82.61%
hsa-miR-103a-3p	NC_004718.3	158	-26.08	2	22	5294	5319	23	69.57%	82.61%
hsa-miR-1244	NC_004718.3	143	-20.02	3	25	10532	10558	23	69.57%	82.61%
hsa-miR-936	NC_004718.3	145	-24.44	2	21	2661	2686	23	69.57%	82.61%
hsa-miR-6873-5p	NC_004718.3	155	-27.17	2	21	1070	1095	23	69.57%	82.61%
hsa-miR-6774-5p	NC_004718.3	158	-25.51	2	24	22194	22219	23	69.57%	82.61%
hsa-miR-432-5p	NC_004718.3	151	-24.66	2	22	5260	5285	23	69.57%	82.61%
hsa-miR-107	NC_004718.3	158	-26.08	2	22	5294	5319	23	69.57%	82.61%
hsa-miR-1264	NC_004718.3	143	-20.36	2	22	24474	24499	23	73.91%	82.61%
hsa-miR-298	NC_004718.3	165	-25.14	2	22	161	186	23	78.26%	82.61%
hsa-miR-181d-5p	NC_004718.3	165	-21.1	2	22	16805	16829	23	78.26%	82.61%
hsa-miR-3917	NC_004718.3	142	-21.14	2	19	23163	23182	17	64.71%	82.35%
hsa-miR-6799-5p	NC_004718.3	142	-23	2	19	24688	24707	17	64.71%	82.35%
hsa-miR-3197	NC_004718.3	142	-23.3	2	19	18975	18997	17	64.71%	82.35%
hsa-miR-6750-5p	NC_004718.3	154	-20.96	2	19	22397	22420	17	64.71%	82.35%
hsa-miR-4665-3p	NC_004718.3	142	-20.38	2	19	29294	29319	17	64.71%	82.35%
hsa-miR-4732-5p	NC_004718.3	154	-20.02	2	19	13743	13765	17	64.71%	82.35%
hsa-miR-6732-5p	NC_004718.3	142	-23.57	2	19	839	858	17	64.71%	82.35%
hsa-miR-4758-5p	NC_004718.3	142	-21.98	2	19	9876	9898	17	64.71%	82.35%
hsa-miR-6822-5p	NC_004718.3	142	-22.31	2	19	17462	17481	17	64.71%	82.35%
hsa-miR-665	NC_004718.3	152	-20.31	2	19	2661	2679	17	70.59%	82.35%
hsa-miR-6858-5p	NC_004718.3	140	-21.45	2	19	24102	24122	17	70.59%	82.35%
hsa-miR-6807-5p	NC_004718.3	143	-21.42	3	20	26543	26564	17	70.59%	82.35%
hsa-miR-9718	NC_004718.3	158	-22.96	2	19	3633	3652	17	70.59%	82.35%
hsa-miR-634	NC_004718.3	143	-20.74	3	20	12906	12927	17	70.59%	82.35%
hsa-miR-3193	NC_004718.3	143	-21.19	3	20	20891	20912	17	70.59%	82.35%
hsa-miR-892a	NC_004718.3	158	-20.15	2	19	10974	10994	17	70.59%	82.35%
hsa-miR-4458	NC_004718.3	152	-20.54	2	18	8836	8855	17	70.59%	82.35%
hsa-miR-6074	NC_004718.3	140	-21.35	2	19	5620	5638	17	70.59%	82.35%
hsa-miR-4507	NC_004718.3	140	-21.31	2	18	294	314	17	70.59%	82.35%
hsa-miR-2682-5p	NC_004718.3	140	-24.47	2	18	960	983	17	70.59%	82.35%
hsa-miR-4524b-3p	NC_004718.3	140	-20.35	2	18	19604	19624	17	70.59%	82.35%
hsa-miR-4690-3p	NC_004718.3	146	-24.71	2	19	28503	28523	17	70.59%	82.35%
hsa-miR-3194-5p	NC_004718.3	140	-21.22	2	18	9325	9346	17	70.59%	82.35%
hsa-miR-1202	NC_004718.3	143	-23.47	3	20	23915	23935	17	70.59%	82.35%
hsa-miR-937-5p	NC_004718.3	158	-23.08	2	19	24860	24879	17	70.59%	82.35%
hsa-miR-3659	NC_004718.3	140	-20.62	2	19	9034	9053	17	70.59%	82.35%
hsa-miR-512-5p	NC_004718.3	140	-21.72	2	19	11154	11175	17	70.59%	82.35%
hsa-miR-1298-3p	NC_004718.3	144	-20.47	2	19	28347	28366	17	76.47%	82.35%
hsa-miR-371b-3p	NC_004718.3	156	-21.09	2	18	10910	10933	17	76.47%	82.35%
hsa-miR-4784	NC_004718.3	144	-25.15	2	19	28658	28676	17	76.47%	82.35%
hsa-miR-372-5p	NC_004718.3	143	-21.9	2	17	22204	22228	17	76.47%	82.35%
hsa-miR-659-5p	NC_004718.3	144	-20.33	2	18	19981	20003	17	76.47%	82.35%
hsa-miR-151a-5p	NC_004718.3	144	-21.37	2	19	14202	14221	17	76.47%	82.35%
hsa-miR-924	NC_004718.3	150	-21.39	2	19	20314	20333	17	76.47%	82.35%
hsa-miR-188-5p	NC_004718.3	147	-23.6	3	20	1446	1466	17	76.47%	82.35%
hsa-miR-501-3p	NC_004718.3	154	-20.89	2	16	25156	25180	17	76.47%	82.35%
hsa-miR-17-5p	NC_004718.3	150	-20.29	2	17	4672	4696	17	76.47%	82.35%
hsa-miR-758-5p	NC_004718.3	141	-20.94	3	20	9933	9953	17	76.47%	82.35%
hsa-miR-892c-5p	NC_004718.3	147	-20.31	3	20	1259	1279	17	76.47%	82.35%
hsa-miR-6732-5p	NC_004718.3	143	-22.37	2	19	25377	25394	17	76.47%	82.35%
hsa-miR-21-3p	NC_004718.3	155	-22.12	2	19	19956	19974	17	76.47%	82.35%
hsa-miR-100-5p	NC_004718.3	162	-20.77	2	19	18702	18723	17	76.47%	82.35%
hsa-miR-769-3p	NC_004718.3	150	-23.39	2	19	12748	12770	17	76.47%	82.35%
hsa-miR-6776-3p	NC_004718.3	141	-20.17	3	19	28392	28415	17	76.47%	82.35%
hsa-miR-8077	NC_004718.3	156	-22.29	2	19	12583	12603	17	76.47%	82.35%
hsa-miR-3663-3p	NC_004718.3	144	-23.5	2	18	13146	13169	17	76.47%	82.35%
hsa-miR-6886-5p	NC_004718.3	156	-29.89	2	19	4866	4885	17	76.47%	82.35%
hsa-miR-1234-3p	NC_004718.3	144	-22.5	2	18	18981	19003	17	76.47%	82.35%
hsa-miR-761	NC_004718.3	144	-21.91	2	19	1164	1184	17	76.47%	82.35%
hsa-miR-6778-3p	NC_004718.3	147	-21.47	3	20	29545	29565	17	76.47%	82.35%
hsa-miR-6888-5p	NC_004718.3	162	-22.91	2	19	1598	1617	17	76.47%	82.35%
hsa-miR-20b-5p	NC_004718.3	154	-22.62	2	17	4672	4696	17	82.35%	82.35%
hsa-miR-203b-5p	NC_004718.3	166	-20.45	2	19	14336	14357	17	82.35%	82.35%
hsa-miR-10398-5p	NC_004718.3	166	-27.52	2	19	638	658	17	82.35%	82.35%
hsa-miR-323a-5p	NC_004718.3	166	-24.86	2	19	16997	17018	17	82.35%	82.35%
hsa-miR-4314	NC_004718.3	159	-20.91	2	17	6062	6081	17	82.35%	82.35%
hsa-miR-2278	NC_004718.3	160	-22.81	2	19	22887	22907	17	82.35%	82.35%
hsa-miR-6862-3p	NC_004718.3	151	-26.75	3	20	11155	11178	17	82.35%	82.35%
hsa-miR-1200	NC_004718.3	151	-21.98	3	20	1546	1567	17	82.35%	82.35%
hsa-miR-1287-3p	NC_004718.3	151	-22.14	3	20	18762	18783	17	82.35%	82.35%
hsa-miR-1909-5p	NC_004718.3	145	-21.89	3	20	13431	13450	17	82.35%	82.35%
hsa-miR-3065-3p	NC_004718.3	144	-22.62	2	22	9236	9260	22	59.09%	81.82%
hsa-miR-6855-5p	NC_004718.3	151	-20.9	2	24	10250	10274	22	59.09%	81.82%
hsa-miR-15b-5p	NC_004718.3	142	-20.99	2	20	20669	20694	22	59.09%	81.82%
hsa-miR-4763-3p	NC_004718.3	145	-25.81	2	23	13003	13027	22	59.09%	81.82%
hsa-miR-3614-3p	NC_004718.3	144	-21.07	2	22	1466	1490	22	59.09%	81.82%
hsa-miR-1226-5p	NC_004718.3	145	-26.71	2	24	28268	28292	22	59.09%	81.82%
hsa-miR-557	NC_004718.3	148	-21.67	2	22	29451	29475	22	63.64%	81.82%
hsa-miR-6832-5p	NC_004718.3	148	-20.32	2	22	8067	8091	22	63.64%	81.82%
hsa-miR-548v	NC_004718.3	147	-21.05	2	21	13318	13342	22	63.64%	81.82%
hsa-miR-214-5p	NC_004718.3	142	-21.76	2	21	19919	19943	22	63.64%	81.82%
hsa-miR-4663	NC_004718.3	149	-22.48	2	23	26653	26677	22	63.64%	81.82%
hsa-miR-125b-2-3p	NC_004718.3	142	-20.72	2	21	23440	23464	22	63.64%	81.82%
hsa-miR-374b-3p	NC_004718.3	146	-25.42	2	21	5610	5634	22	68.18%	81.82%
hsa-miR-7107-5p	NC_004718.3	146	-27.03	2	21	26677	26701	22	68.18%	81.82%
hsa-miR-1272	NC_004718.3	159	-22.69	2	24	25099	25124	22	68.18%	81.82%
hsa-miR-3192-5p	NC_004718.3	147	-26.61	2	22	6056	6080	22	68.18%	81.82%
hsa-miR-526b-5p	NC_004718.3	140	-21.59	2	22	28305	28329	22	68.18%	81.82%
hsa-miR-921	NC_004718.3	150	-27.13	3	24	28270	28295	22	68.18%	81.82%
hsa-miR-921	NC_004718.3	141	-20.04	2	24	19889	19912	22	68.18%	81.82%
hsa-miR-8060	NC_004718.3	153	-20.94	2	22	23916	23940	22	68.18%	81.82%
hsa-miR-4703-3p	NC_004718.3	158	-24.74	2	21	2429	2453	22	68.18%	81.82%
hsa-miR-7161-3p	NC_004718.3	153	-24.72	2	24	19977	20003	22	68.18%	81.82%
hsa-miR-1182	NC_004718.3	148	-26.15	3	22	1368	1393	22	68.18%	81.82%
hsa-miR-503-5p	NC_004718.3	152	-22.06	2	22	9412	9436	22	68.18%	81.82%
hsa-miR-12127	NC_004718.3	141	-20.91	2	24	7391	7414	22	68.18%	81.82%
hsa-miR-6804-5p	NC_004718.3	145	-22.35	2	20	4077	4101	22	68.18%	81.82%
hsa-miR-139-5p	NC_004718.3	168	-21.71	2	22	27813	27837	22	72.73%	81.82%
hsa-miR-18b-5p	NC_004718.3	146	-23.84	3	22	96	120	22	72.73%	81.82%
hsa-miR-4659b-3p	NC_004718.3	155	-22.22	2	21	21359	21383	22	72.73%	81.82%
hsa-miR-421	NC_004718.3	162	-21.18	2	22	18831	18854	22	72.73%	81.82%
hsa-miR-520g-3p	NC_004718.3	161	-23.33	2	23	4676	4697	22	72.73%	81.82%
hsa-miR-513b-5p	NC_004718.3	162	-21.48	2	21	6297	6321	22	72.73%	81.82%
hsa-miR-4527	NC_004718.3	150	-20.26	2	21	167	191	22	72.73%	81.82%
hsa-miR-935	NC_004718.3	144	-33.55	2	22	28751	28775	22	72.73%	81.82%
hsa-miR-4711-5p	NC_004718.3	150	-28.13	2	22	15945	15968	22	72.73%	81.82%
hsa-miR-3185	NC_004718.3	163	-24.13	2	22	611	635	22	72.73%	81.82%
hsa-miR-3529-5p	NC_004718.3	157	-20.9	2	21	1198	1222	22	72.73%	81.82%
hsa-miR-4515	NC_004718.3	142	-36.74	2	20	9493	9518	22	72.73%	81.82%
hsa-miR-3140-3p	NC_004718.3	144	-23.18	2	21	4117	4140	22	72.73%	81.82%
hsa-miR-4685-5p	NC_004718.3	142	-24.39	3	24	22335	22361	22	72.73%	81.82%
hsa-miR-4510	NC_004718.3	145	-26.87	2	21	25371	25395	22	72.73%	81.82%
hsa-miR-3085-5p	NC_004718.3	144	-25.78	2	24	14690	14712	22	72.73%	81.82%
hsa-miR-4711-5p	NC_004718.3	140	-22.95	2	22	5550	5574	22	77.27%	81.82%
hsa-miR-582-5p	NC_004718.3	171	-20.18	2	22	16334	16358	22	81.82%	81.82%
hsa-miR-4722-5p	NC_004718.3	149	-24.72	2	18	28724	28746	16	62.50%	81.25%
hsa-miR-593-5p	NC_004718.3	145	-23.73	2	15	3136	3163	16	68.75%	81.25%
hsa-miR-7154-3p	NC_004718.3	141	-20.17	2	18	24575	24594	16	68.75%	81.25%
hsa-miR-4487	NC_004718.3	141	-23.04	2	18	25213	25231	16	68.75%	81.25%
hsa-miR-2115-5p	NC_004718.3	141	-20.83	2	18	25555	25576	16	68.75%	81.25%
hsa-miR-6071	NC_004718.3	146	-20.21	2	18	16558	16574	16	68.75%	81.25%
hsa-miR-3665	NC_004718.3	147	-20.74	2	17	22196	22214	16	68.75%	81.25%
hsa-miR-3690	NC_004718.3	141	-20.41	2	18	226	248	16	68.75%	81.25%
hsa-miR-6855-5p	NC_004718.3	153	-22.12	2	18	586	610	16	68.75%	81.25%
hsa-miR-9985	NC_004718.3	141	-20.74	2	18	15115	15133	16	68.75%	81.25%
hsa-miR-143-5p	NC_004718.3	141	-20.66	2	18	27340	27361	16	68.75%	81.25%
hsa-miR-648	NC_004718.3	145	-22.12	2	18	17381	17399	16	75.00%	81.25%
hsa-miR-6510-5p	NC_004718.3	145	-22.71	2	18	1162	1183	16	75.00%	81.25%
hsa-miR-7156-3p	NC_004718.3	142	-20.07	3	19	1866	1888	16	75.00%	81.25%
hsa-miR-6813-5p	NC_004718.3	142	-25.24	3	19	17369	17391	16	75.00%	81.25%
hsa-miR-6728-3p	NC_004718.3	157	-20.62	2	18	28635	28655	16	75.00%	81.25%
hsa-miR-4690-3p	NC_004718.3	142	-20.93	3	19	12759	12779	16	75.00%	81.25%
hsa-miR-199a-5p	NC_004718.3	151	-21.14	2	18	557	578	16	75.00%	81.25%
hsa-miR-6808-5p	NC_004718.3	151	-25.05	2	18	1362	1382	16	75.00%	81.25%
hsa-miR-6855-5p	NC_004718.3	150	-22.68	2	18	23792	23814	16	75.00%	81.25%
hsa-miR-7162-3p	NC_004718.3	145	-20.82	2	18	3661	3679	16	75.00%	81.25%
hsa-miR-5591-3p	NC_004718.3	145	-20.6	2	18	18257	18277	16	75.00%	81.25%
hsa-miR-575	NC_004718.3	154	-20.94	2	18	15944	15960	16	81.25%	81.25%
hsa-miR-6765-3p	NC_004718.3	161	-25.43	2	18	20594	20614	16	81.25%	81.25%
hsa-miR-1193	NC_004718.3	155	-23.1	2	17	14235	14258	16	81.25%	81.25%
hsa-miR-6721-5p	NC_004718.3	146	-20.34	3	19	26868	26890	16	81.25%	81.25%
hsa-miR-6773-3p	NC_004718.3	161	-21.48	2	18	8174	8195	16	81.25%	81.25%
hsa-miR-6870-3p	NC_004718.3	154	-20.56	2	18	13535	13554	16	81.25%	81.25%
hsa-miR-150-5p	NC_004718.3	148	-20.04	2	15	2182	2206	16	81.25%	81.25%
hsa-miR-6811-3p	NC_004718.3	153	-23.09	2	15	10540	10563	16	81.25%	81.25%
hsa-miR-6776-3p	NC_004718.3	140	-21.39	3	18	28004	28027	16	81.25%	81.25%
hsa-miR-6768-5p	NC_004718.3	140	-24.32	2	22	21028	21051	21	57.14%	80.95%
hsa-miR-8065	NC_004718.3	140	-20.19	2	23	14047	14069	21	57.14%	80.95%
hsa-miR-3137	NC_004718.3	140	-21.24	2	23	25544	25566	21	57.14%	80.95%
hsa-miR-4640-5p	NC_004718.3	143	-20.21	2	21	4698	4722	21	61.90%	80.95%
hsa-miR-12119	NC_004718.3	144	-21.14	2	22	3973	3998	21	61.90%	80.95%
hsa-miR-769-5p	NC_004718.3	141	-20.64	2	19	26448	26473	21	61.90%	80.95%
hsa-miR-99a-5p	NC_004718.3	155	-21.5	2	21	18700	18723	21	61.90%	80.95%
hsa-miR-6827-5p	NC_004718.3	142	-25.03	2	20	25476	25500	21	61.90%	80.95%
hsa-miR-4786-3p	NC_004718.3	143	-22.58	2	21	14860	14883	21	61.90%	80.95%
hsa-miR-4691-3p	NC_004718.3	142	-25.26	2	20	10056	10081	21	61.90%	80.95%
hsa-miR-4709-3p	NC_004718.3	141	-20.56	2	21	14198	14221	21	66.67%	80.95%
hsa-miR-3619-5p	NC_004718.3	142	-23.84	2	21	18917	18940	21	66.67%	80.95%
hsa-miR-92a-1-5p	NC_004718.3	141	-23.35	2	22	19131	19152	21	66.67%	80.95%
hsa-miR-494-5p	NC_004718.3	148	-27.22	2	22	20262	20285	21	66.67%	80.95%
hsa-miR-6882-3p	NC_004718.3	154	-28.59	2	23	28637	28660	21	66.67%	80.95%
hsa-miR-139-5p	NC_004718.3	148	-21.54	2	22	13955	13978	21	66.67%	80.95%
hsa-miR-6511b-5p	NC_004718.3	154	-23.38	2	23	18875	18898	21	66.67%	80.95%
hsa-miR-155-5p	NC_004718.3	142	-20.23	2	22	17110	17133	21	66.67%	80.95%
hsa-miR-6806-5p	NC_004718.3	142	-21.27	2	23	26587	26608	21	66.67%	80.95%
hsa-miR-6780a-5p	NC_004718.3	147	-24.88	2	21	6055	6079	21	66.67%	80.95%
hsa-miR-7851-3p	NC_004718.3	142	-23.79	2	21	215	238	21	66.67%	80.95%
hsa-miR-4681	NC_004718.3	142	-20.69	2	21	7936	7959	21	66.67%	80.95%
hsa-miR-183-5p	NC_004718.3	159	-20.49	2	21	10351	10374	21	66.67%	80.95%
hsa-miR-4692	NC_004718.3	146	-20.71	2	20	27899	27923	21	66.67%	80.95%
hsa-miR-302d-3p	NC_004718.3	148	-20.5	2	22	21181	21204	21	66.67%	80.95%
hsa-miR-5092	NC_004718.3	147	-21.15	2	21	14053	14076	21	66.67%	80.95%
hsa-miR-8055	NC_004718.3	144	-27.14	3	22	26697	26721	21	66.67%	80.95%
hsa-miR-17-3p	NC_004718.3	142	-22.55	2	21	27814	27837	21	66.67%	80.95%
hsa-miR-8074	NC_004718.3	142	-22.32	2	22	1994	2017	21	66.67%	80.95%
hsa-miR-3059-5p	NC_004718.3	142	-24.53	2	22	28713	28736	21	66.67%	80.95%
hsa-miR-5195-3p	NC_004718.3	141	-20.51	2	20	24873	24896	21	66.67%	80.95%
hsa-miR-4428	NC_004718.3	141	-20.51	2	20	4440	4464	21	66.67%	80.95%
hsa-miR-7154-5p	NC_004718.3	142	-22.38	2	21	14396	14420	21	66.67%	80.95%
hsa-miR-6831-5p	NC_004718.3	154	-24.35	2	23	20897	20920	21	66.67%	80.95%
hsa-miR-362-5p	NC_004718.3	145	-20.02	2	23	21728	21747	21	66.67%	80.95%
hsa-miR-3675-5p	NC_004718.3	148	-24.48	2	22	360	383	21	66.67%	80.95%
hsa-miR-3174	NC_004718.3	144	-20.75	3	22	5965	5989	21	66.67%	80.95%
hsa-miR-4658	NC_004718.3	148	-21.47	2	22	25830	25853	21	66.67%	80.95%
hsa-miR-6499-3p	NC_004718.3	145	-24.11	2	20	27896	27920	21	71.43%	80.95%
hsa-miR-4769-5p	NC_004718.3	158	-26.68	2	23	18009	18032	21	71.43%	80.95%
hsa-miR-657	NC_004718.3	140	-27.97	2	22	28753	28776	21	71.43%	80.95%
hsa-let-7g-5p	NC_004718.3	163	-22.33	2	21	18266	18289	21	71.43%	80.95%
hsa-miR-372-5p	NC_004718.3	164	-23.02	2	22	2777	2800	21	71.43%	80.95%
hsa-miR-216b-5p	NC_004718.3	151	-20.63	2	21	23651	23674	21	71.43%	80.95%
hsa-miR-6750-5p	NC_004718.3	146	-23.13	2	22	24164	24187	21	71.43%	80.95%
hsa-miR-4738-3p	NC_004718.3	146	-24.01	2	21	180	203	21	71.43%	80.95%
hsa-miR-1272	NC_004718.3	143	-20.92	3	24	8747	8772	21	71.43%	80.95%
hsa-miR-16-1-3p	NC_004718.3	150	-25.03	2	20	13432	13456	21	71.43%	80.95%
hsa-miR-4494	NC_004718.3	158	-20.43	2	21	2593	2616	21	71.43%	80.95%
hsa-miR-550a-5p	NC_004718.3	146	-21.04	2	21	29363	29387	21	71.43%	80.95%
hsa-miR-421	NC_004718.3	146	-22.59	2	22	8102	8124	21	71.43%	80.95%
hsa-miR-6848-5p	NC_004718.3	164	-29.95	2	22	17368	17391	21	71.43%	80.95%
hsa-miR-12119	NC_004718.3	146	-20.31	2	23	15067	15091	21	71.43%	80.95%
hsa-miR-135a-3p	NC_004718.3	145	-23.49	2	21	14047	14069	21	71.43%	80.95%
hsa-miR-223-3p	NC_004718.3	145	-20.61	2	20	19845	19869	21	71.43%	80.95%
hsa-miR-7161-5p	NC_004718.3	158	-25.42	2	22	9498	9520	21	71.43%	80.95%
hsa-miR-3064-3p	NC_004718.3	146	-24.47	2	22	15360	15382	21	71.43%	80.95%
hsa-miR-6739-3p	NC_004718.3	157	-23.56	2	20	28943	28966	21	71.43%	80.95%
hsa-miR-184	NC_004718.3	145	-25.79	2	21	9023	9045	21	71.43%	80.95%
hsa-miR-6865-5p	NC_004718.3	146	-22.35	2	22	27554	27576	21	71.43%	80.95%
hsa-miR-557	NC_004718.3	166	-25.72	2	20	25976	26001	21	76.19%	80.95%
hsa-miR-489-5p	NC_004718.3	149	-21.22	2	21	7824	7846	21	76.19%	80.95%
hsa-miR-20b-5p	NC_004718.3	144	-25.48	2	22	27439	27462	21	76.19%	80.95%
hsa-miR-891a-5p	NC_004718.3	166	-25.95	2	20	26664	26688	21	76.19%	80.95%
hsa-miR-2681-5p	NC_004718.3	150	-22.73	2	21	8466	8489	21	76.19%	80.95%
hsa-miR-1183	NC_004718.3	153	-21.98	3	23	5381	5408	21	76.19%	80.95%
hsa-miR-127-5p	NC_004718.3	161	-21.17	2	20	2561	2585	21	76.19%	80.95%
hsa-miR-24-3p	NC_004718.3	144	-21.23	2	21	24850	24872	21	76.19%	80.95%
hsa-miR-6806-5p	NC_004718.3	140	-22.84	3	22	15238	15263	21	76.19%	80.95%
hsa-miR-6770-5p	NC_004718.3	150	-22.68	2	21	21973	21998	21	76.19%	80.95%
hsa-miR-6753-3p	NC_004718.3	146	-27.17	3	21	10553	10577	21	76.19%	80.95%
hsa-miR-17-5p	NC_004718.3	144	-23.09	2	22	27439	27462	21	76.19%	80.95%
hsa-miR-4489	NC_004718.3	142	-25.79	2	20	17367	17390	21	76.19%	80.95%
hsa-miR-20a-5p	NC_004718.3	144	-23.37	2	22	27439	27462	21	76.19%	80.95%
hsa-miR-6837-3p	NC_004718.3	144	-20.13	2	22	28644	28667	21	76.19%	80.95%
hsa-miR-493-3p	NC_004718.3	150	-21.94	2	21	19928	19951	21	76.19%	80.95%
hsa-miR-5009-5p	NC_004718.3	141	-22.64	2	22	8294	8318	21	76.19%	80.95%
hsa-miR-7161-3p	NC_004718.3	141	-20.81	2	22	19738	19766	21	76.19%	80.95%
hsa-miR-4704-5p	NC_004718.3	155	-20.44	2	21	1870	1893	21	76.19%	80.95%
hsa-miR-597-5p	NC_004718.3	161	-23.55	2	20	16327	16351	21	76.19%	80.95%
hsa-miR-5003-5p	NC_004718.3	162	-24.1	2	22	22412	22434	21	76.19%	80.95%
hsa-miR-6072	NC_004718.3	159	-22.57	2	21	3887	3908	21	80.95%	80.95%
hsa-miR-597-3p	NC_004718.3	148	-22.26	2	22	3232	3255	21	80.95%	80.95%
hsa-miR-3605-5p	NC_004718.3	165	-24.74	2	20	14081	14106	21	80.95%	80.95%
hsa-miR-6513-5p	NC_004718.3	142	-22.26	2	22	589	611	21	80.95%	80.95%
hsa-miR-3188	NC_004718.3	154	-23.19	2	21	25365	25387	21	80.95%	80.95%
hsa-miR-539-5p	NC_004718.3	142	-21.14	2	21	10274	10297	21	80.95%	80.95%
hsa-miR-6853-3p	NC_004718.3	141	-24.04	2	21	28326	28348	21	80.95%	80.95%
hsa-miR-1910-5p	NC_004718.3	141	-26.07	2	20	13433	13456	21	80.95%	80.95%
hsa-miR-12119	NC_004718.3	146	-30.47	2	24	22396	22424	26	53.85%	80.77%
hsa-miR-1248	NC_004718.3	148	-24.33	2	26	2503	2531	26	65.38%	80.77%
hsa-miR-1183	NC_004718.3	144	-25.09	2	26	11501	11528	25	52.00%	80.00%
hsa-miR-508-5p	NC_004718.3	141	-20.38	2	22	6582	6604	20	55.00%	80.00%
hsa-miR-6782-5p	NC_004718.3	141	-23.05	2	22	7390	7414	20	55.00%	80.00%
hsa-miR-508-3p	NC_004718.3	141	-22.49	2	22	7861	7883	20	55.00%	80.00%
hsa-miR-1301-3p	NC_004718.3	145	-20.68	2	22	82	105	20	60.00%	80.00%
hsa-miR-224-5p	NC_004718.3	145	-20.37	2	22	16899	16923	20	60.00%	80.00%
hsa-miR-3065-3p	NC_004718.3	150	-23.44	2	22	9915	9935	20	60.00%	80.00%
hsa-miR-4469	NC_004718.3	145	-23.94	2	21	28514	28535	20	60.00%	80.00%
hsa-miR-1271-3p	NC_004718.3	144	-20.93	2	17	13427	13448	15	60.00%	80.00%
hsa-miR-6807-3p	NC_004718.3	145	-25.36	2	22	18433	18455	20	60.00%	80.00%
hsa-miR-103a-2-5p	NC_004718.3	143	-22.1	2	21	355	378	20	65.00%	80.00%
hsa-miR-3150b-3p	NC_004718.3	142	-28.49	2	20	2916	2938	20	65.00%	80.00%
hsa-miR-1238-5p	NC_004718.3	142	-23.42	2	20	15955	15979	20	65.00%	80.00%
hsa-miR-3619-5p	NC_004718.3	149	-25.79	2	21	17485	17506	20	65.00%	80.00%
hsa-miR-103a-1-5p	NC_004718.3	143	-25.95	2	21	355	378	20	65.00%	80.00%
hsa-miR-1301-3p	NC_004718.3	143	-21.09	2	22	27484	27506	20	65.00%	80.00%
hsa-miR-593-5p	NC_004718.3	143	-21.89	2	22	13145	13168	20	65.00%	80.00%
hsa-miR-6765-3p	NC_004718.3	141	-27.39	2	19	28020	28043	20	65.00%	80.00%
hsa-miR-124-3p	NC_004718.3	155	-22.93	2	21	26066	26088	20	65.00%	80.00%
hsa-miR-3189-5p	NC_004718.3	155	-27.42	2	22	1137	1160	20	65.00%	80.00%
hsa-miR-7851-3p	NC_004718.3	143	-20.37	2	21	27078	27100	20	65.00%	80.00%
hsa-miR-6815-5p	NC_004718.3	155	-22.65	2	21	24004	24027	20	65.00%	80.00%
hsa-miR-8060	NC_004718.3	155	-22.32	2	21	13149	13173	20	65.00%	80.00%
hsa-miR-193a-5p	NC_004718.3	155	-23.11	2	21	25965	25987	20	65.00%	80.00%
hsa-miR-6511a-5p	NC_004718.3	143	-20.08	2	21	7845	7868	20	65.00%	80.00%
hsa-miR-943	NC_004718.3	142	-22.48	2	20	28643	28665	20	65.00%	80.00%
hsa-miR-331-5p	NC_004718.3	143	-21.35	2	21	89	111	20	65.00%	80.00%
hsa-miR-331-5p	NC_004718.3	143	-20.47	2	21	12413	12435	20	65.00%	80.00%
hsa-miR-7856-5p	NC_004718.3	142	-20.21	2	20	9839	9861	20	65.00%	80.00%
hsa-miR-497-5p	NC_004718.3	154	-22.96	2	20	14477	14499	20	65.00%	80.00%
hsa-miR-3137	NC_004718.3	146	-20.46	3	23	2670	2693	20	65.00%	80.00%
hsa-miR-503-5p	NC_004718.3	142	-24.07	2	22	10598	10618	20	65.00%	80.00%
hsa-miR-4709-3p	NC_004718.3	153	-21.12	2	22	24102	24122	20	70.00%	80.00%
hsa-miR-6738-5p	NC_004718.3	141	-20.01	2	22	17047	17069	20	70.00%	80.00%
hsa-miR-1248	NC_004718.3	143	-22.69	3	23	8378	8402	20	70.00%	80.00%
hsa-miR-124-5p	NC_004718.3	141	-20.5	2	20	19582	19605	20	70.00%	80.00%
hsa-miR-1193	NC_004718.3	153	-31.12	2	22	24626	24648	20	70.00%	80.00%
hsa-miR-30a-3p	NC_004718.3	147	-20.06	2	21	19869	19891	20	70.00%	80.00%
hsa-miR-323b-5p	NC_004718.3	147	-22.9	2	22	3415	3436	20	70.00%	80.00%
hsa-miR-614	NC_004718.3	146	-22.1	2	22	20596	20616	20	70.00%	80.00%
hsa-miR-6863	NC_004718.3	147	-21.23	2	22	1983	2004	20	70.00%	80.00%
hsa-miR-498-5p	NC_004718.3	141	-21.69	2	21	17664	17686	20	70.00%	80.00%
hsa-miR-138-5p	NC_004718.3	165	-20.76	2	22	5255	5277	20	70.00%	80.00%
hsa-miR-3065-3p	NC_004718.3	141	-26.43	2	22	28393	28415	20	70.00%	80.00%
hsa-miR-4691-5p	NC_004718.3	159	-23.46	2	21	21263	21286	20	70.00%	80.00%
hsa-miR-6780a-5p	NC_004718.3	147	-25.56	2	21	11667	11690	20	70.00%	80.00%
hsa-miR-6759-5p	NC_004718.3	140	-22.62	2	21	6764	6784	20	70.00%	80.00%
hsa-miR-1256	NC_004718.3	147	-20.47	2	21	8433	8455	20	70.00%	80.00%
hsa-miR-3928-5p	NC_004718.3	144	-20.29	3	22	18524	18547	20	70.00%	80.00%
hsa-miR-7978	NC_004718.3	153	-25.77	2	20	2590	2612	20	70.00%	80.00%
hsa-miR-4507	NC_004718.3	140	-26.8	2	19	12579	12601	20	70.00%	80.00%
hsa-miR-135b-3p	NC_004718.3	147	-20.4	2	21	24607	24629	20	70.00%	80.00%
hsa-miR-6762-5p	NC_004718.3	147	-24.05	2	21	2606	2629	20	70.00%	80.00%
hsa-miR-4732-5p	NC_004718.3	165	-26.85	2	22	22538	22560	20	70.00%	80.00%
hsa-miR-12115	NC_004718.3	140	-20.32	2	19	16182	16208	20	70.00%	80.00%
hsa-miR-3202	NC_004718.3	147	-22.32	2	21	25375	25397	20	70.00%	80.00%
hsa-miR-1271-3p	NC_004718.3	141	-24.01	2	21	26940	26961	20	70.00%	80.00%
hsa-miR-1271-3p	NC_004718.3	140	-22.81	2	20	10550	10572	20	70.00%	80.00%
hsa-miR-8080	NC_004718.3	140	-20.74	2	19	606	631	20	70.00%	80.00%
hsa-miR-6772-5p	NC_004718.3	147	-27.59	2	21	21564	21586	20	70.00%	80.00%
hsa-miR-1911-5p	NC_004718.3	144	-20.24	3	22	10488	10511	20	70.00%	80.00%
hsa-miR-320a-3p	NC_004718.3	159	-21.07	2	21	19240	19262	20	70.00%	80.00%
hsa-miR-4537	NC_004718.3	147	-22.13	2	21	1541	1563	20	70.00%	80.00%
hsa-miR-99a-3p	NC_004718.3	141	-21.72	2	21	6111	6132	20	70.00%	80.00%
hsa-miR-6512-5p	NC_004718.3	147	-22.27	2	21	21509	21531	20	70.00%	80.00%
hsa-miR-28-5p	NC_004718.3	147	-23.87	2	21	14045	14067	20	70.00%	80.00%
hsa-miR-299-5p	NC_004718.3	141	-22.22	2	21	19927	19948	20	70.00%	80.00%
hsa-miR-432-5p	NC_004718.3	145	-25.87	2	22	25023	25042	20	70.00%	80.00%
hsa-miR-3663-3p	NC_004718.3	147	-27.95	2	22	9296	9317	20	70.00%	80.00%
hsa-miR-320b	NC_004718.3	159	-20.71	2	21	19240	19262	20	70.00%	80.00%
hsa-miR-6841-5p	NC_004718.3	158	-20.01	2	20	20753	20776	20	70.00%	80.00%
hsa-miR-4715-3p	NC_004718.3	140	-20.93	2	17	19200	19222	15	73.33%	80.00%
hsa-miR-1343-3p	NC_004718.3	146	-28.91	2	17	24633	24653	15	73.33%	80.00%
hsa-miR-3934-5p	NC_004718.3	152	-21.29	2	17	3242	3263	15	73.33%	80.00%
hsa-miR-526b-5p	NC_004718.3	152	-21.14	2	17	4116	4138	15	73.33%	80.00%
hsa-miR-3665	NC_004718.3	145	-21.38	2	17	5616	5631	15	73.33%	80.00%
hsa-miR-6873-5p	NC_004718.3	140	-21.41	2	17	12983	13004	15	73.33%	80.00%
hsa-miR-5196-3p	NC_004718.3	152	-22.91	2	17	25196	25216	15	73.33%	80.00%
hsa-miR-1199-3p	NC_004718.3	140	-20.68	2	17	7150	7170	15	73.33%	80.00%
hsa-miR-6774-3p	NC_004718.3	140	-22.37	2	17	22213	22233	15	73.33%	80.00%
hsa-miR-6752-5p	NC_004718.3	140	-21.85	2	17	26840	26861	15	73.33%	80.00%
hsa-miR-489-3p	NC_004718.3	163	-24.43	2	21	16317	16339	20	75.00%	80.00%
hsa-miR-371b-3p	NC_004718.3	148	-22.11	3	22	22210	22233	20	75.00%	80.00%
hsa-miR-4664-5p	NC_004718.3	145	-28.24	2	21	755	776	20	75.00%	80.00%
hsa-miR-6721-5p	NC_004718.3	151	-25.12	2	21	27357	27380	20	75.00%	80.00%
hsa-miR-6511b-5p	NC_004718.3	147	-25.73	3	23	18628	18649	20	75.00%	80.00%
hsa-miR-3922-5p	NC_004718.3	142	-23.52	3	22	11563	11585	20	75.00%	80.00%
hsa-miR-10a-5p	NC_004718.3	141	-20.25	3	22	13451	13472	20	75.00%	80.00%
hsa-miR-30c-2-3p	NC_004718.3	157	-21.87	2	21	7734	7755	20	75.00%	80.00%
hsa-miR-345-5p	NC_004718.3	140	-23.03	3	19	17012	17037	20	75.00%	80.00%
hsa-miR-4732-5p	NC_004718.3	148	-20.68	3	22	24047	24070	20	75.00%	80.00%
hsa-miR-584-5p	NC_004718.3	163	-20.2	2	21	10563	10585	20	75.00%	80.00%
hsa-miR-6772-5p	NC_004718.3	150	-26.5	2	20	3239	3262	20	75.00%	80.00%
hsa-miR-5589-5p	NC_004718.3	144	-22.19	2	19	12580	12603	20	75.00%	80.00%
hsa-miR-10b-5p	NC_004718.3	141	-20.25	3	22	13451	13472	20	75.00%	80.00%
hsa-miR-612	NC_004718.3	156	-26.62	2	21	12056	12079	20	75.00%	80.00%
hsa-miR-8082	NC_004718.3	151	-21.1	2	21	9218	9240	20	75.00%	80.00%
hsa-miR-6506-5p	NC_004718.3	161	-22.73	2	22	24632	24651	20	75.00%	80.00%
hsa-miR-4642	NC_004718.3	147	-26.99	3	21	20602	20625	20	75.00%	80.00%
hsa-miR-498-3p	NC_004718.3	162	-21.17	2	22	16160	16180	20	75.00%	80.00%
hsa-miR-16-5p	NC_004718.3	163	-22.29	2	21	16236	16258	20	75.00%	80.00%
hsa-miR-1244	NC_004718.3	179	-22.9	2	25	17790	17817	25	76.00%	80.00%
hsa-miR-381-3p	NC_004718.3	143	-20.44	2	21	8249	8271	20	80.00%	80.00%
hsa-miR-1306-5p	NC_004718.3	150	-23.38	2	16	28744	28766	15	80.00%	80.00%
hsa-miR-4763-5p	NC_004718.3	142	-26.01	2	20	12074	12096	20	80.00%	80.00%
hsa-miR-4722-5p	NC_004718.3	142	-27.6	2	22	22884	22904	20	80.00%	80.00%
hsa-miR-330-5p	NC_004718.3	150	-25.58	2	17	1376	1396	15	80.00%	80.00%
hsa-miR-4330	NC_004718.3	150	-22.98	2	17	12236	12253	15	80.00%	80.00%
hsa-miR-889-5p	NC_004718.3	145	-21.49	3	21	12380	12402	20	80.00%	80.00%
hsa-miR-18a-5p	NC_004718.3	144	-24.37	3	20	96	120	20	80.00%	80.00%
hsa-miR-182-3p	NC_004718.3	150	-20.78	2	17	17404	17423	15	80.00%	80.00%
hsa-miR-7156-5p	NC_004718.3	143	-21.41	2	22	1272	1293	20	80.00%	80.00%
hsa-miR-149-5p	NC_004718.3	167	-23.16	2	22	25207	25228	20	80.00%	80.00%
hsa-miR-642a-5p	NC_004718.3	145	-20.48	3	20	8995	9019	20	80.00%	80.00%
hsa-miR-1224-3p	NC_004718.3	141	-22.84	3	18	28748	28768	15	80.00%	80.00%
hsa-miR-5091	NC_004718.3	143	-27.81	2	21	13293	13316	20	80.00%	80.00%
hsa-miR-34b-5p	NC_004718.3	152	-20.18	3	22	12054	12077	20	80.00%	80.00%
hsa-miR-3689d	NC_004718.3	142	-21.57	2	20	14756	14779	20	80.00%	80.00%
hsa-miR-5587-5p	NC_004718.3	156	-20.13	2	17	18387	18404	15	80.00%	80.00%
hsa-miR-660-3p	NC_004718.3	149	-22.72	2	20	12063	12083	20	80.00%	80.00%
hsa-miR-4283	NC_004718.3	150	-22.08	2	16	4802	4819	15	80.00%	80.00%
hsa-miR-520a-5p	NC_004718.3	156	-20.22	2	17	4792	4812	15	80.00%	80.00%
hsa-miR-6783-3p	NC_004718.3	143	-22.36	2	21	19811	19833	20	80.00%	80.00%
hsa-miR-557	NC_004718.3	144	-22.47	2	22	5644	5670	24	58.33%	79.17%
hsa-miR-1183	NC_004718.3	142	-26.04	3	24	13441	13470	24	58.33%	79.17%
hsa-miR-6734-5p	NC_004718.3	143	-24.55	2	22	22396	22422	24	62.50%	79.17%
hsa-miR-1183	NC_004718.3	142	-22.39	3	26	12591	12617	24	62.50%	79.17%
hsa-miR-20b-5p	NC_004718.3	143	-21.72	3	22	12677	12704	24	66.67%	79.17%
hsa-miR-4723-5p	NC_004718.3	141	-26.51	2	23	22395	22421	24	66.67%	79.17%
hsa-miR-635	NC_004718.3	151	-25.73	2	22	24284	24310	24	70.83%	79.17%
hsa-miR-10b-5p	NC_004718.3	153	-20.11	2	22	17755	17781	24	70.83%	79.17%
hsa-miR-7161-5p	NC_004718.3	143	-23.68	2	22	21298	21324	24	75.00%	79.17%
hsa-miR-1278	NC_004718.3	166	-24.13	2	21	2491	2517	24	75.00%	79.17%
hsa-miR-3670	NC_004718.3	172	-26.89	2	23	27624	27650	24	79.17%	79.17%
hsa-miR-6880-5p	NC_004718.3	140	-22.33	2	21	9926	9947	19	57.89%	78.95%
hsa-miR-4690-5p	NC_004718.3	146	-20.53	2	21	18629	18649	19	57.89%	78.95%
hsa-miR-4754	NC_004718.3	140	-21.49	2	21	3524	3546	19	57.89%	78.95%
hsa-miR-7112-5p	NC_004718.3	144	-28.11	2	21	28728	28749	19	63.16%	78.95%
hsa-miR-3183	NC_004718.3	144	-20.04	2	21	24636	24657	19	63.16%	78.95%
hsa-miR-27a-5p	NC_004718.3	156	-20.34	2	21	20145	20166	19	63.16%	78.95%
hsa-miR-6775-5p	NC_004718.3	141	-23.17	3	22	16302	16326	19	63.16%	78.95%
hsa-miR-298	NC_004718.3	150	-23.19	2	21	7509	7531	19	63.16%	78.95%
hsa-miR-5000-5p	NC_004718.3	144	-20.94	2	21	25088	25109	19	63.16%	78.95%
hsa-miR-7161-3p	NC_004718.3	144	-22.17	2	21	849	876	19	63.16%	78.95%
hsa-miR-424-5p	NC_004718.3	148	-20.47	2	18	10594	10618	19	63.16%	78.95%
hsa-miR-3085-5p	NC_004718.3	144	-23.58	2	21	655	679	19	63.16%	78.95%
hsa-miR-557	NC_004718.3	142	-20.85	2	20	29649	29672	19	68.42%	78.95%
hsa-miR-3155a	NC_004718.3	141	-20.18	2	19	7831	7853	19	68.42%	78.95%
hsa-miR-6858-5p	NC_004718.3	148	-25.06	2	21	28590	28611	19	68.42%	78.95%
hsa-miR-1238-5p	NC_004718.3	140	-22.92	2	21	9781	9800	19	68.42%	78.95%
hsa-miR-3928-3p	NC_004718.3	160	-21.05	2	21	1520	1541	19	68.42%	78.95%
hsa-miR-30a-5p	NC_004718.3	142	-20.19	2	21	26686	26706	19	68.42%	78.95%
hsa-miR-4539	NC_004718.3	142	-20.02	2	21	19538	19558	19	68.42%	78.95%
hsa-miR-1287-5p	NC_004718.3	142	-20.84	2	21	6106	6126	19	68.42%	78.95%
hsa-miR-3972	NC_004718.3	153	-20.79	2	21	23439	23458	19	68.42%	78.95%
hsa-miR-6770-3p	NC_004718.3	142	-20.43	2	20	9873	9894	19	68.42%	78.95%
hsa-miR-3197	NC_004718.3	148	-22.18	2	21	14447	14469	19	68.42%	78.95%
hsa-miR-6821-5p	NC_004718.3	148	-24.21	2	21	102	124	19	68.42%	78.95%
hsa-miR-5580-5p	NC_004718.3	154	-22.09	2	21	8697	8717	19	68.42%	78.95%
hsa-miR-2115-3p	NC_004718.3	148	-22.92	2	21	11413	11434	19	68.42%	78.95%
hsa-miR-6780a-5p	NC_004718.3	148	-21.75	2	21	24575	24597	19	68.42%	78.95%
hsa-miR-449c-5p	NC_004718.3	160	-22.52	2	21	7783	7807	19	68.42%	78.95%
hsa-miR-3187-5p	NC_004718.3	142	-20.94	2	20	20823	20846	19	68.42%	78.95%
hsa-miR-6879-5p	NC_004718.3	148	-25.35	2	21	22886	22907	19	68.42%	78.95%
hsa-miR-1251-3p	NC_004718.3	142	-21.68	2	20	2342	2363	19	68.42%	78.95%
hsa-miR-1293	NC_004718.3	142	-22.24	2	21	12812	12832	19	68.42%	78.95%
hsa-let-7g-3p	NC_004718.3	147	-22.91	2	20	11753	11772	19	68.42%	78.95%
hsa-miR-876-5p	NC_004718.3	154	-20.94	2	20	27719	27741	19	68.42%	78.95%
hsa-miR-6871-5p	NC_004718.3	154	-21.86	2	21	7736	7756	19	68.42%	78.95%
hsa-miR-4717-3p	NC_004718.3	142	-20.75	2	20	16887	16908	19	68.42%	78.95%
hsa-miR-612	NC_004718.3	142	-24.6	2	21	89	112	19	68.42%	78.95%
hsa-miR-30e-5p	NC_004718.3	142	-20.19	2	21	26686	26706	19	68.42%	78.95%
hsa-miR-378b	NC_004718.3	140	-20.32	2	18	17917	17938	19	68.42%	78.95%
hsa-miR-6728-5p	NC_004718.3	154	-21.67	2	20	24627	24650	19	68.42%	78.95%
hsa-miR-3170	NC_004718.3	148	-23.51	2	21	28119	28140	19	68.42%	78.95%
hsa-miR-4754	NC_004718.3	153	-20.76	2	19	15511	15535	19	68.42%	78.95%
hsa-miR-216a-3p	NC_004718.3	142	-24.03	2	21	26853	26873	19	68.42%	78.95%
hsa-miR-6512-5p	NC_004718.3	142	-22.32	2	20	24056	24078	19	68.42%	78.95%
hsa-miR-6869-5p	NC_004718.3	153	-24.45	2	21	9495	9514	19	68.42%	78.95%
hsa-miR-4675	NC_004718.3	140	-20.49	2	21	28271	28289	19	68.42%	78.95%
hsa-miR-6861-5p	NC_004718.3	154	-22.01	2	21	15848	15868	19	68.42%	78.95%
hsa-miR-3622b-5p	NC_004718.3	141	-24.41	2	19	2439	2460	19	68.42%	78.95%
hsa-miR-8057	NC_004718.3	142	-20.71	2	20	9671	9692	19	68.42%	78.95%
hsa-miR-12120	NC_004718.3	145	-25.48	3	22	14043	14068	19	68.42%	78.95%
hsa-miR-623	NC_004718.3	158	-26.93	2	20	1442	1465	19	73.68%	78.95%
hsa-miR-618	NC_004718.3	143	-21	3	21	6364	6387	19	73.68%	78.95%
hsa-miR-4712-5p	NC_004718.3	146	-20.48	2	20	5288	5310	19	73.68%	78.95%
hsa-miR-770-5p	NC_004718.3	142	-26.19	3	20	8790	8814	19	73.68%	78.95%
hsa-miR-139-3p	NC_004718.3	143	-23.94	3	21	14447	14470	19	73.68%	78.95%
hsa-miR-3194-3p	NC_004718.3	143	-23.67	3	21	2878	2900	19	73.68%	78.95%
hsa-miR-103a-3p	NC_004718.3	158	-20.26	2	20	28567	28590	19	73.68%	78.95%
hsa-miR-1915-5p	NC_004718.3	164	-23.99	2	21	28286	28307	19	73.68%	78.95%
hsa-miR-339-5p	NC_004718.3	140	-22.22	2	21	28313	28335	19	73.68%	78.95%
hsa-miR-3922-3p	NC_004718.3	158	-23.14	2	21	28313	28333	19	73.68%	78.95%
hsa-miR-638	NC_004718.3	152	-27.78	2	21	24	48	19	73.68%	78.95%
hsa-miR-138-5p	NC_004718.3	140	-20.56	2	21	17367	17387	19	73.68%	78.95%
hsa-miR-9851-3p	NC_004718.3	140	-24.7	2	21	570	591	19	73.68%	78.95%
hsa-miR-30b-3p	NC_004718.3	158	-21.63	2	21	16382	16402	19	73.68%	78.95%
hsa-miR-1273h-3p	NC_004718.3	143	-24.04	3	21	5121	5143	19	73.68%	78.95%
hsa-miR-4646-5p	NC_004718.3	152	-23.7	2	19	6057	6080	19	73.68%	78.95%
hsa-miR-3714	NC_004718.3	140	-22.72	2	21	940	961	19	73.68%	78.95%
hsa-miR-6806-3p	NC_004718.3	145	-21.23	2	21	24481	24500	19	73.68%	78.95%
hsa-miR-99b-3p	NC_004718.3	140	-20.95	2	21	23326	23347	19	73.68%	78.95%
hsa-miR-2278	NC_004718.3	164	-20.44	2	21	4209	4230	19	73.68%	78.95%
hsa-miR-4717-5p	NC_004718.3	146	-21.94	2	21	7507	7527	19	73.68%	78.95%
hsa-miR-198	NC_004718.3	143	-24.09	3	21	3132	3154	19	73.68%	78.95%
hsa-miR-7843-5p	NC_004718.3	152	-24.76	2	21	4209	4230	19	73.68%	78.95%
hsa-miR-6829-5p	NC_004718.3	156	-24.65	2	18	24585	24607	19	73.68%	78.95%
hsa-miR-6838-5p	NC_004718.3	143	-24.46	3	21	937	959	19	73.68%	78.95%
hsa-miR-99a-5p	NC_004718.3	146	-20.18	2	20	28499	28521	19	73.68%	78.95%
hsa-miR-6767-5p	NC_004718.3	158	-22.1	2	21	13295	13316	19	73.68%	78.95%
hsa-miR-5585-3p	NC_004718.3	140	-20.14	2	21	14492	14513	19	73.68%	78.95%
hsa-miR-299-5p	NC_004718.3	158	-21.34	2	21	11728	11748	19	73.68%	78.95%
hsa-miR-4470	NC_004718.3	158	-21.34	2	20	9565	9586	19	73.68%	78.95%
hsa-miR-4779	NC_004718.3	146	-21.63	2	21	22480	22500	19	73.68%	78.95%
hsa-miR-143-5p	NC_004718.3	152	-22.15	2	21	23284	23303	19	73.68%	78.95%
hsa-miR-195-5p	NC_004718.3	158	-21.2	2	20	16237	16258	19	73.68%	78.95%
hsa-miR-6737-5p	NC_004718.3	140	-24.07	2	19	18030	18052	19	73.68%	78.95%
hsa-miR-5695	NC_004718.3	145	-20.1	2	21	1468	1487	19	73.68%	78.95%
hsa-miR-5689	NC_004718.3	158	-20.21	2	20	14473	14495	19	73.68%	78.95%
hsa-miR-888-3p	NC_004718.3	143	-20.07	3	21	5747	5769	19	73.68%	78.95%
hsa-miR-107	NC_004718.3	158	-20.08	2	20	28567	28590	19	73.68%	78.95%
hsa-miR-512-5p	NC_004718.3	140	-23.14	2	20	7441	7463	19	73.68%	78.95%
hsa-miR-4436a	NC_004718.3	155	-22.29	2	18	17480	17503	19	78.95%	78.95%
hsa-miR-767-3p	NC_004718.3	161	-24	2	19	12070	12094	19	78.95%	78.95%
hsa-miR-5188	NC_004718.3	156	-22.58	2	19	4433	4457	19	78.95%	78.95%
hsa-miR-6859-5p	NC_004718.3	162	-20.71	2	21	21323	21344	19	78.95%	78.95%
hsa-miR-550b-2-5p	NC_004718.3	144	-23.08	2	21	13422	13443	19	78.95%	78.95%
hsa-miR-4520-3p	NC_004718.3	156	-22.9	2	21	13648	13667	19	78.95%	78.95%
hsa-miR-3174	NC_004718.3	156	-20.33	2	19	763	787	19	78.95%	78.95%
hsa-miR-412-3p	NC_004718.3	153	-25.89	3	22	28750	28772	19	78.95%	78.95%
hsa-miR-4519	NC_004718.3	144	-20.51	2	14	24044	24063	14	78.57%	78.57%
hsa-miR-150-5p	NC_004718.3	145	-20.67	2	15	28928	28950	14	78.57%	78.57%
hsa-miR-4780	NC_004718.3	151	-20.33	2	16	8460	8481	14	78.57%	78.57%
hsa-miR-658	NC_004718.3	142	-22.51	2	24	24837	24862	23	56.52%	78.26%
hsa-miR-6750-5p	NC_004718.3	140	-24.52	2	23	17456	17481	23	60.87%	78.26%
hsa-miR-449c-5p	NC_004718.3	146	-22.72	2	24	15411	15436	23	60.87%	78.26%
hsa-miR-3137	NC_004718.3	145	-20.85	2	23	21669	21694	23	60.87%	78.26%
hsa-miR-139-5p	NC_004718.3	142	-22.47	2	21	12075	12101	23	65.22%	78.26%
hsa-miR-498-5p	NC_004718.3	155	-21.95	2	22	435	460	23	65.22%	78.26%
hsa-miR-3689b-3p	NC_004718.3	153	-21.79	2	21	16378	16402	23	65.22%	78.26%
hsa-miR-3689c	NC_004718.3	153	-21.79	2	21	16378	16402	23	65.22%	78.26%
hsa-miR-5189-5p	NC_004718.3	143	-28.84	2	23	88	112	23	65.22%	78.26%
hsa-miR-1301-3p	NC_004718.3	153	-23.19	2	21	24257	24284	23	69.57%	78.26%
hsa-miR-4436b-3p	NC_004718.3	146	-23.66	2	21	302	327	23	69.57%	78.26%
hsa-miR-3132	NC_004718.3	144	-22.27	3	23	9922	9948	23	69.57%	78.26%
hsa-miR-3065-3p	NC_004718.3	158	-27.58	2	22	4979	5003	23	69.57%	78.26%
hsa-miR-29a-5p	NC_004718.3	151	-21.54	2	21	1825	1850	23	69.57%	78.26%
hsa-miR-218-1-3p	NC_004718.3	141	-25.98	2	21	29107	29132	23	69.57%	78.26%
hsa-miR-146b-3p	NC_004718.3	158	-23.48	2	21	17755	17780	23	69.57%	78.26%
hsa-miR-146b-3p	NC_004718.3	151	-32.62	2	21	13446	13471	23	69.57%	78.26%
hsa-miR-6841-5p	NC_004718.3	146	-20.29	2	21	6931	6956	23	69.57%	78.26%
hsa-miR-3140-3p	NC_004718.3	150	-25.72	2	21	28454	28479	23	73.91%	78.26%
hsa-miR-3529-3p	NC_004718.3	145	-21.8	2	23	16771	16796	23	73.91%	78.26%
hsa-miR-8075	NC_004718.3	147	-20.52	2	20	205	228	18	55.56%	77.78%
hsa-miR-9851-3p	NC_004718.3	145	-20.38	2	19	3141	3163	18	61.11%	77.78%
hsa-miR-1199-5p	NC_004718.3	145	-22.79	2	19	1545	1565	18	61.11%	77.78%
hsa-miR-4302	NC_004718.3	143	-21.28	2	17	13083	13103	18	61.11%	77.78%
hsa-miR-1202	NC_004718.3	145	-21.38	2	19	25696	25717	18	61.11%	77.78%
hsa-miR-6780b-5p	NC_004718.3	143	-24.41	2	20	28588	28610	18	66.67%	77.78%
hsa-miR-6858-5p	NC_004718.3	149	-22.61	2	20	28664	28684	18	66.67%	77.78%
hsa-miR-6748-3p	NC_004718.3	155	-21.55	2	20	19922	19942	18	66.67%	77.78%
hsa-miR-4793-3p	NC_004718.3	155	-20.15	2	20	2155	2177	18	66.67%	77.78%
hsa-miR-4689	NC_004718.3	149	-22.32	2	20	28664	28684	18	66.67%	77.78%
hsa-miR-3126-5p	NC_004718.3	140	-22.5	3	21	12401	12422	18	66.67%	77.78%
hsa-miR-6805-5p	NC_004718.3	140	-20.5	3	21	17371	17392	18	66.67%	77.78%
hsa-miR-1288-3p	NC_004718.3	149	-21.69	2	19	18796	18817	18	66.67%	77.78%
hsa-miR-587	NC_004718.3	143	-21.69	2	20	27231	27251	18	66.67%	77.78%
hsa-miR-5091	NC_004718.3	143	-21.65	2	20	7936	7958	18	66.67%	77.78%
hsa-miR-3651	NC_004718.3	149	-22.41	2	19	29400	29424	18	66.67%	77.78%
hsa-miR-8057	NC_004718.3	155	-21.29	2	20	15227	15247	18	66.67%	77.78%
hsa-miR-6843-3p	NC_004718.3	155	-23.62	2	20	16216	16236	18	66.67%	77.78%
hsa-miR-7160-5p	NC_004718.3	149	-25.61	2	19	18033	18054	18	66.67%	77.78%
hsa-miR-3917	NC_004718.3	141	-26.63	2	19	3162	3182	18	72.22%	77.78%
hsa-miR-5001-5p	NC_004718.3	152	-23.53	2	18	17364	17389	18	72.22%	77.78%
hsa-miR-5739	NC_004718.3	153	-21.63	2	19	26749	26769	18	72.22%	77.78%
hsa-miR-6754-5p	NC_004718.3	144	-22	3	21	25374	25395	18	72.22%	77.78%
hsa-miR-5047	NC_004718.3	153	-21.13	2	19	2427	2448	18	72.22%	77.78%
hsa-miR-5702	NC_004718.3	141	-20.16	2	20	29100	29120	18	72.22%	77.78%
hsa-miR-4448	NC_004718.3	141	-21.39	2	19	3795	3815	18	72.22%	77.78%
hsa-miR-3909	NC_004718.3	144	-21.18	3	21	15103	15124	18	72.22%	77.78%
hsa-miR-6753-3p	NC_004718.3	141	-20.35	2	19	5914	5936	18	72.22%	77.78%
hsa-miR-6515-5p	NC_004718.3	147	-23.12	2	20	8877	8897	18	72.22%	77.78%
hsa-miR-654-5p	NC_004718.3	141	-20.72	2	20	14083	14103	18	72.22%	77.78%
hsa-miR-6501-3p	NC_004718.3	147	-22.15	2	20	9714	9736	18	72.22%	77.78%
hsa-miR-6737-5p	NC_004718.3	141	-26	2	20	14241	14260	18	72.22%	77.78%
hsa-miR-3059-3p	NC_004718.3	141	-21.84	2	19	9084	9106	18	72.22%	77.78%
hsa-miR-6131	NC_004718.3	140	-21.55	2	18	18386	18406	18	72.22%	77.78%
hsa-miR-4658	NC_004718.3	159	-21.69	2	20	29374	29396	18	72.22%	77.78%
hsa-miR-1306-5p	NC_004718.3	142	-20.65	3	21	1449	1469	18	77.78%	77.78%
hsa-miR-6846-5p	NC_004718.3	142	-25.55	3	20	24587	24609	18	77.78%	77.78%
hsa-miR-571	NC_004718.3	156	-21.07	2	20	12582	12600	18	77.78%	77.78%
hsa-miR-624-5p	NC_004718.3	150	-21.25	2	17	17001	17025	18	77.78%	77.78%
hsa-miR-519e-3p	NC_004718.3	142	-22.38	3	20	3326	3348	18	77.78%	77.78%
hsa-miR-936	NC_004718.3	141	-22.28	3	21	7691	7710	18	77.78%	77.78%
hsa-miR-1204	NC_004718.3	150	-23.16	2	20	23002	23019	18	77.78%	77.78%
hsa-miR-4252	NC_004718.3	140	-20.27	3	18	13260	13281	18	77.78%	77.78%
hsa-miR-21-3p	NC_004718.3	156	-28.15	2	20	24600	24618	18	77.78%	77.78%
hsa-miR-6820-3p	NC_004718.3	155	-20.69	2	20	29079	29097	18	77.78%	77.78%
hsa-miR-5572	NC_004718.3	145	-20.61	2	20	28235	28252	18	77.78%	77.78%
hsa-miR-204-3p	NC_004718.3	156	-20.72	2	20	6062	6080	18	77.78%	77.78%
hsa-miR-4753-5p	NC_004718.3	163	-21.66	2	20	11563	11584	18	77.78%	77.78%
hsa-miR-4271	NC_004718.3	140	-22.29	3	18	24576	24597	18	77.78%	77.78%
hsa-miR-181a-5p	NC_004718.3	157	-20.3	2	20	16808	16829	18	77.78%	77.78%
hsa-miR-1238-5p	NC_004718.3	152	-23.19	2	22	12350	12374	22	59.09%	77.27%
hsa-miR-4673	NC_004718.3	150	-23.94	2	20	8774	8799	22	59.09%	77.27%
hsa-miR-6838-5p	NC_004718.3	151	-20.93	2	21	24492	24516	22	59.09%	77.27%
hsa-miR-1289	NC_004718.3	144	-21.71	2	22	343	367	22	63.64%	77.27%
hsa-miR-6797-5p	NC_004718.3	142	-22.02	3	24	22397	22422	22	63.64%	77.27%
hsa-miR-6812-5p	NC_004718.3	145	-23.69	2	24	7600	7623	22	63.64%	77.27%
hsa-miR-2467-5p	NC_004718.3	143	-23.52	2	21	6749	6774	22	63.64%	77.27%
hsa-miR-1305	NC_004718.3	142	-21.4	2	20	10003	10028	22	63.64%	77.27%
hsa-miR-4676-5p	NC_004718.3	154	-28.61	2	20	2665	2689	22	63.64%	77.27%
hsa-miR-9900	NC_004718.3	142	-21.05	2	20	23877	23901	22	63.64%	77.27%
hsa-miR-3187-5p	NC_004718.3	151	-28.05	2	22	12055	12079	22	63.64%	77.27%
hsa-miR-939-5p	NC_004718.3	145	-25.03	2	23	7729	7753	22	63.64%	77.27%
hsa-miR-5691	NC_004718.3	143	-20.7	2	21	25419	25443	22	63.64%	77.27%
hsa-miR-6807-5p	NC_004718.3	142	-22.58	2	21	10324	10348	22	68.18%	77.27%
hsa-miR-593-5p	NC_004718.3	142	-20.19	2	23	19393	19416	22	68.18%	77.27%
hsa-miR-525-5p	NC_004718.3	153	-21.83	2	20	4788	4812	22	68.18%	77.27%
hsa-miR-519e-5p	NC_004718.3	143	-21.33	3	21	23428	23453	22	68.18%	77.27%
hsa-miR-4714-5p	NC_004718.3	140	-21.84	2	19	9094	9120	22	68.18%	77.27%
hsa-miR-34b-5p	NC_004718.3	143	-21.69	2	22	29623	29647	22	68.18%	77.27%
hsa-miR-4739	NC_004718.3	155	-31.26	2	24	28466	28490	22	68.18%	77.27%
hsa-miR-12128	NC_004718.3	143	-22.69	2	23	26310	26335	22	68.18%	77.27%
hsa-miR-5586-3p	NC_004718.3	142	-21.68	2	21	18636	18660	22	68.18%	77.27%
hsa-miR-6529-3p	NC_004718.3	147	-21.27	2	21	20812	20836	22	68.18%	77.27%
hsa-miR-6804-5p	NC_004718.3	140	-24.48	2	20	14083	14106	22	68.18%	77.27%
hsa-miR-3085-5p	NC_004718.3	155	-28.18	2	24	12409	12433	22	68.18%	77.27%
hsa-miR-498-3p	NC_004718.3	148	-22.89	2	22	11603	11627	22	68.18%	77.27%
hsa-miR-16-5p	NC_004718.3	158	-23.4	2	20	11286	11311	22	68.18%	77.27%
hsa-miR-330-3p	NC_004718.3	164	-20.38	2	22	18805	18829	22	72.73%	77.27%
hsa-miR-10522-5p	NC_004718.3	157	-20.65	2	20	4438	4462	22	72.73%	77.27%
hsa-miR-103a-3p	NC_004718.3	164	-20.84	2	22	11054	11078	22	72.73%	77.27%
hsa-miR-6734-5p	NC_004718.3	147	-23.02	2	22	28660	28684	22	72.73%	77.27%
hsa-miR-659-5p	NC_004718.3	146	-20.19	2	21	7026	7050	22	72.73%	77.27%
hsa-miR-187-5p	NC_004718.3	163	-23.65	2	21	2871	2895	22	72.73%	77.27%
hsa-miR-34b-5p	NC_004718.3	158	-22.6	2	22	7784	7807	22	72.73%	77.27%
hsa-miR-1271-5p	NC_004718.3	146	-21.41	2	21	267	291	22	72.73%	77.27%
hsa-miR-219a-1-3p	NC_004718.3	158	-20.24	2	21	29357	29381	22	72.73%	77.27%
hsa-miR-3929	NC_004718.3	147	-21.57	2	22	3658	3682	22	72.73%	77.27%
hsa-miR-107	NC_004718.3	164	-20.6	2	22	11054	11078	22	72.73%	77.27%
hsa-miR-5197-3p	NC_004718.3	156	-20.67	2	21	160	184	22	77.27%	77.27%
hsa-miR-759	NC_004718.3	167	-21.8	2	21	4786	4810	22	77.27%	77.27%
hsa-miR-6765-5p	NC_004718.3	145	-29.62	2	24	17823	17851	26	61.54%	76.92%
hsa-miR-494-5p	NC_004718.3	151	-27.63	2	22	6283	6311	26	69.23%	76.92%
hsa-miR-4505	NC_004718.3	142	-20.08	2	15	19135	19152	13	69.23%	76.92%
hsa-miR-4723-5p	NC_004718.3	140	-26.91	2	23	6950	6978	26	69.23%	76.92%
hsa-miR-328-5p	NC_004718.3	146	-22.26	2	15	28141	28163	13	76.92%	76.92%
hsa-miR-6829-3p	NC_004718.3	146	-20.86	2	19	3326	3345	17	58.82%	76.47%
hsa-miR-6797-3p	NC_004718.3	150	-22.43	2	19	18236	18257	17	64.71%	76.47%
hsa-miR-3622b-3p	NC_004718.3	154	-22.88	2	19	25837	25857	17	70.59%	76.47%
hsa-miR-99b-5p	NC_004718.3	154	-22.12	2	19	18702	18723	17	70.59%	76.47%
hsa-miR-6809-3p	NC_004718.3	154	-21.79	2	19	19804	19824	17	70.59%	76.47%
hsa-miR-1298-3p	NC_004718.3	145	-20.97	2	18	28426	28445	17	76.47%	76.47%
hsa-miR-3189-3p	NC_004718.3	158	-21.62	2	19	28954	28974	17	76.47%	76.47%
hsa-miR-126-3p	NC_004718.3	143	-20.15	3	20	16096	16117	17	76.47%	76.47%
hsa-miR-3183	NC_004718.3	158	-23.72	2	19	924	945	17	76.47%	76.47%
hsa-miR-24-3p	NC_004718.3	143	-20.93	3	20	975	996	17	76.47%	76.47%
hsa-miR-760	NC_004718.3	151	-22.74	2	19	29209	29226	17	76.47%	76.47%
hsa-miR-4697-3p	NC_004718.3	142	-20.46	2	23	15936	15959	21	57.14%	76.19%
hsa-miR-6081	NC_004718.3	142	-23.33	2	23	9310	9333	21	57.14%	76.19%
hsa-miR-4763-3p	NC_004718.3	142	-27.85	2	23	4589	4612	21	57.14%	76.19%
hsa-miR-5088-5p	NC_004718.3	146	-25.71	2	23	1758	1781	21	61.90%	76.19%
hsa-miR-1184	NC_004718.3	140	-22.78	2	22	12078	12101	21	61.90%	76.19%
hsa-miR-6822-3p	NC_004718.3	152	-21.86	2	23	4362	4384	21	61.90%	76.19%
hsa-miR-1200	NC_004718.3	149	-23.13	2	19	22400	22425	21	61.90%	76.19%
hsa-miR-3059-5p	NC_004718.3	146	-23.2	2	23	28289	28312	21	61.90%	76.19%
hsa-miR-3978	NC_004718.3	140	-20.27	2	23	7346	7368	21	61.90%	76.19%
hsa-let-7e-5p	NC_004718.3	151	-20.69	2	21	18266	18289	21	61.90%	76.19%
hsa-miR-4722-5p	NC_004718.3	156	-20.15	2	22	25322	25345	21	66.67%	76.19%
hsa-miR-224-5p	NC_004718.3	156	-21.54	2	22	17294	17319	21	66.67%	76.19%
hsa-miR-1304-3p	NC_004718.3	143	-23.19	2	21	9014	9037	21	66.67%	76.19%
hsa-miR-7156-3p	NC_004718.3	140	-23.89	3	22	9709	9733	21	66.67%	76.19%
hsa-miR-921	NC_004718.3	162	-20.29	2	23	21502	21526	21	66.67%	76.19%
hsa-miR-4776-3p	NC_004718.3	144	-20.72	2	22	12189	12212	21	66.67%	76.19%
hsa-miR-33b-3p	NC_004718.3	143	-21.49	2	21	16786	16809	21	66.67%	76.19%
hsa-miR-99b-3p	NC_004718.3	143	-21.76	2	21	24850	24873	21	66.67%	76.19%
hsa-miR-145-5p	NC_004718.3	144	-20.29	2	22	15118	15141	21	66.67%	76.19%
hsa-miR-769-3p	NC_004718.3	149	-20.91	2	20	700	725	21	66.67%	76.19%
hsa-miR-6730-5p	NC_004718.3	144	-24.08	2	22	16641	16664	21	66.67%	76.19%
hsa-miR-4741	NC_004718.3	156	-26.73	2	22	443	466	21	66.67%	76.19%
hsa-let-7d-5p	NC_004718.3	155	-21.37	2	21	18266	18289	21	66.67%	76.19%
hsa-miR-6851-5p	NC_004718.3	144	-31.57	2	22	28465	28488	21	66.67%	76.19%
hsa-miR-4523	NC_004718.3	149	-24.92	2	20	11797	11820	21	66.67%	76.19%
hsa-miR-4691-3p	NC_004718.3	149	-23.97	2	22	15143	15164	21	66.67%	76.19%
hsa-miR-6500-5p	NC_004718.3	142	-22.76	2	23	2564	2584	21	66.67%	76.19%
hsa-miR-3120-3p	NC_004718.3	158	-20.88	2	20	13804	13827	21	71.43%	76.19%
hsa-miR-6735-5p	NC_004718.3	144	-25.46	3	24	8087	8109	21	71.43%	76.19%
hsa-miR-770-5p	NC_004718.3	142	-25.54	2	21	4176	4200	21	71.43%	76.19%
hsa-miR-224-5p	NC_004718.3	153	-23.53	2	23	13210	13231	21	71.43%	76.19%
hsa-miR-1266-3p	NC_004718.3	141	-22.3	2	20	12071	12095	21	71.43%	76.19%
hsa-miR-526b-5p	NC_004718.3	144	-20.38	3	22	5154	5178	21	71.43%	76.19%
hsa-miR-222-3p	NC_004718.3	141	-23.19	2	20	8047	8070	21	71.43%	76.19%
hsa-miR-585-5p	NC_004718.3	148	-20.42	2	21	23445	23467	21	71.43%	76.19%
hsa-miR-6813-5p	NC_004718.3	144	-21.89	3	22	28418	28442	21	71.43%	76.19%
hsa-miR-708-5p	NC_004718.3	142	-20.69	2	22	14501	14523	21	71.43%	76.19%
hsa-miR-758-3p	NC_004718.3	146	-20.04	2	20	27081	27105	21	71.43%	76.19%
hsa-miR-298	NC_004718.3	140	-21.57	2	20	11659	11684	21	71.43%	76.19%
hsa-miR-3135b	NC_004718.3	152	-23.86	2	20	19236	19259	21	71.43%	76.19%
hsa-miR-140-3p	NC_004718.3	141	-20.45	2	20	5441	5464	21	71.43%	76.19%
hsa-miR-4697-3p	NC_004718.3	155	-24.81	2	18	16454	16482	21	76.19%	76.19%
hsa-miR-3065-5p	NC_004718.3	164	-22.08	2	22	22232	22255	21	76.19%	76.19%
hsa-miR-194-3p	NC_004718.3	163	-23.18	2	21	29274	29297	21	76.19%	76.19%
hsa-miR-3137	NC_004718.3	142	-21.16	3	21	28577	28603	21	76.19%	76.19%
hsa-miR-500a-5p	NC_004718.3	147	-20.38	2	22	11213	11240	25	56.00%	76.00%
hsa-miR-4657	NC_004718.3	140	-21.4	2	22	8066	8093	25	56.00%	76.00%
hsa-miR-4793-5p	NC_004718.3	140	-23.87	2	23	11939	11966	25	60.00%	76.00%
hsa-miR-3174	NC_004718.3	143	-21.66	2	22	24854	24881	25	64.00%	76.00%
hsa-miR-6817-5p	NC_004718.3	161	-22.05	2	23	26378	26405	25	64.00%	76.00%
hsa-miR-3692-3p	NC_004718.3	154	-20.22	2	22	13298	13326	25	68.00%	76.00%
hsa-miR-7161-3p	NC_004718.3	143	-20.69	3	27	29122	29154	29	62.07%	75.86%
hsa-miR-658	NC_004718.3	148	-31.93	2	24	24000	24031	29	65.52%	75.86%
hsa-miR-12127	NC_004718.3	150	-20.7	2	24	11396	11422	24	54.17%	75.00%
hsa-miR-4658	NC_004718.3	146	-20.43	2	21	5682	5709	24	58.33%	75.00%
hsa-miR-623	NC_004718.3	153	-21.94	2	22	2388	2410	20	60.00%	75.00%
hsa-miR-4512	NC_004718.3	147	-22.31	2	21	359	381	20	60.00%	75.00%
hsa-miR-1292-5p	NC_004718.3	141	-22.64	2	22	12103	12127	20	60.00%	75.00%
hsa-miR-6772-3p	NC_004718.3	153	-23.06	2	22	2420	2442	20	60.00%	75.00%
hsa-miR-6501-3p	NC_004718.3	153	-21.52	2	22	10867	10889	20	60.00%	75.00%
hsa-miR-6165	NC_004718.3	144	-25.35	2	18	17483	17505	20	60.00%	75.00%
hsa-miR-373-3p	NC_004718.3	151	-20.51	2	22	4669	4695	24	62.50%	75.00%
hsa-miR-7112-3p	NC_004718.3	157	-20.59	2	22	5294	5316	20	65.00%	75.00%
hsa-miR-8075	NC_004718.3	145	-20.21	2	22	13700	13723	20	65.00%	75.00%
hsa-miR-449c-5p	NC_004718.3	145	-20.33	2	22	959	983	20	65.00%	75.00%
hsa-miR-34a-5p	NC_004718.3	150	-21.27	2	20	7783	7806	20	65.00%	75.00%
hsa-miR-361-5p	NC_004718.3	149	-20.16	2	19	20791	20815	20	65.00%	75.00%
hsa-miR-7843-5p	NC_004718.3	150	-29.84	2	20	28756	28779	20	65.00%	75.00%
hsa-miR-362-5p	NC_004718.3	150	-22.11	2	22	4172	4193	20	65.00%	75.00%
hsa-miR-1248	NC_004718.3	145	-20.27	2	25	12237	12263	24	66.67%	75.00%
hsa-miR-3619-5p	NC_004718.3	154	-29.86	2	21	18624	18650	24	66.67%	75.00%
hsa-miR-199b-5p	NC_004718.3	150	-21.72	2	22	552	578	24	66.67%	75.00%
hsa-miR-3185	NC_004718.3	154	-23.06	2	22	29284	29309	24	66.67%	75.00%
hsa-miR-12120	NC_004718.3	155	-24.43	2	22	17452	17481	24	66.67%	75.00%
hsa-miR-1251-3p	NC_004718.3	143	-20.07	2	17	5411	5432	16	68.75%	75.00%
hsa-miR-489-3p	NC_004718.3	155	-21.28	2	21	5359	5381	20	70.00%	75.00%
hsa-miR-661	NC_004718.3	140	-24.61	3	23	12059	12081	20	70.00%	75.00%
hsa-miR-1238-5p	NC_004718.3	143	-22.46	2	22	16852	16873	20	70.00%	75.00%
hsa-miR-6733-3p	NC_004718.3	141	-22.1	2	19	1605	1627	20	70.00%	75.00%
hsa-miR-214-5p	NC_004718.3	149	-22.26	2	21	13095	13116	20	70.00%	75.00%
hsa-miR-1291	NC_004718.3	142	-22.6	2	22	24477	24498	20	70.00%	75.00%
hsa-miR-6514-5p	NC_004718.3	142	-24.48	2	22	5535	5555	20	70.00%	75.00%
hsa-miR-103a-3p	NC_004718.3	146	-20.81	2	22	10600	10617	20	70.00%	75.00%
hsa-miR-3922-5p	NC_004718.3	143	-23.37	2	22	18520	18541	20	70.00%	75.00%
hsa-miR-6795-5p	NC_004718.3	141	-22.29	2	19	22851	22877	20	70.00%	75.00%
hsa-miR-7157-3p	NC_004718.3	143	-20.63	2	21	13422	13444	20	70.00%	75.00%
hsa-miR-431-5p	NC_004718.3	154	-24.24	2	20	24266	24288	20	70.00%	75.00%
hsa-miR-4757-5p	NC_004718.3	143	-22.25	2	22	5269	5290	20	70.00%	75.00%
hsa-miR-3139	NC_004718.3	141	-24.34	2	22	14048	14067	20	70.00%	75.00%
hsa-miR-4755-3p	NC_004718.3	154	-21.55	2	20	8777	8800	20	70.00%	75.00%
hsa-miR-2467-3p	NC_004718.3	143	-24.21	2	21	29248	29270	20	70.00%	75.00%
hsa-miR-1293	NC_004718.3	142	-22.24	2	20	16996	17019	20	70.00%	75.00%
hsa-miR-6081	NC_004718.3	143	-22.38	2	21	22883	22907	20	70.00%	75.00%
hsa-miR-6851-5p	NC_004718.3	143	-20.67	2	22	1170	1191	20	70.00%	75.00%
hsa-miR-6861-5p	NC_004718.3	142	-23.13	2	20	21280	21303	20	70.00%	75.00%
hsa-miR-5189-5p	NC_004718.3	142	-25.19	2	20	20821	20846	20	70.00%	75.00%
hsa-miR-4677-3p	NC_004718.3	145	-22.81	2	20	4701	4728	24	70.83%	75.00%
hsa-miR-582-5p	NC_004718.3	152	-20.77	2	22	17978	18004	24	70.83%	75.00%
hsa-miR-191-5p	NC_004718.3	147	-20.03	2	22	11565	11591	24	70.83%	75.00%
hsa-miR-4649-5p	NC_004718.3	141	-31.85	2	22	7731	7754	20	75.00%	75.00%
hsa-miR-6857-3p	NC_004718.3	147	-24.05	2	17	9496	9517	16	75.00%	75.00%
hsa-miR-6867-3p	NC_004718.3	158	-20.56	2	20	29618	29640	20	75.00%	75.00%
hsa-miR-6800-3p	NC_004718.3	153	-24.27	2	18	926	946	16	75.00%	75.00%
hsa-miR-6815-3p	NC_004718.3	158	-24.64	2	20	19805	19827	20	75.00%	75.00%
hsa-miR-550b-2-5p	NC_004718.3	143	-23.01	3	21	18018	18041	20	75.00%	75.00%
hsa-miR-3059-5p	NC_004718.3	144	-20.35	3	22	3043	3067	20	75.00%	75.00%
hsa-miR-7154-5p	NC_004718.3	141	-20.1	2	22	4142	4164	20	75.00%	75.00%
hsa-miR-6871-3p	NC_004718.3	158	-24.65	2	20	11945	11968	20	75.00%	75.00%
hsa-miR-3137	NC_004718.3	143	-21.66	3	23	6170	6191	20	75.00%	75.00%
hsa-miR-4254	NC_004718.3	141	-22.19	2	22	20809	20831	20	75.00%	75.00%
hsa-miR-10523-5p	NC_004718.3	144	-21.76	2	23	25847	25876	27	62.96%	74.07%
hsa-miR-593-5p	NC_004718.3	140	-26.96	2	23	15025	15051	23	65.22%	73.91%
hsa-miR-6774-5p	NC_004718.3	158	-23.71	2	24	8278	8303	23	65.22%	73.91%
hsa-miR-1182	NC_004718.3	156	-26.7	2	22	5705	5730	23	65.22%	73.91%
hsa-miR-624-5p	NC_004718.3	153	-22.27	2	21	10486	10510	23	69.57%	73.91%
hsa-miR-2115-3p	NC_004718.3	152	-24.6	2	19	15624	15651	23	69.57%	73.91%
hsa-miR-331-3p	NC_004718.3	153	-28.4	2	20	11652	11677	23	69.57%	73.91%
hsa-miR-3177-5p	NC_004718.3	143	-22.57	2	22	881	906	23	69.57%	73.91%
hsa-miR-1272	NC_004718.3	154	-20.14	2	24	21169	21193	23	73.91%	73.91%
hsa-miR-7108-5p	NC_004718.3	142	-21.31	2	20	8506	8527	19	57.89%	73.68%
hsa-miR-1273h-3p	NC_004718.3	140	-20.3	2	21	19402	19423	19	63.16%	73.68%
hsa-miR-33b-3p	NC_004718.3	152	-22.27	2	21	26941	26962	19	63.16%	73.68%
hsa-miR-5693	NC_004718.3	152	-20.18	2	21	24067	24088	19	63.16%	73.68%
hsa-miR-615-5p	NC_004718.3	144	-21.73	2	21	28121	28139	19	63.16%	73.68%
hsa-miR-935	NC_004718.3	140	-24.28	2	21	15117	15139	19	63.16%	73.68%
hsa-miR-4515	NC_004718.3	140	-20.65	2	21	18934	18955	19	63.16%	73.68%
hsa-miR-449b-5p	NC_004718.3	145	-20.84	2	21	12057	12076	19	63.16%	73.68%
hsa-miR-665	NC_004718.3	149	-21.89	2	19	26426	26447	19	68.42%	73.68%
hsa-miR-4498	NC_004718.3	148	-21.53	2	18	17365	17389	19	68.42%	73.68%
hsa-miR-3934-3p	NC_004718.3	156	-29.63	2	21	1388	1409	19	68.42%	73.68%
hsa-miR-214-3p	NC_004718.3	150	-21.07	2	21	5613	5633	19	68.42%	73.68%
hsa-miR-1236-3p	NC_004718.3	150	-22.97	2	21	356	376	19	68.42%	73.68%
hsa-miR-4496	NC_004718.3	156	-23	2	21	1072	1093	19	68.42%	73.68%
hsa-miR-4669	NC_004718.3	150	-22.17	2	20	26835	26857	19	68.42%	73.68%
hsa-miR-503-5p	NC_004718.3	150	-24.38	2	21	14697	14718	19	68.42%	73.68%
hsa-miR-4691-3p	NC_004718.3	141	-23.01	3	22	7505	7527	19	68.42%	73.68%
hsa-miR-3619-5p	NC_004718.3	150	-28.95	2	21	5617	5633	19	73.68%	73.68%
hsa-miR-6829-3p	NC_004718.3	152	-20.42	2	18	12062	12084	19	73.68%	73.68%
hsa-miR-770-5p	NC_004718.3	152	-21.91	2	18	16094	16119	19	73.68%	73.68%
hsa-miR-514b-5p	NC_004718.3	154	-23.28	2	21	28797	28817	19	73.68%	73.68%
hsa-miR-138-5p	NC_004718.3	154	-21.08	2	20	23322	23345	19	73.68%	73.68%
hsa-miR-508-5p	NC_004718.3	145	-20.58	3	22	4792	4814	19	73.68%	73.68%
hsa-miR-6804-3p	NC_004718.3	160	-24.83	2	21	3399	3420	19	73.68%	73.68%
hsa-miR-152-3p	NC_004718.3	148	-21.31	2	20	23285	23305	19	73.68%	73.68%
hsa-miR-6774-3p	NC_004718.3	152	-22.13	2	18	19583	19606	19	73.68%	73.68%
hsa-miR-7152-3p	NC_004718.3	147	-22.22	2	19	20003	20023	19	73.68%	73.68%
hsa-miR-1295b-3p	NC_004718.3	151	-24.07	2	21	12071	12088	19	73.68%	73.68%
hsa-miR-550a-3-5p	NC_004718.3	153	-20.23	2	19	18019	18040	19	73.68%	73.68%
hsa-miR-761	NC_004718.3	154	-20.21	2	21	5613	5633	19	73.68%	73.68%
hsa-miR-1244	NC_004718.3	140	-20.17	2	25	15409	15435	26	61.54%	73.08%
hsa-miR-4999-5p	NC_004718.3	141	-20.14	2	20	20197	20221	22	59.09%	72.73%
hsa-miR-3189-5p	NC_004718.3	143	-22.18	2	24	14877	14901	22	59.09%	72.73%
hsa-miR-1273h-5p	NC_004718.3	145	-21.21	2	20	16378	16402	22	63.64%	72.73%
hsa-miR-516a-5p	NC_004718.3	140	-20.33	2	22	28305	28329	22	63.64%	72.73%
hsa-miR-526b-5p	NC_004718.3	140	-20.66	2	22	25150	25174	22	63.64%	72.73%
hsa-miR-3184-5p	NC_004718.3	141	-21.59	2	23	15253	15277	22	63.64%	72.73%
hsa-miR-1226-5p	NC_004718.3	147	-20.17	2	24	24427	24452	22	63.64%	72.73%
hsa-miR-3617-3p	NC_004718.3	156	-21.63	2	22	4981	5005	22	68.18%	72.73%
hsa-miR-6806-5p	NC_004718.3	150	-22.44	2	23	9360	9382	22	68.18%	72.73%
hsa-miR-149-5p	NC_004718.3	156	-20.92	2	22	3221	3245	22	68.18%	72.73%
hsa-miR-12115	NC_004718.3	145	-24.61	2	23	28461	28485	22	68.18%	72.73%
hsa-miR-185-3p	NC_004718.3	155	-21.96	2	21	28417	28441	22	68.18%	72.73%
hsa-miR-5189-5p	NC_004718.3	157	-26.03	2	23	12055	12079	22	68.18%	72.73%
hsa-miR-550a-5p	NC_004718.3	160	-22.51	2	22	18016	18040	22	72.73%	72.73%
hsa-miR-6838-5p	NC_004718.3	159	-20.34	2	21	24042	24066	22	72.73%	72.73%
hsa-miR-596	NC_004718.3	153	-28.88	2	20	12073	12097	22	72.73%	72.73%
hsa-miR-612	NC_004718.3	141	-31.2	2	24	20815	20846	29	58.62%	72.41%
hsa-miR-762	NC_004718.3	147	-27.1	2	20	17368	17389	18	61.11%	72.22%
hsa-miR-298	NC_004718.3	145	-21.02	2	19	9951	9975	18	66.67%	72.22%
hsa-miR-4268	NC_004718.3	151	-20.89	2	20	3795	3815	18	66.67%	72.22%
hsa-miR-3622b-5p	NC_004718.3	145	-20.95	2	19	15231	15251	18	66.67%	72.22%
hsa-miR-3651	NC_004718.3	151	-21.45	2	20	20218	20241	18	66.67%	72.22%
hsa-miR-4438	NC_004718.3	155	-20.99	2	20	3850	3870	18	72.22%	72.22%
hsa-miR-6791-3p	NC_004718.3	149	-22.03	2	20	12065	12084	18	72.22%	72.22%
hsa-miR-6895-3p	NC_004718.3	155	-24.25	2	20	22833	22854	18	72.22%	72.22%
hsa-miR-298	NC_004718.3	149	-26.12	2	20	24481	24503	18	72.22%	72.22%
hsa-miR-1231	NC_004718.3	149	-23.04	2	19	1004	1024	18	72.22%	72.22%
hsa-miR-1301-3p	NC_004718.3	152	-20.17	2	23	22215	22242	25	64.00%	72.00%
hsa-miR-1292-5p	NC_004718.3	141	-23.35	2	24	4571	4598	25	64.00%	72.00%
hsa-miR-938	NC_004718.3	150	-20.96	2	21	22062	22089	25	64.00%	72.00%
hsa-miR-764	NC_004718.3	149	-23.49	2	21	19594	19621	25	68.00%	72.00%
hsa-miR-103b	NC_004718.3	155	-22.04	2	22	20215	20242	25	68.00%	72.00%
hsa-miR-3916	NC_004718.3	150	-21.33	2	25	1065	1095	28	57.14%	71.43%
hsa-miR-362-5p	NC_004718.3	142	-21.14	2	23	25216	25239	21	61.90%	71.43%
hsa-miR-12126	NC_004718.3	146	-20.57	2	23	5155	5178	21	66.67%	71.43%
hsa-miR-12122	NC_004718.3	146	-24.97	2	23	26760	26784	21	66.67%	71.43%
hsa-miR-5581-3p	NC_004718.3	151	-20.2	2	21	29068	29091	21	66.67%	71.43%
hsa-miR-328-5p	NC_004718.3	152	-28.87	2	22	17369	17392	21	66.67%	71.43%
hsa-miR-2681-3p	NC_004718.3	155	-20.25	2	21	15615	15638	21	71.43%	71.43%
hsa-miR-4798-3p	NC_004718.3	153	-20.14	2	19	14397	14422	21	71.43%	71.43%
hsa-miR-34c-5p	NC_004718.3	149	-21.18	2	21	7783	7806	21	71.43%	71.43%
hsa-miR-6079	NC_004718.3	153	-24.52	2	23	25475	25501	24	62.50%	70.83%
hsa-miR-1266-3p	NC_004718.3	146	-26.53	2	21	23735	23761	24	62.50%	70.83%
hsa-miR-6770-5p	NC_004718.3	151	-22.64	2	22	11099	11126	24	66.67%	70.83%
hsa-miR-12122	NC_004718.3	152	-23.3	2	24	26850	26875	24	66.67%	70.83%
hsa-miR-593-5p	NC_004718.3	140	-20.29	3	23	744	772	24	70.83%	70.83%
hsa-miR-1285-3p	NC_004718.3	142	-20.01	2	19	12058	12079	17	58.82%	70.59%
hsa-miR-3909	NC_004718.3	144	-21.27	2	19	3047	3067	17	70.59%	70.59%
hsa-miR-4640-5p	NC_004718.3	145	-23.98	2	22	28451	28473	20	55.00%	70.00%
hsa-miR-4793-5p	NC_004718.3	149	-22.07	2	22	14684	14707	20	60.00%	70.00%
hsa-miR-3162-5p	NC_004718.3	141	-21.11	2	22	28469	28491	20	65.00%	70.00%
hsa-miR-4663	NC_004718.3	153	-20.48	2	22	28415	28438	20	65.00%	70.00%
hsa-miR-6762-5p	NC_004718.3	141	-22.14	2	22	3465	3487	20	65.00%	70.00%
hsa-miR-4687-5p	NC_004718.3	147	-21.54	2	21	18228	18250	20	65.00%	70.00%
hsa-miR-3135b	NC_004718.3	146	-21.34	2	20	18272	18295	20	65.00%	70.00%
hsa-miR-6834-5p	NC_004718.3	145	-20.54	2	19	22396	22422	23	60.87%	69.57%
hsa-miR-16-5p	NC_004718.3	147	-20.52	2	21	8922	8947	23	60.87%	69.57%
hsa-miR-8053	NC_004718.3	151	-23.12	2	23	24183	24210	26	65.38%	69.23%
hsa-miR-8080	NC_004718.3	146	-20.61	2	20	24570	24593	19	68.42%	68.42%
hsa-miR-1273c	NC_004718.3	142	-21.46	2	21	17469	17493	22	63.64%	68.18%
hsa-miR-4757-5p	NC_004718.3	147	-23.39	2	21	354	379	22	63.64%	68.18%
hsa-miR-324-3p	NC_004718.3	147	-21.96	2	21	743	768	22	63.64%	68.18%
hsa-miR-320a-3p	NC_004718.3	142	-20.45	2	21	21140	21167	25	60.00%	68.00%
hsa-miR-320b	NC_004718.3	142	-20.82	2	21	21140	21167	25	60.00%	68.00%
hsa-miR-6513-5p	NC_004718.3	140	-20.41	2	22	24624	24651	25	64.00%	68.00%
hsa-miR-128-3p	NC_004718.3	150	-21.66	2	20	1839	1866	25	64.00%	68.00%
hsa-miR-206	NC_004718.3	144	-22.14	2	19	23415	23444	25	64.00%	68.00%
hsa-miR-1238-5p	NC_004718.3	146	-25.63	2	22	1912	1939	25	68.00%	68.00%
hsa-miR-7974	NC_004718.3	140	-24.7	3	22	24643	24672	25	68.00%	68.00%
hsa-miR-6840-5p	NC_004718.3	150	-21.71	2	23	26750	26773	21	61.90%	66.67%
hsa-miR-550a-5p	NC_004718.3	150	-24.61	2	20	13420	13448	24	66.67%	66.67%
hsa-miR-550a-3-5p	NC_004718.3	145	-24.61	2	19	13423	13448	23	65.22%	65.22%
hsa-miR-3059-5p	NC_004718.3	147	-20.7	2	21	24630	24659	25	64.00%	64.00%
hsa-miR-6885-5p	NC_004718.3	141	-22.8	2	19	17363	17392	22	63.64%	63.64%
hsa-miR-9851-3p	NC_004718.3	144	-22.47	2	21	3424	3445	19	63.16%	63.16%
hsa-miR-133a-3p	NC_004718.3	150	-20.38	2	11	28969	28990	9	100.00%	100.00%
hsa-miR-4799-5p	NC_004718.3	170	-20.23	2	15	28062	28083	13	100.00%	100.00%
hsa-miR-4257	NC_004718.3	155	-22.64	2	12	6324	6341	10	100.00%	100.00%
hsa-miR-4715-3p	NC_004718.3	140	-20.13	2	9	4096	4118	7	100.00%	100.00%
hsa-miR-1301-3p	NC_004718.3	150	-23.07	2	11	2425	2448	9	100.00%	100.00%
hsa-miR-7112-3p	NC_004718.3	145	-22.28	3	14	19195	19217	11	100.00%	100.00%
hsa-miR-6735-5p	NC_004718.3	140	-21.33	2	9	8728	8752	7	100.00%	100.00%
hsa-miR-6735-5p	NC_004718.3	140	-22.54	2	9	28755	28779	7	100.00%	100.00%
[truncated: 114 more rows]
[truncated: 8 more columns]

## Sheet: 42_miRNAs
S.No	miRNA_ID_miRBase	MirBase_Accession_Number	miRNA_sequence	Viral Target_gene/protein	Virus	Target	Protein Id	Target_process	Reference (pubmed)
[truncated: 42 more rows]
