# Supplementary material for: Dataset of mutational analysis, miRNAs targeting SARS-CoV-2 genes and host gene expression in SARS-CoV and SARS-CoV-2 infections
Source: Data Brief. 2020 Aug 21;32:106207. doi: 10.1016/j.dib.2020.106207 (PMC7442128; doi:10.1016/j.dib.2020.106207)
Supplement: Supplementary file 1 [file mmc1.zip › Table S2.xlsx]

## Sheet: Entropy
	gene	position	entropy
	ORF1b	314	0.67
	S	614	0.662
	ORF14	50	0.531
	N	204	0.52
	N	203	0.516
	ORF3a	57	0.484
	ORF1a	3606	0.417
	ORF1a	265	0.378
	ORF8	84	0.36
	ORF3a	251	0.266
	N	13	0.174
	ORF9b	10	0.174
	ORF1b	88	0.158
	ORF1a	2016	0.155
	ORF1a	378	0.146
	ORF1b	1427	0.097
	N	202	0.096
	ORF14	49	0.096
	ORF1b	1464	0.093
	M	175	0.088
	N	197	0.086
	ORF14	44	0.086
	ORF1a	3071	0.084
	ORF3a	196	0.084
	ORF1a	2796	0.08
	M	3	0.078
	ORF1a	392	0.077
	ORF8	62	0.077
	N	292	0.073
	ORF1a	876	0.073
	ORF1a	3278	0.067
	ORF1a	207	0.065
	ORF14	41	0.064
	N	194	0.06
	ORF1a	2015	0.06
	ORF1a	739	0.059
	ORF1a	765	0.059
	ORF1a	1375	0.059
	ORF6	33	0.059
	ORF7b	41	0.057
	ORF1a	1246	0.053
	ORF1b	2223	0.051
	S	829	0.051
	ORF1a	85	0.048
	ORF8	8	0.046
	S	839	0.046
	ORF1a	3884	0.044
	ORF1a	84	0.042
	ORF1a	2702	0.042
	ORF1a	3334	0.042
	ORF3a	99	0.04
	ORF8	36	0.04
	ORF1a	959	0.038
	ORF1a	971	0.038
	ORF1b	970	0.038
	S	936	0.037
	ORF1b	1844	0.036
	ORF8	24	0.036
	ORF8	92	0.034
	S	1219	0.034
	ORF1a	75	0.033
	ORF1a	3233	0.033
	ORF8	66	0.033
	ORF8	72	0.033
	ORF8	73	0.033
	N	103	0.031
	ORF1a	83	0.031
	ORF1a	1599	0.031
	ORF1a	2603	0.031
	ORF8	11	0.031
	ORF8	106	0.031
	S	49	0.031
	S	613	0.031
	ORF1a	1036	0.03
	ORF1b	1315	0.03
	ORF8	17	0.03
	ORF8	28	0.03
	ORF8	31	0.03
	ORF8	32	0.03
	ORF8	38	0.03
	ORF8	39	0.03
	ORF8	63	0.03
	ORF8	64	0.03
	ORF8	65	0.03
	ORF8	67	0.03
	N	188	0.029
	ORF1a	82	0.029
	ORF1a	346	0.029
	ORF3a	14	0.029
	S	8	0.029
	ORF1b	440	0.027
	ORF3a	67	0.027
	ORF7b	32	0.027
	ORF7b	36	0.027
	ORF8	12	0.027
	ORF8	14	0.027
	ORF8	75	0.027
	ORF8	81	0.027
	ORF8	102	0.027
	ORF14	52	0.026
	ORF1a	86	0.026
	ORF1a	142	0.026
	ORF1b	1408	0.026
	ORF1b	1674	0.026
	ORF1b	2430	0.026
	ORF8	18	0.026
	ORF8	19	0.026
	ORF8	20	0.026
	ORF8	21	0.026
	ORF8	22	0.026
	ORF8	23	0.026
	ORF8	25	0.026
	ORF8	26	0.026
	ORF8	27	0.026
	ORF8	29	0.026
	ORF8	30	0.026
	ORF8	33	0.026
	ORF8	34	0.026
	ORF8	35	0.026
	ORF8	37	0.026
	ORF8	40	0.026
	ORF8	41	0.026
	ORF8	42	0.026
	ORF8	43	0.026
	ORF8	44	0.026
	ORF8	45	0.026
	ORF8	46	0.026
	ORF8	47	0.026
	ORF8	48	0.026
	ORF8	49	0.026
	ORF8	50	0.026
	ORF8	51	0.026
	ORF8	52	0.026
	ORF8	53	0.026
	ORF8	54	0.026
	ORF8	55	0.026
	ORF8	56	0.026
	ORF8	57	0.026
	ORF8	58	0.026
	ORF8	59	0.026
	ORF8	60	0.026
	ORF8	61	0.026
	ORF8	68	0.026
	ORF8	69	0.026
	ORF8	70	0.026
	ORF8	71	0.026
	M	209	0.025
	N	190	0.024
	ORF14	37	0.024
	ORF1a	79	0.024
	ORF1a	80	0.024
	ORF1a	81	0.024
	ORF1a	87	0.024
	ORF1a	88	0.024
	ORF1a	89	0.024
	ORF1a	1769	0.024
	ORF1a	2798	0.024
	ORF1b	1757	0.024
	ORF7b	33	0.024
	ORF7b	34	0.024
	ORF7b	35	0.024
	ORF7b	37	0.024
	ORF7b	38	0.024
	ORF7b	39	0.024
	ORF7b	40	0.024
	ORF7b	42	0.024
	ORF7b	43	0.024
	ORF7b	44	0.024
	ORF8	1	0.024
	ORF8	2	0.024
	ORF8	3	0.024
	ORF8	4	0.024
	ORF8	5	0.024
	ORF8	6	0.024
	ORF8	7	0.024
	ORF8	9	0.024
	ORF8	10	0.024
	ORF8	13	0.024
	ORF8	15	0.024
	ORF8	16	0.024
	ORF8	74	0.024
	ORF8	76	0.024
	ORF8	77	0.024
	ORF8	78	0.024
	ORF8	79	0.024
	ORF8	80	0.024
	ORF8	82	0.024
	ORF8	83	0.024
	ORF8	85	0.024
	ORF8	86	0.024
	ORF8	87	0.024
	ORF8	88	0.024
	ORF8	89	0.024
	ORF8	90	0.024
	ORF8	91	0.024
	ORF8	93	0.024
	ORF8	94	0.024
	ORF8	95	0.024
	ORF8	96	0.024
	ORF8	97	0.024
	ORF8	98	0.024
	ORF8	99	0.024
	ORF8	100	0.024
	ORF8	101	0.024
	ORF8	103	0.024
	ORF8	104	0.024
	ORF8	105	0.024
	ORF8	107	0.024
	ORF8	108	0.024
	ORF8	109	0.024
	ORF8	110	0.024
	ORF8	111	0.024
	ORF8	112	0.024
	M	2	0.023
	N	205	0.022
	ORF1a	143	0.022
	ORF1a	3447	0.022
	N	195	0.021
	ORF14	42	0.021
	ORF1a	295	0.021
	ORF1a	762	0.021
	ORF1b	797	0.021
	ORF1b	2205	0.021
	ORF1b	2557	0.021
	ORF6	20	0.021
	S	254	0.021
	S	1263	0.021
	ORF14	9	0.02
	ORF1a	1921	0.02
	ORF1a	2993	0.02
	ORF1b	34	0.02
	N	22	0.018
	ORF1a	141	0.018
	ORF1a	1230	0.018
	ORF1a	1352	0.018
	ORF1a	1464	0.018
	ORF1a	1607	0.018
	ORF1a	2153	0.018
	ORF1a	2797	0.018
	ORF1a	3058	0.018
	ORF1b	54	0.018
	ORF1b	371	0.018
	ORF9b	19	0.018
	S	879	0.018
	S	1020	0.018
	S	1176	0.018
	E	68	0.017
	ORF1a	498	0.017
	ORF1a	1207	0.017
	ORF1b	1869	0.017
	ORF1a	118	0.016
	ORF1a	2061	0.016
	ORF1a	2202	0.016
	ORF1a	3076	0.016
	ORF1a	3655	0.016
	ORF1b	219	0.016
	ORF1b	390	0.016
	ORF1b	396	0.016
	ORF1b	604	0.016
	ORF1b	2073	0.016
	ORF1b	2084	0.016
	ORF1b	2474	0.016
	S	367	0.016
	S	791	0.016
	S	1274	0.016
	ORF10	24	0.014
	ORF1a	309	0.014
	ORF1a	892	0.014
	ORF1a	2079	0.014
	ORF1a	2144	0.014
	ORF1a	2501	0.014
	ORF1a	3669	0.014
	ORF1a	3995	0.014
	ORF1b	1268	0.014
	ORF1b	1391	0.014
	ORF1b	2270	0.014
	ORF7a	38	0.014
	S	675	0.014
	E	73	0.013
	N	186	0.013
	N	211	0.013
	N	344	0.013
	N	378	0.013
	ORF14	33	0.013
	ORF14	35	0.013
	ORF14	43	0.013
	ORF14	60	0.013
	ORF1a	300	0.013
	ORF1a	403	0.013
	ORF1a	417	0.013
	ORF1a	519	0.013
	ORF1a	944	0.013
	ORF1a	1312	0.013
	ORF1a	2405	0.013
	ORF1a	2648	0.013
	ORF1a	2856	0.013
	ORF1a	3072	0.013
	ORF1a	3353	0.013
	ORF1a	3615	0.013
	ORF1a	3930	0.013
	ORF1b	17	0.013
	ORF1b	132	0.013
	ORF1b	1183	0.013
	ORF1b	1213	0.013
	ORF1b	1493	0.013
	ORF1b	2006	0.013
	ORF1b	2425	0.013
	ORF1b	2445	0.013
	ORF3a	13	0.013
	ORF3a	48	0.013
	ORF7a	81	0.013
	ORF9b	32	0.013
	S	5	0.013
	S	22	0.013
	S	846	0.013
	S	939	0.013
	ORF1b	1219	0.012
	M	40	0.011
	N	180	0.011
	N	191	0.011
	N	209	0.011
	ORF14	56	0.011
	ORF1a	352	0.011
	ORF1a	856	0.011
	ORF1a	945	0.011
	ORF1a	1854	0.011
	ORF1a	4220	0.011
	ORF1b	1129	0.011
	ORF1b	2165	0.011
	ORF1b	2273	0.011
	ORF7a	47	0.011
	ORF7a	74	0.011
	ORF7a	120	0.011
	S	69	0.011
	S	71	0.011
	S	74	0.011
	S	176	0.011
	S	384	0.011
	E	58	0.01
	N	24	0.01
	N	32	0.01
	N	41	0.01
	N	122	0.01
	N	183	0.01
	N	193	0.01
	N	208	0.01
	N	381	0.01
	ORF10	14	0.01
	ORF10	29	0.01
	ORF14	20	0.01
	ORF14	30	0.01
	ORF14	40	0.01
	ORF14	55	0.01
	ORF1a	24	0.01
	ORF1a	217	0.01
	ORF1a	279	0.01
	ORF1a	444	0.01
	ORF1a	878	0.01
	ORF1a	1130	0.01
	ORF1a	1202	0.01
	ORF1a	1213	0.01
	ORF1a	1822	0.01
	ORF1a	1824	0.01
	ORF1a	2047	0.01
	ORF1a	2081	0.01
	ORF1a	2103	0.01
	ORF1a	2511	0.01
	ORF1a	2586	0.01
	ORF1a	2710	0.01
	ORF1a	2719	0.01
	ORF1a	2994	0.01
	ORF1a	3983	0.01
	ORF1a	4071	0.01
	ORF1a	4315	0.01
	ORF1b	373	0.01
	ORF1b	638	0.01
	ORF1b	792	0.01
	ORF1b	1095	0.01
	ORF1b	1203	0.01
	ORF1b	1288	0.01
	ORF1b	1319	0.01
	ORF1b	1336	0.01
	ORF1b	1637	0.01
	ORF1b	2120	0.01
	ORF3a	89	0.01
	ORF3a	171	0.01
	ORF3a	259	0.01
	ORF6	56	0.01
	ORF7a	24	0.01
	ORF9b	13	0.01
	ORF9b	21	0.01
	ORF9b	29	0.01
	ORF9b	38	0.01
	S	18	0.01
	S	54	0.01
	S	153	0.01
	S	1027	0.01
	S	1124	0.01
	S	1254	0.01
	E	52	0.008
	N	34	0.008
	N	279	0.008
	N	377	0.008
	ORF14	51	0.008
	ORF1a	232	0.008
	ORF1a	315	0.008
	ORF1a	642	0.008
	ORF1a	748	0.008
	ORF1a	969	0.008
	ORF1a	1155	0.008
	ORF1a	1270	0.008
	ORF1a	2007	0.008
	ORF1a	2193	0.008
	ORF1a	2580	0.008
	ORF1a	2708	0.008
	ORF1a	2774	0.008
	ORF1a	2908	0.008
	ORF1a	3604	0.008
	ORF1a	3725	0.008
	ORF1a	3856	0.008
	ORF1a	3972	0.008
	ORF1a	3976	0.008
	ORF1a	4176	0.008
	ORF1a	4304	0.008
	ORF1b	345	0.008
	ORF1b	1518	0.008
	ORF1b	1944	0.008
	ORF1b	2324	0.008
	ORF1b	2508	0.008
	ORF3a	49	0.008
	ORF3a	53	0.008
	ORF3a	80	0.008
	ORF3a	104	0.008
	ORF3a	140	0.008
	ORF7a	49	0.008
	ORF7a	69	0.008
	ORF7a	73	0.008
	ORF7a	94	0.008
	ORF9b	3	0.008
	S	174	0.008
	S	177	0.008
	S	181	0.008
	S	249	0.008
	S	522	0.008
	S	677	0.008
	S	682	0.008
	S	740	0.008
	S	778	0.008
	S	1174	0.008
	E	30	0.007
	M	10	0.007
	M	46	0.007
	M	52	0.007
	M	69	0.007
	M	162	0.007
	N	82	0.007
	N	119	0.007
	N	145	0.007
	N	162	0.007
	N	166	0.007
	N	185	0.007
	N	199	0.007
	N	216	0.007
	N	238	0.007
	N	326	0.007
	N	334	0.007
	N	393	0.007
	N	401	0.007
	ORF14	13	0.007
	ORF14	27	0.007
	ORF14	38	0.007
	ORF14	63	0.007
	ORF1a	71	0.007
	ORF1a	117	0.007
	ORF1a	138	0.007
	ORF1a	166	0.007
	ORF1a	212	0.007
	ORF1a	280	0.007
	ORF1a	293	0.007
	ORF1a	302	0.007
	ORF1a	318	0.007
	ORF1a	364	0.007
	ORF1a	388	0.007
	ORF1a	398	0.007
	ORF1a	443	0.007
	ORF1a	486	0.007
	ORF1a	505	0.007
	ORF1a	518	0.007
	ORF1a	568	0.007
	ORF1a	585	0.007
	ORF1a	609	0.007
	ORF1a	614	0.007
	ORF1a	681	0.007
	ORF1a	702	0.007
	ORF1a	708	0.007
	ORF1a	753	0.007
	ORF1a	820	0.007
	ORF1a	952	0.007
	ORF1a	993	0.007
	ORF1a	1052	0.007
	ORF1a	1100	0.007
	ORF1a	1160	0.007
	ORF1a	1176	0.007
	ORF1a	1206	0.007
	ORF1a	1208	0.007
	ORF1a	1209	0.007
	ORF1a	1210	0.007
	ORF1a	1211	0.007
	ORF1a	1241	0.007
	ORF1a	1298	0.007
	ORF1a	1448	0.007
	ORF1a	1626	0.007
	ORF1a	1652	0.007
	ORF1a	1818	0.007
	ORF1a	1966	0.007
	ORF1a	1997	0.007
	ORF1a	2032	0.007
	ORF1a	2046	0.007
	ORF1a	2062	0.007
	ORF1a	2083	0.007
	ORF1a	2089	0.007
	ORF1a	2227	0.007
	ORF1a	2249	0.007
	ORF1a	2314	0.007
	ORF1a	2609	0.007
	ORF1a	2625	0.007
	ORF1a	2739	0.007
	ORF1a	2755	0.007
	ORF1a	2799	0.007
	ORF1a	2971	0.007
	ORF1a	3004	0.007
	ORF1a	3027	0.007
	ORF1a	3134	0.007
	ORF1a	3244	0.007
	ORF1a	3298	0.007
	ORF1a	3323	0.007
	ORF1a	3383	0.007
	ORF1a	3644	0.007
	ORF1a	3757	0.007
	ORF1a	3777	0.007
	ORF1a	4097	0.007
	ORF1a	4159	0.007
	ORF1a	4182	0.007
	ORF1a	4285	0.007
	ORF1a	4379	0.007
	ORF1a	4389	0.007
	ORF1b	12	0.007
	ORF1b	152	0.007
	ORF1b	162	0.007
	ORF1b	218	0.007
	ORF1b	505	0.007
	ORF1b	517	0.007
	ORF1b	904	0.007
	ORF1b	913	0.007
	ORF1b	941	0.007
	ORF1b	1099	0.007
	ORF1b	1220	0.007
	ORF1b	1291	0.007
	ORF1b	1397	0.007
	ORF1b	1499	0.007
	ORF1b	1550	0.007
	ORF1b	1567	0.007
	ORF1b	1730	0.007
	ORF1b	1798	0.007
	ORF1b	1814	0.007
	ORF1b	1821	0.007
	ORF1b	1851	0.007
	ORF1b	1967	0.007
	ORF1b	2048	0.007
	ORF1b	2052	0.007
	ORF1b	2194	0.007
	ORF1b	2256	0.007
	ORF1b	2268	0.007
	ORF1b	2290	0.007
	ORF1b	2308	0.007
	ORF1b	2311	0.007
	ORF1b	2312	0.007
	ORF1b	2318	0.007
	ORF1b	2371	0.007
	ORF1b	2414	0.007
	ORF1b	2432	0.007
	ORF1b	2462	0.007
	ORF1b	2531	0.007
	ORF1b	2662	0.007
	ORF1b	2690	0.007
	ORF3a	36	0.007
	ORF3a	59	0.007
	ORF3a	83	0.007
	ORF3a	131	0.007
	ORF3a	224	0.007
	ORF6	57	0.007
	ORF7a	34	0.007
	ORF7a	59	0.007
	ORF7a	60	0.007
	ORF7a	61	0.007
	ORF7a	62	0.007
	ORF7a	80	0.007
	ORF7a	118	0.007
	ORF7b	5	0.007
	ORF9b	78	0.007
	S	28	0.007
	S	29	0.007
	S	68	0.007
	S	70	0.007
	S	72	0.007
	S	73	0.007
	S	76	0.007
	S	77	0.007
	S	98	0.007
	S	197	0.007
	S	215	0.007
	S	243	0.007
	S	244	0.007
	S	302	0.007
	S	341	0.007
	S	370	0.007
	S	572	0.007
	S	611	0.007
	S	622	0.007
	S	704	0.007
	S	731	0.007
	S	765	0.007
	S	771	0.007
	S	940	0.007
	S	958	0.007
	S	1229	0.007
	S	1259	0.007
	E	6	0.004
	E	7	0.004
	E	22	0.004
	E	27	0.004
	E	37	0.004
	E	61	0.004
	E	69	0.004
	M	4	0.004
	M	48	0.004
	M	53	0.004
	M	64	0.004
	M	76	0.004
	M	78	0.004
	M	85	0.004
	M	86	0.004
	M	87	0.004
	M	88	0.004
	M	89	0.004
	M	90	0.004
	M	91	0.004
	M	92	0.004
	M	93	0.004
	M	94	0.004
	M	95	0.004
	M	96	0.004
	M	97	0.004
	M	98	0.004
	M	99	0.004
	M	100	0.004
	M	101	0.004
	M	102	0.004
	M	109	0.004
	M	125	0.004
	M	129	0.004
	M	142	0.004
	M	148	0.004
	M	158	0.004
	M	194	0.004
	M	214	0.004
	N	6	0.004
	N	9	0.004
	N	20	0.004
	N	33	0.004
	N	48	0.004
	N	62	0.004
	N	76	0.004
	N	120	0.004
	N	128	0.004
	N	138	0.004
	N	140	0.004
	N	142	0.004
	N	152	0.004
	N	198	0.004
	N	210	0.004
	N	218	0.004
	N	221	0.004
	N	226	0.004
	N	234	0.004
	N	239	0.004
	N	246	0.004
	N	251	0.004
	N	252	0.004
	N	263	0.004
	N	265	0.004
	N	288	0.004
	N	289	0.004
	N	291	0.004
	N	297	0.004
	N	309	0.004
	N	310	0.004
	N	316	0.004
	N	317	0.004
	N	319	0.004
	N	320	0.004
	N	327	0.004
	N	331	0.004
	N	337	0.004
	N	340	0.004
	N	347	0.004
	N	348	0.004
	N	351	0.004
	N	359	0.004
	N	362	0.004
	N	363	0.004
	N	365	0.004
	N	368	0.004
	N	370	0.004
	N	371	0.004
	N	374	0.004
	N	375	0.004
	N	383	0.004
	N	398	0.004
	N	402	0.004
	N	404	0.004
	N	410	0.004
	N	414	0.004
	N	418	0.004
	ORF10	8	0.004
	ORF10	10	0.004
	ORF10	13	0.004
	ORF14	11	0.004
	ORF14	39	0.004
	ORF14	45	0.004
	ORF14	57	0.004
	ORF14	68	0.004
	ORF14	73	0.004
	ORF1a	12	0.004
	ORF1a	32	0.004
	ORF1a	33	0.004
	ORF1a	34	0.004
	ORF1a	35	0.004
	ORF1a	36	0.004
	ORF1a	37	0.004
	ORF1a	38	0.004
	ORF1a	39	0.004
	ORF1a	40	0.004
	ORF1a	45	0.004
	ORF1a	56	0.004
	ORF1a	59	0.004
	ORF1a	74	0.004
	ORF1a	76	0.004
	ORF1a	99	0.004
	ORF1a	107	0.004
	ORF1a	112	0.004
	ORF1a	114	0.004
	ORF1a	121	0.004
	ORF1a	124	0.004
	ORF1a	131	0.004
	ORF1a	139	0.004
	ORF1a	146	0.004
	ORF1a	149	0.004
	ORF1a	190	0.004
	ORF1a	231	0.004
	ORF1a	267	0.004
	ORF1a	271	0.004
	ORF1a	274	0.004
	ORF1a	292	0.004
	ORF1a	305	0.004
	ORF1a	307	0.004
	ORF1a	320	0.004
	ORF1a	321	0.004
	ORF1a	333	0.004
	ORF1a	335	0.004
	ORF1a	339	0.004
	ORF1a	348	0.004
	ORF1a	368	0.004
	ORF1a	374	0.004
	ORF1a	376	0.004
	ORF1a	379	0.004
	ORF1a	384	0.004
	ORF1a	386	0.004
	ORF1a	428	0.004
	ORF1a	441	0.004
	ORF1a	458	0.004
	ORF1a	461	0.004
	ORF1a	476	0.004
	ORF1a	481	0.004
	ORF1a	482	0.004
	ORF1a	492	0.004
	ORF1a	522	0.004
	ORF1a	538	0.004
	ORF1a	540	0.004
	ORF1a	541	0.004
	ORF1a	542	0.004
	ORF1a	547	0.004
	ORF1a	549	0.004
	ORF1a	579	0.004
	ORF1a	648	0.004
	ORF1a	649	0.004
	ORF1a	652	0.004
	ORF1a	658	0.004
	ORF1a	661	0.004
	ORF1a	671	0.004
	ORF1a	674	0.004
	ORF1a	676	0.004
	ORF1a	682	0.004
	ORF1a	693	0.004
	ORF1a	725	0.004
	ORF1a	727	0.004
	ORF1a	730	0.004
	ORF1a	745	0.004
	ORF1a	774	0.004
	ORF1a	775	0.004
	ORF1a	780	0.004
	ORF1a	796	0.004
	ORF1a	804	0.004
	ORF1a	807	0.004
	ORF1a	811	0.004
	ORF1a	814	0.004
	ORF1a	815	0.004
	ORF1a	818	0.004
	ORF1a	842	0.004
	ORF1a	848	0.004
	ORF1a	854	0.004
	ORF1a	862	0.004
	ORF1a	872	0.004
	ORF1a	882	0.004
	ORF1a	885	0.004
	ORF1a	887	0.004
	ORF1a	889	0.004
	ORF1a	893	0.004
	ORF1a	894	0.004
	ORF1a	901	0.004
	ORF1a	903	0.004
	ORF1a	911	0.004
	ORF1a	920	0.004
	ORF1a	921	0.004
	ORF1a	927	0.004
	ORF1a	934	0.004
	ORF1a	941	0.004
	ORF1a	942	0.004
	ORF1a	943	0.004
	ORF1a	951	0.004
	ORF1a	953	0.004
	ORF1a	960	0.004
	ORF1a	996	0.004
	ORF1a	998	0.004
	ORF1a	999	0.004
	ORF1a	1000	0.004
	ORF1a	1011	0.004
	ORF1a	1020	0.004
	ORF1a	1021	0.004
	ORF1a	1049	0.004
	ORF1a	1064	0.004
	ORF1a	1085	0.004
	ORF1a	1098	0.004
	ORF1a	1129	0.004
	ORF1a	1152	0.004
	ORF1a	1154	0.004
	ORF1a	1159	0.004
	ORF1a	1165	0.004
	ORF1a	1166	0.004
	ORF1a	1172	0.004
	ORF1a	1197	0.004
	ORF1a	1203	0.004
	ORF1a	1214	0.004
	ORF1a	1219	0.004
	ORF1a	1249	0.004
	ORF1a	1265	0.004
	ORF1a	1283	0.004
	ORF1a	1288	0.004
	ORF1a	1292	0.004
	ORF1a	1295	0.004
	ORF1a	1305	0.004
	ORF1a	1306	0.004
	ORF1a	1323	0.004
	ORF1a	1324	0.004
	ORF1a	1340	0.004
	ORF1a	1341	0.004
	ORF1a	1391	0.004
	ORF1a	1420	0.004
	ORF1a	1429	0.004
	ORF1a	1444	0.004
	ORF1a	1468	0.004
	ORF1a	1473	0.004
	ORF1a	1483	0.004
	ORF1a	1497	0.004
	ORF1a	1507	0.004
	ORF1a	1515	0.004
	ORF1a	1541	0.004
	ORF1a	1548	0.004
	ORF1a	1559	0.004
	ORF1a	1570	0.004
	ORF1a	1576	0.004
	ORF1a	1597	0.004
	ORF1a	1605	0.004
	ORF1a	1610	0.004
	ORF1a	1624	0.004
	ORF1a	1628	0.004
	ORF1a	1631	0.004
	ORF1a	1632	0.004
	ORF1a	1649	0.004
	ORF1a	1653	0.004
	ORF1a	1686	0.004
	ORF1a	1698	0.004
	ORF1a	1707	0.004
	ORF1a	1731	0.004
	ORF1a	1748	0.004
	ORF1a	1759	0.004
	ORF1a	1760	0.004
	ORF1a	1761	0.004
	ORF1a	1772	0.004
	ORF1a	1781	0.004
	ORF1a	1785	0.004
	ORF1a	1803	0.004
	ORF1a	1819	0.004
	ORF1a	1840	0.004
	ORF1a	1844	0.004
	ORF1a	1858	0.004
	ORF1a	1864	0.004
	ORF1a	1868	0.004
	ORF1a	1870	0.004
	ORF1a	1881	0.004
	ORF1a	1888	0.004
	ORF1a	1898	0.004
	ORF1a	1911	0.004
	ORF1a	1938	0.004
	ORF1a	1952	0.004
	ORF1a	1978	0.004
	ORF1a	1983	0.004
	ORF1a	1994	0.004
	ORF1a	1995	0.004
	ORF1a	2006	0.004
	ORF1a	2017	0.004
	ORF1a	2024	0.004
	ORF1a	2029	0.004
	ORF1a	2096	0.004
	ORF1a	2106	0.004
	ORF1a	2108	0.004
	ORF1a	2110	0.004
	ORF1a	2114	0.004
	ORF1a	2119	0.004
	ORF1a	2122	0.004
	ORF1a	2125	0.004
	ORF1a	2132	0.004
	ORF1a	2142	0.004
	ORF1a	2148	0.004
	ORF1a	2187	0.004
	ORF1a	2199	0.004
	ORF1a	2200	0.004
	ORF1a	2203	0.004
	ORF1a	2235	0.004
	ORF1a	2242	0.004
	ORF1a	2244	0.004
	ORF1a	2251	0.004
	ORF1a	2255	0.004
	ORF1a	2259	0.004
	ORF1a	2277	0.004
	ORF1a	2302	0.004
	ORF1a	2320	0.004
	ORF1a	2328	0.004
	ORF1a	2344	0.004
	ORF1a	2376	0.004
	ORF1a	2384	0.004
	ORF1a	2403	0.004
	ORF1a	2408	0.004
	ORF1a	2419	0.004
	ORF1a	2432	0.004
	ORF1a	2457	0.004
	ORF1a	2460	0.004
	ORF1a	2471	0.004
	ORF1a	2517	0.004
	ORF1a	2520	0.004
	ORF1a	2530	0.004
	ORF1a	2532	0.004
	ORF1a	2538	0.004
	ORF1a	2569	0.004
	ORF1a	2579	0.004
	ORF1a	2581	0.004
	ORF1a	2592	0.004
	ORF1a	2611	0.004
	ORF1a	2617	0.004
	ORF1a	2659	0.004
	ORF1a	2661	0.004
	ORF1a	2670	0.004
	ORF1a	2684	0.004
	ORF1a	2688	0.004
	ORF1a	2728	0.004
	ORF1a	2743	0.004
	ORF1a	2745	0.004
	ORF1a	2779	0.004
	ORF1a	2810	0.004
	ORF1a	2839	0.004
	ORF1a	2855	0.004
	ORF1a	2864	0.004
	ORF1a	2875	0.004
	ORF1a	2878	0.004
	ORF1a	2894	0.004
	ORF1a	2906	0.004
	ORF1a	2909	0.004
	ORF1a	2929	0.004
	ORF1a	2944	0.004
	ORF1a	2959	0.004
	ORF1a	2965	0.004
	ORF1a	2975	0.004
	ORF1a	3023	0.004
	ORF1a	3055	0.004
	ORF1a	3070	0.004
	ORF1a	3087	0.004
	ORF1a	3090	0.004
	ORF1a	3099	0.004
	ORF1a	3116	0.004
	ORF1a	3126	0.004
	ORF1a	3131	0.004
	ORF1a	3143	0.004
	ORF1a	3148	0.004
	ORF1a	3149	0.004
	ORF1a	3159	0.004
	ORF1a	3161	0.004
	ORF1a	3162	0.004
	ORF1a	3199	0.004
	ORF1a	3200	0.004
	ORF1a	3209	0.004
	ORF1a	3220	0.004
	ORF1a	3223	0.004
	ORF1a	3229	0.004
	ORF1a	3246	0.004
	ORF1a	3251	0.004
	ORF1a	3255	0.004
	ORF1a	3257	0.004
	ORF1a	3258	0.004
	ORF1a	3261	0.004
	ORF1a	3276	0.004
	ORF1a	3313	0.004
	ORF1a	3352	0.004
	ORF1a	3362	0.004
	ORF1a	3388	0.004
	ORF1a	3395	0.004
	ORF1a	3420	0.004
	ORF1a	3453	0.004
	ORF1a	3454	0.004
	ORF1a	3469	0.004
	ORF1a	3488	0.004
	ORF1a	3500	0.004
	ORF1a	3511	0.004
	ORF1a	3523	0.004
	ORF1a	3529	0.004
	ORF1a	3537	0.004
	ORF1a	3544	0.004
	ORF1a	3574	0.004
	ORF1a	3580	0.004
	ORF1a	3601	0.004
	ORF1a	3610	0.004
	ORF1a	3660	0.004
	ORF1a	3668	0.004
	ORF1a	3670	0.004
	ORF1a	3715	0.004
	ORF1a	3718	0.004
	ORF1a	3728	0.004
	ORF1a	3729	0.004
	ORF1a	3731	0.004
	ORF1a	3739	0.004
	ORF1a	3764	0.004
	ORF1a	3805	0.004
	ORF1a	3824	0.004
	ORF1a	3832	0.004
	ORF1a	3833	0.004
	ORF1a	3844	0.004
	ORF1a	3853	0.004
	ORF1a	3854	0.004
	ORF1a	3869	0.004
	ORF1a	3908	0.004
	ORF1a	3949	0.004
	ORF1a	3955	0.004
	ORF1a	3956	0.004
	ORF1a	3957	0.004
	ORF1a	3958	0.004
	ORF1a	3959	0.004
	ORF1a	3960	0.004
	ORF1a	3961	0.004
	ORF1a	3962	0.004
	ORF1a	3963	0.004
	ORF1a	3964	0.004
	ORF1a	3965	0.004
	ORF1a	3966	0.004
	ORF1a	3967	0.004
	ORF1a	3968	0.004
	ORF1a	3969	0.004
	ORF1a	3970	0.004
	ORF1a	3971	0.004
	ORF1a	3973	0.004
	ORF1a	3974	0.004
	ORF1a	3975	0.004
	ORF1a	3977	0.004
	ORF1a	3978	0.004
	ORF1a	3979	0.004
	ORF1a	4011	0.004
	ORF1a	4075	0.004
	ORF1a	4090	0.004
	ORF1a	4091	0.004
	ORF1a	4096	0.004
	ORF1a	4101	0.004
	ORF1a	4119	0.004
	ORF1a	4124	0.004
	ORF1a	4136	0.004
	ORF1a	4153	0.004
	ORF1a	4161	0.004
	ORF1a	4175	0.004
	ORF1a	4177	0.004
	ORF1a	4178	0.004
	ORF1a	4201	0.004
	ORF1a	4223	0.004
	ORF1a	4244	0.004
	ORF1a	4265	0.004
	ORF1a	4321	0.004
	ORF1a	4341	0.004
	ORF1a	4352	0.004
	ORF1a	4371	0.004
	ORF1a	4387	0.004
	ORF1b	8	0.004
	ORF1b	10	0.004
	ORF1b	35	0.004
	ORF1b	37	0.004
	ORF1b	39	0.004
	ORF1b	50	0.004
	ORF1b	51	0.004
	ORF1b	55	0.004
	ORF1b	71	0.004
	ORF1b	76	0.004
	ORF1b	79	0.004
	ORF1b	86	0.004
	ORF1b	164	0.004
	ORF1b	170	0.004
	ORF1b	214	0.004
	ORF1b	217	0.004
	ORF1b	239	0.004
	ORF1b	243	0.004
	ORF1b	244	0.004
	ORF1b	252	0.004
	ORF1b	267	0.004
	ORF1b	273	0.004
	ORF1b	301	0.004
	ORF1b	324	0.004
	ORF1b	326	0.004
	ORF1b	329	0.004
	ORF1b	351	0.004
	ORF1b	369	0.004
	ORF1b	370	0.004
	ORF1b	391	0.004
	ORF1b	395	0.004
	ORF1b	397	0.004
	ORF1b	406	0.004
	ORF1b	414	0.004
	ORF1b	425	0.004
	ORF1b	454	0.004
	ORF1b	461	0.004
	ORF1b	463	0.004
	ORF1b	464	0.004
	ORF1b	510	0.004
	ORF1b	511	0.004
	ORF1b	513	0.004
	ORF1b	514	0.004
	ORF1b	520	0.004
	ORF1b	528	0.004
	ORF1b	575	0.004
	ORF1b	579	0.004
	ORF1b	610	0.004
	ORF1b	620	0.004
	ORF1b	627	0.004
	ORF1b	631	0.004
	ORF1b	642	0.004
	ORF1b	651	0.004
	ORF1b	658	0.004
	ORF1b	659	0.004
	ORF1b	703	0.004
	ORF1b	709	0.004
	ORF1b	727	0.004
	ORF1b	735	0.004
	ORF1b	741	0.004
	ORF1b	765	0.004
	ORF1b	768	0.004
	ORF1b	771	0.004
	ORF1b	794	0.004
	ORF1b	798	0.004
	ORF1b	813	0.004
	ORF1b	814	0.004
	ORF1b	816	0.004
	ORF1b	818	0.004
	ORF1b	820	0.004
	ORF1b	839	0.004
	ORF1b	869	0.004
	ORF1b	870	0.004
	ORF1b	884	0.004
	ORF1b	896	0.004
	ORF1b	900	0.004
	ORF1b	907	0.004
	ORF1b	927	0.004
	ORF1b	934	0.004
	ORF1b	945	0.004
	ORF1b	955	0.004
	ORF1b	976	0.004
	ORF1b	980	0.004
	ORF1b	983	0.004
	ORF1b	991	0.004
	ORF1b	1000	0.004
	ORF1b	1014	0.004
	ORF1b	1019	0.004
	ORF1b	1029	0.004
	ORF1b	1032	0.004
	ORF1b	1050	0.004
	ORF1b	1074	0.004
	ORF1b	1110	0.004
	ORF1b	1113	0.004
	ORF1b	1125	0.004
	ORF1b	1126	0.004
	ORF1b	1127	0.004
	ORF1b	1133	0.004
	ORF1b	1137	0.004
	ORF1b	1146	0.004
	ORF1b	1176	0.004
	ORF1b	1178	0.004
	ORF1b	1184	0.004
	ORF1b	1201	0.004
	ORF1b	1225	0.004
	ORF1b	1227	0.004
	ORF1b	1231	0.004
	ORF1b	1233	0.004
	ORF1b	1234	0.004
	ORF1b	1237	0.004
	ORF1b	1242	0.004
	ORF1b	1246	0.004
	ORF1b	1247	0.004
	ORF1b	1250	0.004
	ORF1b	1271	0.004
	ORF1b	1273	0.004
	ORF1b	1325	0.004
	ORF1b	1375	0.004
	ORF1b	1377	0.004
	ORF1b	1383	0.004
	ORF1b	1392	0.004
	ORF1b	1404	0.004
	ORF1b	1419	0.004
	ORF1b	1449	0.004
	ORF1b	1454	0.004
	ORF1b	1498	0.004
	ORF1b	1517	0.004
	ORF1b	1521	0.004
	ORF1b	1546	0.004
	ORF1b	1547	0.004
	ORF1b	1548	0.004
	ORF1b	1561	0.004
	ORF1b	1564	0.004
	ORF1b	1566	0.004
	ORF1b	1569	0.004
	ORF1b	1570	0.004
	ORF1b	1596	0.004
	ORF1b	1599	0.004
	ORF1b	1643	0.004
	ORF1b	1649	0.004
	ORF1b	1661	0.004
	ORF1b	1664	0.004
	ORF1b	1677	0.004
	ORF1b	1681	0.004
	ORF1b	1682	0.004
	ORF1b	1701	0.004
	ORF1b	1735	0.004
	ORF1b	1736	0.004
	ORF1b	1741	0.004
	ORF1b	1763	0.004
	ORF1b	1774	0.004
	ORF1b	1778	0.004
	ORF1b	1813	0.004
	ORF1b	1826	0.004
	ORF1b	1830	0.004
	ORF1b	1839	0.004
	ORF1b	1840	0.004
	ORF1b	1847	0.004
	ORF1b	1848	0.004
	ORF1b	1873	0.004
	ORF1b	1878	0.004
	ORF1b	1887	0.004
	ORF1b	1901	0.004
	ORF1b	1939	0.004
	ORF1b	1940	0.004
	ORF1b	1942	0.004
	ORF1b	1943	0.004
	ORF1b	1945	0.004
	ORF1b	1946	0.004
	ORF1b	1947	0.004
	ORF1b	1948	0.004
	ORF1b	1949	0.004
	ORF1b	1950	0.004
	ORF1b	1951	0.004
	ORF1b	1952	0.004
	ORF1b	1953	0.004
	ORF1b	1954	0.004
	ORF1b	1955	0.004
	ORF1b	1956	0.004
	ORF1b	1957	0.004
	ORF1b	1958	0.004
	ORF1b	1959	0.004
	ORF1b	1963	0.004
	ORF1b	1966	0.004
	ORF1b	1988	0.004
	ORF1b	1997	0.004
	ORF1b	2003	0.004
	ORF1b	2011	0.004
	ORF1b	2017	0.004
	ORF1b	2020	0.004
	ORF1b	2025	0.004
	ORF1b	2027	0.004
	ORF1b	2031	0.004
	ORF1b	2033	0.004
	ORF1b	2054	0.004
	ORF1b	2062	0.004
	ORF1b	2081	0.004
	ORF1b	2090	0.004
	ORF1b	2130	0.004
	ORF1b	2163	0.004
	ORF1b	2170	0.004
	ORF1b	2178	0.004
	ORF1b	2198	0.004
	ORF1b	2222	0.004
	ORF1b	2232	0.004
	ORF1b	2257	0.004
	ORF1b	2263	0.004
	ORF1b	2264	0.004
	ORF1b	2266	0.004
	ORF1b	2271	0.004
	ORF1b	2285	0.004
	ORF1b	2321	0.004
	ORF1b	2323	0.004
	ORF1b	2328	0.004
	ORF1b	2333	0.004
	ORF1b	2338	0.004
	ORF1b	2339	0.004
	ORF1b	2344	0.004
	ORF1b	2354	0.004
	ORF1b	2386	0.004
	ORF1b	2409	0.004
	ORF1b	2453	0.004
	ORF1b	2505	0.004
	ORF1b	2559	0.004
	ORF1b	2564	0.004
	ORF1b	2566	0.004
	ORF1b	2567	0.004
	ORF1b	2576	0.004
	ORF1b	2586	0.004
	ORF1b	2597	0.004
	ORF1b	2599	0.004
	ORF1b	2617	0.004
	ORF1b	2618	0.004
	ORF1b	2623	0.004
	ORF1b	2630	0.004
	ORF3a	1	0.004
	ORF3a	7	0.004
	ORF3a	18	0.004
	ORF3a	21	0.004
	ORF3a	23	0.004
	ORF3a	31	0.004
	ORF3a	35	0.004
	ORF3a	42	0.004
	ORF3a	46	0.004
	ORF3a	50	0.004
	ORF3a	54	0.004
	ORF3a	65	0.004
	ORF3a	66	0.004
	ORF3a	72	0.004
	ORF3a	73	0.004
	ORF3a	74	0.004
	ORF3a	76	0.004
	ORF3a	78	0.004
	ORF3a	88	0.004
	ORF3a	90	0.004
	ORF3a	93	0.004
	ORF3a	94	0.004
	ORF3a	97	0.004
	ORF3a	100	0.004
	ORF3a	106	0.004
	ORF3a	108	0.004
	ORF3a	110	0.004
	ORF3a	114	0.004
	ORF3a	126	0.004
	ORF3a	127	0.004
	ORF3a	128	0.004
	ORF3a	129	0.004
	ORF3a	134	0.004
	ORF3a	144	0.004
	ORF3a	155	0.004
	ORF3a	156	0.004
	ORF3a	158	0.004
	ORF3a	172	0.004
	ORF3a	173	0.004
	ORF3a	175	0.004
	ORF3a	177	0.004
	ORF3a	185	0.004
	ORF3a	189	0.004
	ORF3a	191	0.004
	ORF3a	200	0.004
	ORF3a	213	0.004
	ORF3a	219	0.004
	ORF3a	222	0.004
	ORF3a	240	0.004
	ORF3a	254	0.004
	ORF3a	260	0.004
	ORF3a	263	0.004
	ORF3a	269	0.004
	ORF3a	271	0.004
	ORF3a	273	0.004
	ORF6	5	0.004
	ORF6	27	0.004
	ORF6	50	0.004
	ORF7a	9	0.004
	ORF7a	10	0.004
	ORF7a	14	0.004
	ORF7a	30	0.004
	ORF7a	37	0.004
	ORF7a	39	0.004
	ORF7a	40	0.004
	ORF7a	41	0.004
	ORF7a	42	0.004
	ORF7a	43	0.004
	ORF7a	44	0.004
	ORF7a	45	0.004
	ORF7a	46	0.004
	ORF7a	48	0.004
	ORF7a	50	0.004
	ORF7a	51	0.004
	ORF7a	52	0.004
	ORF7a	53	0.004
	ORF7a	54	0.004
	ORF7a	55	0.004
	ORF7a	56	0.004
	ORF7a	57	0.004
	ORF7a	58	0.004
	ORF7a	63	0.004
	ORF7a	64	0.004
	ORF7a	65	0.004
	ORF7a	66	0.004
	ORF7a	67	0.004
	ORF7a	68	0.004
	ORF7a	70	0.004
	ORF7a	71	0.004
	ORF7a	72	0.004
	ORF7a	75	0.004
	ORF7a	76	0.004
	ORF7a	77	0.004
	ORF7a	78	0.004
	ORF7a	93	0.004
	ORF7a	96	0.004
	ORF7a	100	0.004
	ORF7a	102	0.004
	ORF7a	103	0.004
	ORF7a	105	0.004
	ORF7a	106	0.004
	ORF7a	112	0.004
	ORF7b	2	0.004
	ORF7b	12	0.004
	ORF7b	13	0.004
	ORF7b	16	0.004
	ORF7b	24	0.004
	ORF7b	31	0.004
	ORF8	114	0.004
	ORF9b	2	0.004
	ORF9b	5	0.004
	ORF9b	6	0.004
	ORF9b	17	0.004
	ORF9b	24	0.004
	ORF9b	30	0.004
	ORF9b	31	0.004
	ORF9b	45	0.004
	ORF9b	50	0.004
	ORF9b	73	0.004
	ORF9b	83	0.004
	ORF9b	86	0.004
	S	6	0.004
	S	19	0.004
	S	21	0.004
	S	24	0.004
	S	32	0.004
	S	33	0.004
	S	46	0.004
	S	67	0.004
	S	75	0.004
	S	80	0.004
	S	88	0.004
	S	94	0.004
	S	115	0.004
	S	116	0.004
	S	119	0.004
	S	133	0.004
	S	138	0.004
	S	156	0.004
	S	162	0.004
	S	163	0.004
	S	164	0.004
	S	165	0.004
	S	166	0.004
	S	167	0.004
	S	168	0.004
	S	169	0.004
	S	170	0.004
	S	171	0.004
	S	172	0.004
	S	173	0.004
	S	175	0.004
	S	178	0.004
	S	179	0.004
	S	180	0.004
	S	186	0.004
	S	188	0.004
	S	202	0.004
	S	206	0.004
	S	221	0.004
	S	222	0.004
	S	247	0.004
	S	253	0.004
	S	261	0.004
	S	262	0.004
	S	263	0.004
	S	265	0.004
	S	266	0.004
	S	279	0.004
	S	288	0.004
	S	307	0.004
	S	310	0.004
	S	314	0.004
	S	322	0.004
	S	337	0.004
	S	352	0.004
	S	402	0.004
	S	408	0.004
	S	435	0.004
	S	439	0.004
	S	445	0.004
	S	446	0.004
	S	458	0.004
	S	468	0.004
	S	472	0.004
	S	494	0.004
	S	534	0.004
	S	558	0.004
	S	565	0.004
	S	573	0.004
	S	575	0.004
	S	623	0.004
	S	640	0.004
	S	643	0.004
	S	654	0.004
	S	655	0.004
	S	659	0.004
	S	672	0.004
	S	676	0.004
	S	678	0.004
	S	679	0.004
	S	686	0.004
	S	710	0.004
	S	715	0.004
	S	716	0.004
	S	720	0.004
	S	730	0.004
	S	769	0.004
	S	793	0.004
	S	797	0.004
	S	798	0.004
	S	813	0.004
	S	817	0.004
	S	821	0.004
	S	822	0.004
	S	825	0.004
	S	831	0.004
	S	847	0.004
	S	850	0.004
	S	859	0.004
	S	884	0.004
	S	892	0.004
	S	899	0.004
	S	930	0.004
	S	950	0.004
	S	961	0.004
	S	991	0.004
	S	992	0.004
	S	1021	0.004
	S	1040	0.004
	S	1050	0.004
	S	1067	0.004
	S	1070	0.004
	S	1073	0.004
	S	1074	0.004
	S	1076	0.004
	S	1084	0.004
	S	1086	0.004
	S	1101	0.004
	S	1122	0.004
	S	1129	0.004
	S	1133	0.004
	S	1139	0.004
	S	1143	0.004
	S	1144	0.004
	S	1162	0.004
	S	1167	0.004
	S	1171	0.004
	S	1182	0.004
	S	1185	0.004
	S	1191	0.004
	S	1199	0.004
	S	1202	0.004
	S	1207	0.004
	S	1236	0.004
	S	1237	0.004
	S	1244	0.004
	S	1247	0.004
	S	1250	0.004
	S	1251	0.004

## Sheet: Events
Vietnam	position	events		North-America	position	events		South-America	position	events		China	position	events		Taiwan	position	events		EUROPE	position	events		AUSTRALIA	position	events
E	73	1		E	6	1		E	58	1		E	29	1		M	8	1		E	7	1		M	46	1
M	3	1		E	8	1		N	191	1		E	30	2		M	40	1		E	25	1		M	146	1
N	16	1		E	26	1		N	203	1		E	34	1		N	13	1		E	30	1		N	13	2
N	190	1		E	36	1		N	204	1		E	46	1		N	22	1		E	68	1		N	22	2
N	197	1		E	41	1		N	292	1		E	54	1		N	82	1		E	72	1		N	62	1
N	203	1		E	49	1		ORF14	50	2		E	68	3		N	144	1		M	2	2		N	197	1
N	204	1		E	68	2		ORF1a	265	1		E	70	1		N	183	1		M	3	4		N	202	1
N	211	1		E	74	1		ORF1a	352	1		E	71	1		N	188	2		M	10	2		N	203	1
N	283	1		M	2	3		ORF1a	708	1		E	72	3		N	194	1		M	43	1		N	204	1
ORF14	37	1		M	3	1		ORF1a	1246	1		E	73	1		N	203	1		M	64	1		N	271	1
ORF14	44	1		M	5	1		ORF1a	1249	1		E	74	1		N	204	1		M	66	1		N	344	1
ORF14	50	1		M	8	1		ORF1a	1283	1		E	75	1		N	208	1		M	78	1		ORF10	24	1
ORF1a	82	2		M	15	1		ORF1a	2261	1		M	2	1		N	309	1		M	90	1		ORF14	44	1
ORF1a	83	2		M	23	1		ORF1a	2894	1		M	3	1		N	337	1		M	124	1		ORF14	49	1
ORF1a	84	2		M	40	1		ORF1a	2928	1		M	4	1		N	363	1		M	125	1		ORF14	50	1
ORF1a	85	2		M	64	1		ORF1a	3278	1		M	12	1		ORF14	20	1		M	142	1		ORF1a	207	1
ORF1a	265	1		M	69	1		ORF1a	3606	2		M	23	1		ORF14	30	1		M	162	1		ORF1a	231	1
ORF1a	739	1		M	70	3		ORF1a	3884	1		M	40	1		ORF14	35	1		M	175	5		ORF1a	265	1
ORF1a	765	1		M	78	1		ORF1a	4083	1		M	87	1		ORF14	41	1		M	194	1		ORF1a	271	1
ORF1a	1246	1		M	85	1		ORF1b	223	1		M	88	1		ORF14	50	1		M	197	1		ORF1a	272	1
ORF1a	1548	1		M	89	1		ORF1b	314	1		M	89	1		ORF14	52	1		M	214	1		ORF1a	300	1
ORF1a	1921	1		M	98	1		ORF1b	765	1		M	90	1		ORF14	55	1		N	9	1		ORF1a	376	1
ORF1a	2004	1		M	106	1		ORF1b	1427	1		M	91	1		ORF1a	75	1		N	13	1		ORF1a	378	1
ORF1a	3071	1		M	129	1		ORF1b	1464	1		M	92	1		ORF1a	82	1		N	19	1		ORF1a	428	1
ORF1a	3278	1		M	138	1		ORF1b	1844	1		M	93	1		ORF1a	124	1		N	20	1		ORF1a	560	1
ORF1a	3323	1		M	142	1		ORF1b	1851	1		M	94	1		ORF1a	265	2		N	24	1		ORF1a	633	1
ORF1a	3606	2		M	145	1		ORF3a	38	1		M	95	1		ORF1a	321	1		N	32	1		ORF1a	727	1
ORF1b	314	1		M	151	1		ORF3a	57	1		M	96	1		ORF1a	350	1		N	34	1		ORF1a	739	1
ORF1b	329	1		M	155	1		ORF3a	83	1		M	97	1		ORF1a	378	1		N	41	1		ORF1a	765	1
ORF1b	1213	1		M	175	1		ORF3a	251	1		M	98	1		ORF1a	392	1		N	103	1		ORF1a	780	1
ORF1b	1427	1		M	188	1		ORF6	27	1		M	99	1		ORF1a	417	1		N	119	1		ORF1a	944	1
ORF1b	1464	1		M	209	1		ORF6	33	1		M	100	1		ORF1a	420	1		N	122	1		ORF1a	945	1
ORF1b	1518	1		N	9	1		ORF8	84	1		M	101	1		ORF1a	458	1		N	125	1		ORF1a	996	1
ORF1b	2531	1		N	10	1		S	614	1		M	102	1		ORF1a	591	1		N	135	1		ORF1a	999	1
ORF1b	2559	1		N	13	3		S	1207	1		M	130	1		ORF1a	642	1		N	138	1		ORF1a	1100	1
ORF3a	57	1		N	14	1				37		M	191	1		ORF1a	652	1		N	145	1		ORF1a	1156	1
ORF3a	87	1		N	18	1						M	210	1		ORF1a	730	1		N	152	1		ORF1a	1246	1
ORF3a	196	1		N	20	1						N	11	1		ORF1a	739	1		N	155	1		ORF1a	1748	1
ORF3a	251	1		N	24	1						N	13	1		ORF1a	746	1		N	156	1		ORF1a	2016	1
ORF7a	80	1		N	28	2						N	23	1		ORF1a	751	1		N	182	2		ORF1a	2129	1
ORF7a	81	1		N	30	1						N	28	2		ORF1a	757	1		N	185	2		ORF1a	2153	1
ORF7a	96	1		N	32	3						N	29	1		ORF1a	765	1		N	188	2		ORF1a	2237	1
ORF7a	102	1		N	34	2						N	30	1		ORF1a	823	1		N	191	1		ORF1a	2238	1
ORF7b	13	1		N	35	1						N	31	1		ORF1a	876	1		N	193	2		ORF1a	2688	1
ORF7b	40	1		N	40	1						N	32	1		ORF1a	953	1		N	194	4		ORF1a	2702	1
ORF8	62	1		N	62	1						N	33	1		ORF1a	971	2		N	195	2		ORF1a	2796	1
ORF8	84	1		N	63	1						N	34	1		ORF1a	1071	1		N	196	1		ORF1a	2842	1
ORF9b	13	1		N	67	1						N	35	1		ORF1a	1160	1		N	197	1		ORF1a	2969	1
S	54	1		N	89	1						N	36	1		ORF1a	1203	1		N	199	1		ORF1a	3023	1
S	614	1		N	103	1						N	37	1		ORF1a	1242	1		N	202	1		ORF1a	3071	1
S	1250	1		N	119	1						N	38	1		ORF1a	1293	1		N	203	3		ORF1a	3148	1
		56		N	122	1						N	39	1		ORF1a	1391	1		N	204	4		ORF1a	3258	1
				N	125	1						N	40	1		ORF1a	1468	1		N	205	1		ORF1a	3278	1
				N	134	1						N	41	1		ORF1a	1549	1		N	209	1		ORF1a	3606	5
				N	142	1						N	42	1		ORF1a	1652	1		N	213	1		ORF1a	3757	2
				N	144	2						N	43	1		ORF1a	1667	1		N	216	1		ORF1a	3829	1
				N	154	1						N	44	1		ORF1a	1715	1		N	230	1		ORF1b	35	1
				N	164	1						N	121	1		ORF1a	1864	1		N	234	1		ORF1b	54	1
				N	169	1						N	128	1		ORF1a	1921	1		N	288	1		ORF1b	88	1
				N	174	1						N	129	1		ORF1a	2016	1		N	291	1		ORF1b	270	1
				N	180	2						N	145	1		ORF1a	2106	1		N	292	2		ORF1b	314	1
				N	183	3						N	185	2		ORF1a	2144	1		N	310	1		ORF1b	1203	1
				N	185	2						N	186	1		ORF1a	2199	1		N	311	1		ORF1b	1220	1
				N	187	1						N	190	1		ORF1a	2200	1		N	327	1		ORF1b	1427	1
				N	188	2						N	191	2		ORF1a	2221	1		N	331	1		ORF1b	1464	1
				N	190	1						N	193	1		ORF1a	2251	1		N	334	1		ORF1b	1493	1
				N	191	4						N	194	2		ORF1a	2267	1		N	336	1		ORF1b	2132	1
				N	193	5						N	195	1		ORF1a	2342	1		N	338	1		ORF1b	2142	1
				N	194	3						N	197	1		ORF1a	2419	1		N	366	1		ORF1b	2194	1
				N	197	1						N	202	3		ORF1a	2587	1		N	377	2		ORF1b	2285	1
				N	201	1						N	203	3		ORF1a	3072	1		N	378	2		ORF1b	2691	1
				N	202	1						N	204	1		ORF1a	3076	1		N	381	1		ORF3a	57	1
				N	203	2						N	205	2		ORF1a	3082	1		N	393	1		ORF3a	140	1
				N	204	1						N	216	1		ORF1a	3308	1		N	397	1		ORF3a	163	1
				N	205	3						N	246	1		ORF1a	3454	1		N	402	1		ORF3a	196	1
				N	207	1						N	247	1		ORF1a	3606	2		N	418	1		ORF3a	251	1
				N	208	1						N	248	1		ORF1a	3655	1		ORF10	8	1		ORF7b	41	1
				N	209	3						N	249	1		ORF1a	3730	1		ORF10	10	1		ORF8	24	2
				N	210	1						N	250	1		ORF1a	3733	1		ORF10	13	1		ORF8	84	1
				N	211	1						N	251	1		ORF1a	3753	1		ORF10	14	1		ORF9b	10	2
				N	220	1						N	252	1		ORF1a	3755	1		ORF10	28	1		ORF9b	18	1
				N	232	1						N	253	1		ORF1a	3829	1		ORF10	29	1		ORF9b	19	1
				N	234	1						N	254	1		ORF1a	3835	1		ORF10	31	1		ORF9b	32	1
				N	235	1						N	255	1		ORF1a	3884	1		ORF14	9	1		S	28	1
				N	236	1						N	256	1		ORF1a	3917	1		ORF14	11	1		S	29	1
				N	238	1						N	257	1		ORF1a	4071	1		ORF14	28	1		S	247	1
				N	245	1						N	258	1		ORF1a	4097	1		ORF14	29	1		S	614	1
				N	251	1						N	259	1		ORF1a	4161	1		ORF14	35	1		S	704	1
				N	252	1						N	260	1		ORF1a	4225	1		ORF14	40	2		S	731	1
				N	292	1						N	261	1		ORF1b	17	1		ORF14	41	5		S	940	1
				N	317	1						N	262	1		ORF1b	54	1		ORF14	42	2		S	1096	1
				N	327	1						N	263	1		ORF1b	88	1		ORF14	43	1		S	1124	1
				N	337	1						N	264	1		ORF1b	132	1		ORF14	44	1		S	1143	1
				N	362	1						N	265	1		ORF1b	218	1		ORF14	49	2		S	1254	1
				N	364	1						N	266	1		ORF1b	245	1		ORF14	50	4				103
				N	365	1						N	267	1		ORF1b	314	2		ORF14	51	2
				N	377	3						N	268	1		ORF1b	369	1		ORF14	52	1
				N	384	1						N	269	1		ORF1b	373	1		ORF14	56	1
				N	386	1						N	270	1		ORF1b	403	1		ORF14	63	1
				N	393	1						N	271	1		ORF1b	709	1		ORF1a	4	1
				N	395	1						N	272	1		ORF1b	721	1		ORF1a	17	1
				N	397	1						N	273	1		ORF1b	768	1		ORF1a	24	1
				N	398	1						N	274	1		ORF1b	907	1		ORF1a	45	1
				N	399	1						N	275	1		ORF1b	927	1		ORF1a	56	1
				N	401	2						N	276	1		ORF1b	1029	1		ORF1a	84	2
				N	416	1						N	277	1		ORF1b	1099	1		ORF1a	85	6
				ORF10	4	3						N	278	1		ORF1b	1125	1		ORF1a	99	1
				ORF10	7	2						N	279	2		ORF1b	1268	1		ORF1a	110	2
				ORF10	10	1						N	280	1		ORF1b	1359	1		ORF1a	118	2
				ORF10	20	2						N	281	1		ORF1b	1427	1		ORF1a	124	1
				ORF10	23	1						N	282	1		ORF1b	1464	1		ORF1a	137	1
				ORF10	27	1						N	283	1		ORF1b	1547	1		ORF1a	138	1
				ORF10	28	1						N	284	1		ORF1b	1622	1		ORF1a	141	4
				ORF10	29	1						N	285	1		ORF1b	1701	1		ORF1a	142	4
				ORF10	39	1						N	286	1		ORF1b	1757	1		ORF1a	143	4
				ORF14	16	1						N	287	1		ORF1b	1759	1		ORF1a	150	1
				ORF14	19	1						N	288	1		ORF1b	1776	1		ORF1a	193	1
				ORF14	20	2						N	289	1		ORF1b	1826	1		ORF1a	197	1
				ORF14	22	1						N	290	1		ORF1b	1844	1		ORF1a	207	2
				ORF14	27	2						N	291	1		ORF1b	1963	1		ORF1a	212	1
				ORF14	30	2						N	292	1		ORF1b	2027	1		ORF1a	232	2
				ORF14	34	1						N	293	1		ORF1b	2120	1		ORF1a	265	5
				ORF14	35	1						N	294	1		ORF1b	2256	1		ORF1a	280	1
				ORF14	37	1						N	295	1		ORF1b	2420	1		ORF1a	295	1
				ORF14	38	2						N	296	1		ORF1b	2579	1		ORF1a	305	1
				ORF14	39	2						N	297	1		ORF1b	2586	1		ORF1a	309	2
				ORF14	40	5						N	298	1		ORF1b	2618	1		ORF1a	318	1
				ORF14	41	3						N	299	1		ORF3a	41	1		ORF1a	320	1
				ORF14	44	1						N	300	1		ORF3a	57	1		ORF1a	346	1
				ORF14	49	1						N	301	1		ORF3a	80	1		ORF1a	350	1
				ORF14	50	3						N	302	1		ORF3a	100	1		ORF1a	352	1
				ORF14	52	3						N	303	1		ORF3a	125	1		ORF1a	364	1
				ORF14	55	1						N	304	1		ORF3a	131	1		ORF1a	378	1
				ORF14	56	4						N	305	1		ORF3a	140	1		ORF1a	379	1
				ORF14	57	1						N	306	1		ORF3a	158	1		ORF1a	380	1
				ORF14	58	1						N	307	1		ORF3a	163	1		ORF1a	386	1
				ORF14	64	1						N	308	1		ORF3a	191	1		ORF1a	388	1
				ORF14	66	1						N	309	1		ORF3a	251	1		ORF1a	392	3
				ORF1a	3	1						N	310	1		ORF7a	30	1		ORF1a	398	2
				ORF1a	13	1						N	311	1		ORF7b	32	1		ORF1a	402	1
				ORF1a	14	1						N	312	1		ORF7b	33	1		ORF1a	403	1
				ORF1a	24	1						N	313	1		ORF7b	34	1		ORF1a	417	1
				ORF1a	27	1						N	314	1		ORF7b	35	1		ORF1a	427	1
				ORF1a	30	1						N	315	1		ORF7b	36	1		ORF1a	428	2
				ORF1a	37	1						N	316	1		ORF7b	37	1		ORF1a	443	2
				ORF1a	43	2						N	317	1		ORF7b	38	1		ORF1a	480	1
				ORF1a	48	1						N	318	1		ORF7b	39	1		ORF1a	486	1
				ORF1a	75	1						N	319	1		ORF7b	40	1		ORF1a	516	1
				ORF1a	82	2						N	320	1		ORF7b	41	2		ORF1a	519	3
				ORF1a	83	4						N	321	1		ORF7b	42	1		ORF1a	568	2
				ORF1a	84	8						N	322	1		ORF7b	43	1		ORF1a	610	1
				ORF1a	85	8						N	323	1		ORF7b	44	1		ORF1a	614	1
				ORF1a	86	1						N	324	1		ORF8	1	1		ORF1a	628	1
				ORF1a	92	1						N	325	1		ORF8	2	1		ORF1a	645	1
				ORF1a	98	1						N	326	1		ORF8	3	1		ORF1a	648	1
				ORF1a	105	1						N	327	1		ORF8	4	1		ORF1a	652	1
				ORF1a	107	1						N	328	1		ORF8	5	1		ORF1a	655	1
				ORF1a	117	1						N	329	1		ORF8	6	1		ORF1a	676	1
				ORF1a	118	1						N	330	1		ORF8	7	1		ORF1a	681	1
				ORF1a	121	1						N	331	1		ORF8	8	2		ORF1a	693	1
				ORF1a	122	1						N	332	1		ORF8	9	1		ORF1a	702	1
				ORF1a	129	1						N	333	1		ORF8	10	1		ORF1a	730	1
				ORF1a	137	1						N	334	1		ORF8	11	1		ORF1a	739	1
				ORF1a	139	1						N	335	1		ORF8	12	1		ORF1a	765	1
				ORF1a	141	13						N	336	1		ORF8	13	1		ORF1a	798	1
				ORF1a	142	12						N	337	1		ORF8	14	1		ORF1a	818	1
				ORF1a	143	12						N	338	1		ORF8	15	1		ORF1a	849	1
				ORF1a	144	1						N	339	1		ORF8	16	1		ORF1a	876	1
				ORF1a	146	1						N	340	1		ORF8	17	1		ORF1a	882	1
				ORF1a	150	1						N	341	1		ORF8	18	1		ORF1a	911	1
				ORF1a	159	1						N	342	1		ORF8	19	1		ORF1a	927	1
				ORF1a	166	1						N	343	2		ORF8	20	1		ORF1a	943	1
				ORF1a	182	1						N	344	2		ORF8	21	1		ORF1a	951	1
				ORF1a	184	1						N	345	1		ORF8	22	1		ORF1a	959	2
				ORF1a	190	1						N	346	1		ORF8	23	1		ORF1a	960	1
				ORF1a	207	3						N	347	1		ORF8	24	1		ORF1a	964	1
				ORF1a	212	1						N	348	1		ORF8	25	1		ORF1a	971	4
				ORF1a	224	1						N	349	1		ORF8	26	1		ORF1a	999	1
				ORF1a	231	1						N	350	1		ORF8	27	1		ORF1a	1036	1
				ORF1a	265	2						N	351	1		ORF8	28	1		ORF1a	1039	1
				ORF1a	272	1						N	352	1		ORF8	29	1		ORF1a	1052	1
				ORF1a	279	1						N	404	1		ORF8	30	1		ORF1a	1064	1
				ORF1a	280	1						ORF10	6	1		ORF8	31	1		ORF1a	1098	1
				ORF1a	287	1						ORF10	10	1		ORF8	32	1		ORF1a	1108	1
				ORF1a	294	1						ORF10	23	1		ORF8	33	1		ORF1a	1130	1
				ORF1a	295	1						ORF10	28	2		ORF8	34	1		ORF1a	1140	1
				ORF1a	302	1						ORF10	38	1		ORF8	35	1		ORF1a	1141	1
				ORF1a	308	1						ORF14	32	1		ORF8	36	1		ORF1a	1154	1
				ORF1a	309	2						ORF14	33	1		ORF8	37	1		ORF1a	1159	1
				ORF1a	316	1						ORF14	38	2		ORF8	38	1		ORF1a	1160	1
				ORF1a	320	1						ORF14	40	1		ORF8	39	1		ORF1a	1166	1
				ORF1a	325	1						ORF14	41	2		ORF8	40	1		ORF1a	1168	1
				ORF1a	337	1						ORF14	42	1		ORF8	41	1		ORF1a	1188	1
				ORF1a	348	1						ORF14	44	1		ORF8	42	1		ORF1a	1202	1
				ORF1a	350	1						ORF14	45	1		ORF8	43	1		ORF1a	1210	1
				ORF1a	354	1						ORF14	49	3		ORF8	44	1		ORF1a	1219	1
				ORF1a	371	1						ORF14	50	3		ORF8	45	1		ORF1a	1230	1
				ORF1a	372	1						ORF14	52	2		ORF8	46	1		ORF1a	1246	2
				ORF1a	376	1						ORF1a	2	1		ORF8	47	1		ORF1a	1249	1
				ORF1a	378	1						ORF1a	7	1		ORF8	48	1		ORF1a	1268	1
				ORF1a	379	1						ORF1a	40	2		ORF8	49	1		ORF1a	1270	1
				ORF1a	388	1						ORF1a	73	1		ORF8	50	1		ORF1a	1305	1
				ORF1a	391	1						ORF1a	79	30		ORF8	51	1		ORF1a	1322	1
				ORF1a	392	1						ORF1a	80	30		ORF8	52	1		ORF1a	1352	2
				ORF1a	400	1						ORF1a	81	30		ORF8	53	1		ORF1a	1358	1
				ORF1a	402	2						ORF1a	82	30		ORF8	54	1		ORF1a	1420	1
				ORF1a	403	1						ORF1a	83	30		ORF8	55	1		ORF1a	1444	1
				ORF1a	417	1						ORF1a	84	30		ORF8	56	1		ORF1a	1448	1
				ORF1a	428	1						ORF1a	85	30		ORF8	57	1		ORF1a	1464	1
				ORF1a	429	1						ORF1a	86	30		ORF8	58	1		ORF1a	1468	1
				ORF1a	435	1						ORF1a	87	30		ORF8	59	1		ORF1a	1507	1
				ORF1a	451	1						ORF1a	88	30		ORF8	60	1		ORF1a	1559	1
				ORF1a	453	2						ORF1a	89	30		ORF8	61	1		ORF1a	1564	1
				ORF1a	454	1						ORF1a	120	1		ORF8	62	2		ORF1a	1576	1
				ORF1a	456	1						ORF1a	121	1		ORF8	63	1		ORF1a	1581	1
				ORF1a	482	1						ORF1a	124	1		ORF8	64	1		ORF1a	1626	1
				ORF1a	505	1						ORF1a	149	2		ORF8	65	1		ORF1a	1628	1
				ORF1a	516	2						ORF1a	156	6		ORF8	66	1		ORF1a	1653	1
				ORF1a	518	1						ORF1a	157	6		ORF8	67	1		ORF1a	1655	1
				ORF1a	519	2						ORF1a	179	1		ORF8	68	1		ORF1a	1682	1
				ORF1a	525	1						ORF1a	194	1		ORF8	69	1		ORF1a	1714	1
				ORF1a	538	1						ORF1a	207	1		ORF8	70	1		ORF1a	1731	1
				ORF1a	541	1						ORF1a	230	1		ORF8	71	1		ORF1a	1761	1
				ORF1a	549	1						ORF1a	234	1		ORF8	72	1		ORF1a	1769	2
				ORF1a	550	1						ORF1a	265	2		ORF8	73	1		ORF1a	1803	1
				ORF1a	551	3						ORF1a	271	1		ORF8	74	1		ORF1a	1810	1
				ORF1a	552	1						ORF1a	309	1		ORF8	75	1		ORF1a	1822	1
				ORF1a	555	1						ORF1a	318	1		ORF8	76	1		ORF1a	1824	5
				ORF1a	560	2						ORF1a	334	1		ORF8	77	1		ORF1a	1866	1
				ORF1a	563	1						ORF1a	367	1		ORF8	78	1		ORF1a	1895	1
				ORF1a	565	1						ORF1a	378	2		ORF8	79	1		ORF1a	1921	1
				ORF1a	568	1						ORF1a	389	1		ORF8	80	1		ORF1a	1938	1
				ORF1a	571	1						ORF1a	430	1		ORF8	81	1		ORF1a	1952	1
				ORF1a	579	1						ORF1a	453	1		ORF8	82	1		ORF1a	1966	1
				ORF1a	580	3						ORF1a	476	1		ORF8	83	1		ORF1a	1979	1
				ORF1a	585	1						ORF1a	481	1		ORF8	84	3		ORF1a	1988	1
				ORF1a	586	2						ORF1a	490	1		ORF8	85	1		ORF1a	2015	1
				ORF1a	591	1						ORF1a	514	1		ORF8	86	1		ORF1a	2016	2
				ORF1a	598	1						ORF1a	519	2		ORF8	87	1		ORF1a	2017	1
				ORF1a	602	1						ORF1a	528	1		ORF8	88	1		ORF1a	2022	1
				ORF1a	604	1						ORF1a	534	1		ORF8	89	1		ORF1a	2024	1
				ORF1a	607	1						ORF1a	544	1		ORF8	90	1		ORF1a	2030	1
				ORF1a	609	1						ORF1a	642	1		ORF8	91	1		ORF1a	2046	1
				ORF1a	617	2						ORF1a	646	1		ORF8	92	1		ORF1a	2061	1
				ORF1a	630	1						ORF1a	655	1		ORF8	93	1		ORF1a	2062	2
				ORF1a	634	1						ORF1a	664	1		ORF8	94	1		ORF1a	2081	1
				ORF1a	642	2						ORF1a	670	1		ORF8	95	1		ORF1a	2092	1
				ORF1a	656	1						ORF1a	675	1		ORF8	96	1		ORF1a	2096	1
				ORF1a	660	1						ORF1a	676	1		ORF8	97	1		ORF1a	2097	1
				ORF1a	666	1						ORF1a	709	1		ORF8	98	1		ORF1a	2103	1
				ORF1a	667	2						ORF1a	739	1		ORF8	99	1		ORF1a	2114	1
				ORF1a	668	1						ORF1a	744	1		ORF8	100	1		ORF1a	2121	1
				ORF1a	669	1						ORF1a	765	1		ORF8	101	1		ORF1a	2133	1
				ORF1a	670	1						ORF1a	769	2		ORF8	102	1		ORF1a	2143	1
				ORF1a	671	1						ORF1a	770	1		ORF8	103	1		ORF1a	2144	1
				ORF1a	672	1						ORF1a	846	1		ORF8	104	1		ORF1a	2159	1
				ORF1a	673	1						ORF1a	850	1		ORF8	105	1		ORF1a	2166	1
				ORF1a	675	1						ORF1a	886	1		ORF8	106	1		ORF1a	2193	1
				ORF1a	727	1						ORF1a	901	1		ORF8	107	1		ORF1a	2199	1
				ORF1a	739	1						ORF1a	916	2		ORF8	108	1		ORF1a	2202	2
				ORF1a	748	2						ORF1a	921	1		ORF8	109	1		ORF1a	2203	1
				ORF1a	753	1						ORF1a	941	1		ORF8	110	1		ORF1a	2227	1
				ORF1a	762	1						ORF1a	969	1		ORF8	111	1		ORF1a	2242	1
				ORF1a	765	1						ORF1a	971	1		ORF8	112	1		ORF1a	2245	1
				ORF1a	767	1						ORF1a	986	1		ORF9b	2	1		ORF1a	2249	2
				ORF1a	768	1						ORF1a	1021	1		ORF9b	5	1		ORF1a	2250	1
				ORF1a	769	2						ORF1a	1037	1		ORF9b	10	1		ORF1a	2254	1
				ORF1a	770	1						ORF1a	1039	1		ORF9b	19	1		ORF1a	2259	2
				ORF1a	771	1						ORF1a	1056	1		ORF9b	78	1		ORF1a	2260	1
				ORF1a	774	1						ORF1a	1069	1		S	5	1		ORF1a	2300	1
				ORF1a	792	1						ORF1a	1070	1		S	49	1		ORF1a	2320	1
				ORF1a	793	1						ORF1a	1071	1		S	79	1		ORF1a	2376	1
				ORF1a	794	1						ORF1a	1072	1		S	86	1		ORF1a	2396	1
				ORF1a	795	1						ORF1a	1085	1		S	254	1		ORF1a	2403	1
				ORF1a	796	1						ORF1a	1089	1		S	267	1		ORF1a	2460	1
				ORF1a	797	1						ORF1a	1100	1		S	281	1		ORF1a	2495	1
				ORF1a	801	1						ORF1a	1127	1		S	367	1		ORF1a	2501	1
				ORF1a	802	1						ORF1a	1151	2		S	388	1		ORF1a	2511	3
				ORF1a	803	1						ORF1a	1152	1		S	399	1		ORF1a	2538	1
				ORF1a	804	2						ORF1a	1168	2		S	614	2		ORF1a	2569	1
				ORF1a	805	1						ORF1a	1193	1		S	682	1		ORF1a	2580	2
				ORF1a	806	1						ORF1a	1199	1		S	765	1		ORF1a	2581	1
				ORF1a	807	1						ORF1a	1207	1		S	791	1		ORF1a	2587	2
				ORF1a	808	1						ORF1a	1220	1		S	884	1		ORF1a	2593	1
				ORF1a	809	1						ORF1a	1400	1		S	963	1		ORF1a	2603	1
				ORF1a	810	1						ORF1a	1429	1		S	1067	1		ORF1a	2605	2
				ORF1a	811	1						ORF1a	1444	1		S	1076	1		ORF1a	2637	1
				ORF1a	812	1						ORF1a	1464	1		S	1086	1		ORF1a	2659	1
				ORF1a	813	1						ORF1a	1473	1		S	1182	1		ORF1a	2661	1
				ORF1a	814	1						ORF1a	1512	1		S	1247	1		ORF1a	2690	1
				ORF1a	815	1						ORF1a	1541	1			Taiwan	301		ORF1a	2702	2
				ORF1a	816	1						ORF1a	1542	1						ORF1a	2710	1
				ORF1a	817	1						ORF1a	1556	1						ORF1a	2719	1
				ORF1a	818	1						ORF1a	1576	1						ORF1a	2739	1
				ORF1a	819	1						ORF1a	1588	1						ORF1a	2774	1
				ORF1a	820	1						ORF1a	1591	1						ORF1a	2777	1
				ORF1a	821	1						ORF1a	1592	1						ORF1a	2796	1
				ORF1a	822	1						ORF1a	1593	1						ORF1a	2855	2
				ORF1a	823	1						ORF1a	1594	1						ORF1a	2900	1
				ORF1a	824	1						ORF1a	1595	1						ORF1a	2930	1
				ORF1a	825	1						ORF1a	1596	1						ORF1a	2944	1
				ORF1a	826	1						ORF1a	1597	1						ORF1a	2957	1
				ORF1a	827	2						ORF1a	1598	1						ORF1a	2971	1
				ORF1a	828	1						ORF1a	1599	2						ORF1a	3027	1
				ORF1a	829	1						ORF1a	1607	1						ORF1a	3058	3
				ORF1a	830	1						ORF1a	1610	1						ORF1a	3071	1
				ORF1a	831	1						ORF1a	1612	1						ORF1a	3072	2
				ORF1a	832	1						ORF1a	1630	1						ORF1a	3076	1
				ORF1a	833	1						ORF1a	1639	1						ORF1a	3134	1
				ORF1a	834	1						ORF1a	1640	1						ORF1a	3160	1
				ORF1a	846	1						ORF1a	1641	1						ORF1a	3162	1
				ORF1a	848	1						ORF1a	1642	1						ORF1a	3220	1
				ORF1a	856	1						ORF1a	1643	1						ORF1a	3251	1
				ORF1a	866	1						ORF1a	1644	1						ORF1a	3276	1
				ORF1a	872	1						ORF1a	1645	1						ORF1a	3278	2
				ORF1a	876	1						ORF1a	1646	1						ORF1a	3313	2
				ORF1a	885	1						ORF1a	1647	1						ORF1a	3333	1
				ORF1a	889	1						ORF1a	1648	1						ORF1a	3334	1
				ORF1a	890	2						ORF1a	1649	1						ORF1a	3353	2
				ORF1a	892	2						ORF1a	1650	1						ORF1a	3395	1
				ORF1a	894	1						ORF1a	1902	1						ORF1a	3420	1
				ORF1a	902	1						ORF1a	1903	1						ORF1a	3447	1
				ORF1a	903	2						ORF1a	1904	1						ORF1a	3454	1
				ORF1a	939	1						ORF1a	1905	1						ORF1a	3488	1
				ORF1a	944	2						ORF1a	1906	1						ORF1a	3497	1
				ORF1a	950	1						ORF1a	1907	1						ORF1a	3512	1
				ORF1a	959	1						ORF1a	1908	1						ORF1a	3566	1
				ORF1a	967	1						ORF1a	1909	1						ORF1a	3580	1
				ORF1a	969	1						ORF1a	1910	1						ORF1a	3606	16
				ORF1a	971	2						ORF1a	1911	1						ORF1a	3610	1
				ORF1a	993	1						ORF1a	1912	1						ORF1a	3615	1
				ORF1a	998	1						ORF1a	1913	1						ORF1a	3625	1
				ORF1a	1010	1						ORF1a	1914	1						ORF1a	3627	1
				ORF1a	1016	2						ORF1a	1915	1						ORF1a	3655	1
				ORF1a	1018	1						ORF1a	1916	1						ORF1a	3660	1
				ORF1a	1035	1						ORF1a	1917	1						ORF1a	3725	2
				ORF1a	1036	1						ORF1a	1918	1						ORF1a	3777	1
				ORF1a	1049	2						ORF1a	1919	1						ORF1a	3824	1
				ORF1a	1067	1						ORF1a	1920	1						ORF1a	3832	1
				ORF1a	1069	1						ORF1a	1921	2						ORF1a	3844	1
				ORF1a	1085	2						ORF1a	1922	1						ORF1a	3853	1
				ORF1a	1106	1						ORF1a	1923	1						ORF1a	3944	1
				ORF1a	1113	1						ORF1a	1924	1						ORF1a	3995	1
				ORF1a	1124	1						ORF1a	1925	1						ORF1a	4129	1
				ORF1a	1140	1						ORF1a	1926	1						ORF1a	4159	1
				ORF1a	1143	2						ORF1a	1927	1						ORF1a	4165	1
				ORF1a	1145	1						ORF1a	1928	1						ORF1a	4182	2
				ORF1a	1147	1						ORF1a	1929	1						ORF1a	4201	1
				ORF1a	1150	1						ORF1a	1930	1						ORF1a	4202	1
				ORF1a	1153	1						ORF1a	1931	1						ORF1a	4204	1
				ORF1a	1158	1						ORF1a	1932	1						ORF1a	4220	1
				ORF1a	1159	2						ORF1a	1933	1						ORF1a	4241	1
				ORF1a	1168	1						ORF1a	1934	1						ORF1a	4244	1
				ORF1a	1192	1						ORF1a	1955	1						ORF1a	4249	1
				ORF1a	1202	1						ORF1a	1956	1						ORF1a	4265	2
				ORF1a	1205	1						ORF1a	1957	1						ORF1a	4304	1
				ORF1a	1206	1						ORF1a	1958	1						ORF1a	4315	1
				ORF1a	1207	1						ORF1a	1959	1						ORF1a	4317	1
				ORF1a	1208	1						ORF1a	1976	1						ORF1a	4321	1
				ORF1a	1209	2						ORF1a	1994	1						ORF1a	4377	1
				ORF1a	1210	1						ORF1a	2001	1						ORF1a	4389	1
				ORF1a	1213	1						ORF1a	2016	1						ORF1a	4390	1
				ORF1a	1215	1						ORF1a	2018	1						ORF1a	4398	1
				ORF1a	1220	2						ORF1a	2028	1						ORF1b	12	1
				ORF1a	1221	1						ORF1a	2033	1						ORF1b	17	1
				ORF1a	1230	1						ORF1a	2070	1						ORF1b	29	1
				ORF1a	1236	1						ORF1a	2073	1						ORF1b	34	1
				ORF1a	1246	1						ORF1a	2079	1						ORF1b	37	1
				ORF1a	1251	1						ORF1a	2080	1						ORF1b	79	1
				ORF1a	1283	2						ORF1a	2083	1						ORF1b	88	2
				ORF1a	1284	1						ORF1a	2093	1						ORF1b	128	1
				ORF1a	1295	5						ORF1a	2096	4						ORF1b	132	1
				ORF1a	1307	1						ORF1a	2119	1						ORF1b	152	1
				ORF1a	1311	1						ORF1a	2144	1						ORF1b	161	1
				ORF1a	1312	1						ORF1a	2185	1						ORF1b	185	1
				ORF1a	1319	1						ORF1a	2202	1						ORF1b	243	1
				ORF1a	1322	3						ORF1a	2203	1						ORF1b	290	1
				ORF1a	1324	1						ORF1a	2204	1						ORF1b	302	1
				ORF1a	1374	1						ORF1a	2205	1						ORF1b	314	3
				ORF1a	1378	1						ORF1a	2206	1						ORF1b	370	1
				ORF1a	1404	2						ORF1a	2207	1						ORF1b	371	1
				ORF1a	1410	1						ORF1a	2208	1						ORF1b	396	1
				ORF1a	1413	1						ORF1a	2209	1						ORF1b	423	1
				ORF1a	1420	1						ORF1a	2210	1						ORF1b	440	3
				ORF1a	1442	1						ORF1a	2211	1						ORF1b	482	1
				ORF1a	1444	2						ORF1a	2212	1						ORF1b	505	1
				ORF1a	1453	1						ORF1a	2213	1						ORF1b	517	1
				ORF1a	1456	1						ORF1a	2214	2						ORF1b	579	1
				ORF1a	1468	1						ORF1a	2235	1						ORF1b	604	1
				ORF1a	1473	1						ORF1a	2244	2						ORF1b	610	1
				ORF1a	1497	3						ORF1a	2251	1						ORF1b	620	1
				ORF1a	1504	1						ORF1a	2269	1						ORF1b	627	1
				ORF1a	1507	1						ORF1a	2273	1						ORF1b	638	1
				ORF1a	1525	2						ORF1a	2293	1						ORF1b	642	1
				ORF1a	1538	1						ORF1a	2305	1						ORF1b	643	1
				ORF1a	1541	1						ORF1a	2325	1						ORF1b	657	2
				ORF1a	1547	1						ORF1a	2345	1						ORF1b	741	1
				ORF1a	1549	1						ORF1a	2490	1						ORF1b	759	1
				ORF1a	1556	1						ORF1a	2524	1						ORF1b	798	1
				ORF1a	1559	1						ORF1a	2546	1						ORF1b	816	1
				ORF1a	1564	1						ORF1a	2558	1						ORF1b	884	1
				ORF1a	1570	1						ORF1a	2579	1						ORF1b	927	1
				ORF1a	1581	1						ORF1a	2583	1						ORF1b	934	1
				ORF1a	1589	1						ORF1a	2586	12						ORF1b	941	1
				ORF1a	1601	1						ORF1a	2597	1						ORF1b	997	1
				ORF1a	1607	1						ORF1a	2661	1						ORF1b	1014	1
				ORF1a	1609	1						ORF1a	2670	1						ORF1b	1031	1
				ORF1a	1610	1						ORF1a	2708	1						ORF1b	1095	2
				ORF1a	1618	1						ORF1a	2739	1						ORF1b	1099	2
				ORF1a	1619	1						ORF1a	2755	4						ORF1b	1127	1
				ORF1a	1640	4						ORF1a	2786	1						ORF1b	1183	2
				ORF1a	1647	1						ORF1a	2791	1						ORF1b	1213	1
				ORF1a	1655	1						ORF1a	2796	2						ORF1b	1220	1
				ORF1a	1670	1						ORF1a	2874	1						ORF1b	1268	1
				ORF1a	1679	1						ORF1a	2884	1						ORF1b	1273	1
				ORF1a	1682	3						ORF1a	2887	1						ORF1b	1288	1
				ORF1a	1692	1						ORF1a	2908	1						ORF1b	1302	1
				ORF1a	1734	1						ORF1a	2993	2						ORF1b	1315	2
				ORF1a	1754	1						ORF1a	3023	1						ORF1b	1326	1
				ORF1a	1758	1						ORF1a	3032	1						ORF1b	1355	1
				ORF1a	1769	1						ORF1a	3035	1						ORF1b	1383	1
				ORF1a	1784	1						ORF1a	3058	2						ORF1b	1391	1
				ORF1a	1786	3						ORF1a	3070	1						ORF1b	1397	1
				ORF1a	1810	1						ORF1a	3071	2						ORF1b	1403	1
				ORF1a	1822	1						ORF1a	3076	1						ORF1b	1408	2
				ORF1a	1840	2						ORF1a	3090	2						ORF1b	1427	1
				ORF1a	1854	1						ORF1a	3099	1						ORF1b	1464	1
				ORF1a	1890	1						ORF1a	3100	1						ORF1b	1499	1
				ORF1a	1903	1						ORF1a	3155	1						ORF1b	1518	1
				ORF1a	1921	4						ORF1a	3158	1						ORF1b	1567	1
				ORF1a	1977	1						ORF1a	3209	1						ORF1b	1569	1
				ORF1a	1988	1						ORF1a	3220	1						ORF1b	1596	1
				ORF1a	2001	1						ORF1a	3233	1						ORF1b	1605	1
				ORF1a	2007	1						ORF1a	3353	1						ORF1b	1615	1
				ORF1a	2015	1						ORF1a	3358	1						ORF1b	1624	1
				ORF1a	2016	1						ORF1a	3359	1						ORF1b	1643	1
				ORF1a	2024	1						ORF1a	3360	1						ORF1b	1649	2
				ORF1a	2030	1						ORF1a	3361	1						ORF1b	1657	1
				ORF1a	2033	3						ORF1a	3362	1						ORF1b	1674	2
				ORF1a	2037	2						ORF1a	3363	1						ORF1b	1727	1
				ORF1a	2044	1						ORF1a	3364	1						ORF1b	1755	1
				ORF1a	2055	1						ORF1a	3365	1						ORF1b	1774	2
				ORF1a	2056	1						ORF1a	3366	1						ORF1b	1778	1
				ORF1a	2057	1						ORF1a	3367	1						ORF1b	1887	2
				ORF1a	2058	1						ORF1a	3368	1						ORF1b	1898	1
				ORF1a	2059	2						ORF1a	3369	1						ORF1b	1917	1
				ORF1a	2060	1						ORF1a	3370	1						ORF1b	1940	1
				ORF1a	2061	1						ORF1a	3383	3						ORF1b	1960	1
				ORF1a	2062	1						ORF1a	3415	1						ORF1b	1967	1
				ORF1a	2063	2						ORF1a	3447	2						ORF1b	1979	1
				ORF1a	2064	1						ORF1a	3452	1						ORF1b	1980	1
				ORF1a	2065	1						ORF1a	3454	1						ORF1b	2018	1
				ORF1a	2066	1						ORF1a	3474	1						ORF1b	2061	1
				ORF1a	2067	1						ORF1a	3475	1						ORF1b	2073	1
				ORF1a	2068	1						ORF1a	3476	1						ORF1b	2074	1
				ORF1a	2069	1						ORF1a	3477	1						ORF1b	2084	3
				ORF1a	2070	1						ORF1a	3478	1						ORF1b	2116	1
				ORF1a	2071	1						ORF1a	3479	1						ORF1b	2120	2
				ORF1a	2072	1						ORF1a	3480	1						ORF1b	2165	1
				ORF1a	2073	1						ORF1a	3481	1						ORF1b	2194	1
				ORF1a	2074	1						ORF1a	3482	1						ORF1b	2195	1
				ORF1a	2079	1						ORF1a	3483	1						ORF1b	2205	1
				ORF1a	2080	1						ORF1a	3484	1						ORF1b	2220	1
				ORF1a	2083	2						ORF1a	3485	1						ORF1b	2221	1
				ORF1a	2095	1						ORF1a	3486	1						ORF1b	2223	1
				ORF1a	2105	1						ORF1a	3606	7						ORF1b	2233	1
				ORF1a	2107	1						ORF1a	3621	1						ORF1b	2258	1
				ORF1a	2108	1						ORF1a	3622	2						ORF1b	2262	1
				ORF1a	2114	1						ORF1a	3623	2						ORF1b	2263	1
				ORF1a	2124	1						ORF1a	3624	2						ORF1b	2266	1
				ORF1a	2125	1						ORF1a	3625	2						ORF1b	2268	1
				ORF1a	2128	1						ORF1a	3626	2						ORF1b	2269	1
				ORF1a	2143	1						ORF1a	3627	2						ORF1b	2270	1
				ORF1a	2144	2						ORF1a	3655	1						ORF1b	2285	2
				ORF1a	2152	1						ORF1a	3702	1						ORF1b	2297	1
				ORF1a	2166	2						ORF1a	3714	1						ORF1b	2308	2
				ORF1a	2193	2						ORF1a	3722	1						ORF1b	2311	1
				ORF1a	2198	1						ORF1a	3728	1						ORF1b	2312	1
				ORF1a	2201	1						ORF1a	3770	1						ORF1b	2313	1
				ORF1a	2207	1						ORF1a	3815	1						ORF1b	2314	1
				ORF1a	2210	1						ORF1a	3829	1						ORF1b	2318	1
				ORF1a	2221	2						ORF1a	3833	1						ORF1b	2354	1
				ORF1a	2231	1						ORF1a	3866	1						ORF1b	2367	1
				ORF1a	2232	2						ORF1a	3878	2						ORF1b	2371	1
				ORF1a	2242	1						ORF1a	3884	2						ORF1b	2414	2
				ORF1a	2244	1						ORF1a	3891	1						ORF1b	2417	1
				ORF1a	2255	1						ORF1a	3955	1						ORF1b	2425	1
				ORF1a	2259	2						ORF1a	3956	1						ORF1b	2430	1
				ORF1a	2264	1						ORF1a	3957	1						ORF1b	2432	1
				ORF1a	2273	1						ORF1a	3958	1						ORF1b	2445	1
				ORF1a	2274	1						ORF1a	3959	2						ORF1b	2497	1
				ORF1a	2279	1						ORF1a	3960	1						ORF1b	2507	1
				ORF1a	2283	1						ORF1a	3961	1						ORF1b	2557	2
				ORF1a	2285	2						ORF1a	3962	1						ORF1b	2590	1
				ORF1a	2349	1						ORF1a	3963	1						ORF1b	2592	1
				ORF1a	2351	1						ORF1a	3964	1						ORF1b	2599	1
				ORF1a	2431	1						ORF1a	3965	1						ORF1b	2662	1
				ORF1a	2432	1						ORF1a	3966	1						ORF3a	8	1
				ORF1a	2488	3						ORF1a	3967	1						ORF3a	13	1
				ORF1a	2493	1						ORF1a	3968	1						ORF3a	14	3
				ORF1a	2511	1						ORF1a	3969	1						ORF3a	18	1
				ORF1a	2517	1						ORF1a	3970	1						ORF3a	21	1
				ORF1a	2538	1						ORF1a	3971	1						ORF3a	27	1
				ORF1a	2555	1						ORF1a	3972	1						ORF3a	31	1
				ORF1a	2589	2						ORF1a	3973	1						ORF3a	46	1
				ORF1a	2603	1						ORF1a	3974	1						ORF3a	47	1
				ORF1a	2609	1						ORF1a	3975	1						ORF3a	48	1
				ORF1a	2613	1						ORF1a	3976	1						ORF3a	53	1
				ORF1a	2618	1						ORF1a	3977	1						ORF3a	54	1
				ORF1a	2622	1						ORF1a	3978	1						ORF3a	57	2
				ORF1a	2625	1						ORF1a	3979	1						ORF3a	65	1
				ORF1a	2648	1						ORF1a	4118	1						ORF3a	67	2
				ORF1a	2681	1						ORF1a	4159	1						ORF3a	69	1
				ORF1a	2690	1						ORF1a	4166	1						ORF3a	89	1
				ORF1a	2739	1						ORF1a	4178	1						ORF3a	93	1
				ORF1a	2743	1						ORF1a	4211	2						ORF3a	99	3
				ORF1a	2754	1						ORF1a	4302	1						ORF3a	108	2
				ORF1a	2779	1						ORF1a	4304	1						ORF3a	109	1
				ORF1a	2794	1						ORF1b	30	1						ORF3a	111	1
				ORF1a	2796	2						ORF1b	35	1						ORF3a	114	1
				ORF1a	2797	1						ORF1b	76	1						ORF3a	131	1
				ORF1a	2798	1						ORF1b	88	1						ORF3a	137	1
				ORF1a	2799	1						ORF1b	111	1						ORF3a	140	1
				ORF1a	2800	3						ORF1b	163	1						ORF3a	147	1
				ORF1a	2801	1						ORF1b	239	1						ORF3a	171	1
				ORF1a	2802	1						ORF1b	244	1						ORF3a	172	1
				ORF1a	2803	1						ORF1b	291	1						ORF3a	177	1
				ORF1a	2804	2						ORF1b	314	5						ORF3a	183	1
				ORF1a	2805	1						ORF1b	363	1						ORF3a	189	1
				ORF1a	2806	1						ORF1b	367	1						ORF3a	193	1
				ORF1a	2807	1						ORF1b	389	1						ORF3a	196	1
				ORF1a	2808	1						ORF1b	395	1						ORF3a	201	1
				ORF1a	2809	1						ORF1b	406	2						ORF3a	223	1
				ORF1a	2811	1						ORF1b	422	1						ORF3a	237	1
				ORF1a	2822	1						ORF1b	423	1						ORF3a	251	2
				ORF1a	2823	2						ORF1b	505	1						ORF6	21	1
				ORF1a	2862	1						ORF1b	620	1						ORF6	33	1
				ORF1a	2868	1						ORF1b	658	1						ORF6	50	1
				ORF1a	2873	1						ORF1b	691	1						ORF6	56	2
				ORF1a	2875	1						ORF1b	727	1						ORF6	57	1
				ORF1a	2891	1						ORF1b	734	1						ORF6	58	1
				ORF1a	2900	1						ORF1b	797	1						ORF7a	8	1
				ORF1a	2903	1						ORF1b	800	1						ORF7a	14	1
				ORF1a	2929	1						ORF1b	815	1						ORF7a	29	1
				ORF1a	2930	1						ORF1b	839	1						ORF7a	33	1
				ORF1a	2950	1						ORF1b	860	1						ORF7a	34	1
				ORF1a	2951	2						ORF1b	861	1						ORF7a	38	1
				ORF1a	2977	1						ORF1b	883	1						ORF7a	39	2
				ORF1a	2982	1						ORF1b	884	1						ORF7a	47	1
				ORF1a	2994	1						ORF1b	893	1						ORF7a	54	1
				ORF1a	3000	1						ORF1b	897	1						ORF7a	56	1
				ORF1a	3001	1						ORF1b	907	1						ORF7a	59	1
				ORF1a	3018	1						ORF1b	910	1						ORF7a	61	1
				ORF1a	3056	1						ORF1b	913	1						ORF7a	104	1
				ORF1a	3058	1						ORF1b	927	1						ORF7a	112	1
				ORF1a	3059	1						ORF1b	953	1						ORF7a	120	1
				ORF1a	3070	2						ORF1b	970	1						ORF7a	122	1
				ORF1a	3071	1						ORF1b	1000	1						ORF7b	1	1
				ORF1a	3072	4						ORF1b	1001	1						ORF7b	5	1
				ORF1a	3081	1						ORF1b	1023	1						ORF7b	32	3
				ORF1a	3082	2						ORF1b	1064	1						ORF7b	33	2
				ORF1a	3086	1						ORF1b	1130	1						ORF7b	34	2
				ORF1a	3090	1						ORF1b	1148	1						ORF7b	35	2
				ORF1a	3099	1						ORF1b	1213	1						ORF7b	36	3
				ORF1a	3108	1						ORF1b	1219	2						ORF7b	37	2
				ORF1a	3112	1						ORF1b	1234	1						ORF7b	38	2
				ORF1a	3116	1						ORF1b	1245	1						ORF7b	39	2
				ORF1a	3140	1						ORF1b	1246	2						ORF7b	40	3
				ORF1a	3158	1						ORF1b	1247	1						ORF7b	41	2
				ORF1a	3160	1						ORF1b	1248	1						ORF7b	42	2
				ORF1a	3195	1						ORF1b	1249	1						ORF7b	43	2
				ORF1a	3201	1						ORF1b	1250	1						ORF7b	44	2
				ORF1a	3220	3						ORF1b	1261	1						ORF8	1	2
				ORF1a	3229	1						ORF1b	1302	1						ORF8	2	2
				ORF1a	3243	1						ORF1b	1319	2						ORF8	3	2
				ORF1a	3244	2						ORF1b	1369	1						ORF8	4	2
				ORF1a	3269	1						ORF1b	1375	1						ORF8	5	2
				ORF1a	3278	1						ORF1b	1377	1						ORF8	6	2
				ORF1a	3308	1						ORF1b	1379	1						ORF8	7	2
				ORF1a	3324	1						ORF1b	1408	2						ORF8	8	2
				ORF1a	3334	1						ORF1b	1453	1						ORF8	9	3
				ORF1a	3338	1						ORF1b	1476	1						ORF8	10	2
				ORF1a	3351	1						ORF1b	1493	1						ORF8	11	2
				ORF1a	3352	2						ORF1b	1504	1						ORF8	12	2
				ORF1a	3353	2						ORF1b	1521	4						ORF8	13	2
				ORF1a	3371	1						ORF1b	1605	1						ORF8	14	2
				ORF1a	3384	1						ORF1b	1621	1						ORF8	15	2
				ORF1a	3392	1						ORF1b	1637	1						ORF8	16	2
				ORF1a	3395	1						ORF1b	1682	2						ORF8	17	2
				ORF1a	3405	1						ORF1b	1701	2						ORF8	18	2
				ORF1a	3420	1						ORF1b	1844	1						ORF8	19	2
				ORF1a	3441	1						ORF1b	1872	1						ORF8	20	2
				ORF1a	3451	1						ORF1b	1893	1						ORF8	21	2
				ORF1a	3454	2						ORF1b	1896	2						ORF8	22	2
				ORF1a	3456	1						ORF1b	1903	1						ORF8	23	2
				ORF1a	3483	2						ORF1b	1908	1						ORF8	24	2
				ORF1a	3487	1						ORF1b	1942	1						ORF8	25	2
				ORF1a	3493	1						ORF1b	1943	1						ORF8	26	2
				ORF1a	3510	1						ORF1b	1944	5						ORF8	27	3
				ORF1a	3514	1						ORF1b	1945	1						ORF8	28	3
				ORF1a	3518	1						ORF1b	1946	1						ORF8	29	2
				ORF1a	3523	1						ORF1b	1947	1						ORF8	30	2
				ORF1a	3527	1						ORF1b	1948	1						ORF8	31	2
				ORF1a	3529	1						ORF1b	1949	1						ORF8	32	2
				ORF1a	3548	1						ORF1b	1950	1						ORF8	33	2
				ORF1a	3567	1						ORF1b	1951	1						ORF8	34	2
				ORF1a	3577	1						ORF1b	1952	1						ORF8	35	2
				ORF1a	3606	14						ORF1b	1953	1						ORF8	36	3
				ORF1a	3615	2						ORF1b	1954	1						ORF8	37	2
				ORF1a	3626	1						ORF1b	1955	1						ORF8	38	3
				ORF1a	3644	1						ORF1b	1956	1						ORF8	39	3
				ORF1a	3653	1						ORF1b	1957	1						ORF8	40	2
				ORF1a	3668	3						ORF1b	2017	1						ORF8	41	2
				ORF1a	3669	2						ORF1b	2020	1						ORF8	42	2
				ORF1a	3670	2						ORF1b	2033	1						ORF8	43	2
				ORF1a	3675	1						ORF1b	2048	1						ORF8	44	2
				ORF1a	3695	1						ORF1b	2057	1						ORF8	45	2
				ORF1a	3705	1						ORF1b	2060	1						ORF8	46	2
				ORF1a	3712	1						ORF1b	2160	1						ORF8	47	2
				ORF1a	3718	3						ORF1b	2170	1						ORF8	48	2
				ORF1a	3722	1						ORF1b	2270	1						ORF8	49	2
				ORF1a	3731	1						ORF1b	2290	1						ORF8	50	2
				ORF1a	3754	1						ORF1b	2354	1						ORF8	51	3
				ORF1a	3758	1						ORF1b	2386	1						ORF8	52	2
				ORF1a	3777	1						ORF1b	2390	1						ORF8	53	2
				ORF1a	3779	1						ORF1b	2409	1						ORF8	54	2
				ORF1a	3826	1						ORF1b	2429	1						ORF8	55	2
				ORF1a	3829	1						ORF1b	2462	1						ORF8	56	2
				ORF1a	3836	1						ORF1b	2475	6						ORF8	57	2
				ORF1a	3839	1						ORF1b	2477	3						ORF8	58	2
				ORF1a	3884	4						ORF1b	2513	1						ORF8	59	2
				ORF1a	3885	2						ORF1b	2514	1						ORF8	60	2
				ORF1a	3898	1						ORF1b	2557	3						ORF8	61	2
				ORF1a	3899	1						ORF1b	2560	1						ORF8	62	2
				ORF1a	3930	1						ORF1b	2617	1						ORF8	63	2
				ORF1a	3952	1						ORF1b	2653	1						ORF8	64	2
				ORF1a	3956	2						ORF1b	2662	1						ORF8	65	2
				ORF1a	3958	1						ORF3a	2	1						ORF8	66	3
				ORF1a	3960	1						ORF3a	23	1						ORF8	67	2
				ORF1a	3963	1						ORF3a	32	1						ORF8	68	2
				ORF1a	4031	1						ORF3a	43	1						ORF8	69	2
				ORF1a	4032	1						ORF3a	47	1						ORF8	70	2
				ORF1a	4061	1						ORF3a	48	1						ORF8	71	2
				ORF1a	4071	1						ORF3a	49	1						ORF8	72	3
				ORF1a	4083	2						ORF3a	50	1						ORF8	73	3
				ORF1a	4090	1						ORF3a	51	1						ORF8	74	2
				ORF1a	4098	1						ORF3a	52	1						ORF8	75	2
				ORF1a	4100	1						ORF3a	53	1						ORF8	76	2
				ORF1a	4110	1						ORF3a	54	1						ORF8	77	2
				ORF1a	4111	1						ORF3a	55	1						ORF8	78	2
				ORF1a	4129	1						ORF3a	57	2						ORF8	79	2
				ORF1a	4155	1						ORF3a	78	1						ORF8	80	2
				ORF1a	4159	1						ORF3a	94	1						ORF8	81	3
				ORF1a	4164	1						ORF3a	101	1						ORF8	82	2
				ORF1a	4175	1						ORF3a	110	1						ORF8	83	2
				ORF1a	4176	1						ORF3a	111	1						ORF8	84	3
				ORF1a	4177	1						ORF3a	125	1						ORF8	85	2
				ORF1a	4178	1						ORF3a	140	1						ORF8	86	2
				ORF1a	4182	1						ORF3a	171	1						ORF8	87	2
				ORF1a	4188	1						ORF3a	173	1						ORF8	88	2
				ORF1a	4197	1						ORF3a	175	1						ORF8	89	2
				ORF1a	4241	1						ORF3a	176	1						ORF8	90	2
				ORF1a	4273	1						ORF3a	185	1						ORF8	91	2
				ORF1a	4290	1						ORF3a	196	1						ORF8	92	3
				ORF1a	4302	1						ORF3a	209	1						ORF8	93	2
				ORF1a	4304	1						ORF3a	210	1						ORF8	94	2
				ORF1a	4313	1						ORF3a	216	1						ORF8	95	2
				ORF1a	4337	1						ORF3a	236	1						ORF8	96	2
				ORF1a	4386	1						ORF3a	251	5						ORF8	97	2
				ORF1a	4389	1						ORF3a	259	1						ORF8	98	2
				ORF1b	17	2						ORF3a	260	1						ORF8	99	2
				ORF1b	22	1						ORF6	8	1						ORF8	100	2
				ORF1b	67	1						ORF6	22	1						ORF8	101	2
				ORF1b	69	1						ORF6	23	1						ORF8	102	2
				ORF1b	82	1						ORF6	24	1						ORF8	103	2
				ORF1b	88	2						ORF6	25	1						ORF8	104	2
				ORF1b	94	2						ORF6	52	1						ORF8	105	2
				ORF1b	97	1						ORF6	61	1						ORF8	106	3
				ORF1b	98	1						ORF7a	5	1						ORF8	107	2
				ORF1b	116	1						ORF7a	18	1						ORF8	108	2
				ORF1b	132	1						ORF7a	19	1						ORF8	109	2
				ORF1b	173	1						ORF7a	20	1						ORF8	110	2
				ORF1b	177	1						ORF7a	21	1						ORF8	111	2
				ORF1b	180	1						ORF7a	22	1						ORF8	112	2
				ORF1b	182	1						ORF7a	23	1						ORF8	120	1
				ORF1b	204	1						ORF7a	24	1						ORF9b	6	1
				ORF1b	213	1						ORF7a	25	1						ORF9b	10	1
				ORF1b	218	1						ORF7a	26	1						ORF9b	16	1
				ORF1b	220	1						ORF7a	27	1						ORF9b	21	2
				ORF1b	222	1						ORF7a	28	1						ORF9b	29	1
				ORF1b	223	1						ORF7a	29	1						ORF9b	32	1
				ORF1b	237	1						ORF7a	30	1						ORF9b	38	1
				ORF1b	240	1						ORF7a	31	1						ORF9b	50	3
				ORF1b	244	1						ORF7a	32	1						ORF9b	86	1
				ORF1b	252	1						ORF7a	33	1						ORF9b	87	1
				ORF1b	276	1						ORF7a	34	2						ORF9b	88	1
				ORF1b	283	1						ORF7a	35	1						S	5	3
				ORF1b	295	1						ORF7a	47	1						S	18	2
				ORF1b	314	7						ORF7a	54	1						S	21	2
				ORF1b	319	1						ORF7a	62	1						S	49	3
				ORF1b	361	1						ORF7a	73	1						S	54	1
				ORF1b	363	2						ORF7a	80	1						S	74	1
				ORF1b	391	1						ORF7a	90	1						S	76	2
				ORF1b	393	1						ORF7a	92	1						S	95	2
				ORF1b	396	1						ORF7a	93	1						S	98	1
				ORF1b	417	1						ORF7a	100	1						S	115	1
				ORF1b	427	1						ORF7a	118	1						S	120	1
				ORF1b	434	2						ORF7a	121	1						S	138	1
				ORF1b	440	2						ORF7a	122	1						S	153	1
				ORF1b	442	1						ORF7b	1	1						S	176	1
				ORF1b	454	1						ORF7b	7	1						S	186	1
				ORF1b	482	1						ORF7b	8	1						S	188	1
				ORF1b	528	1						ORF7b	32	2						S	193	1
				ORF1b	539	1						ORF7b	33	2						S	197	1
				ORF1b	563	1						ORF7b	34	2						S	206	1
				ORF1b	578	1						ORF7b	35	2						S	222	1
				ORF1b	579	1						ORF7b	36	2						S	243	1
				ORF1b	589	1						ORF7b	37	2						S	244	1
				ORF1b	592	1						ORF7b	38	2						S	245	1
				ORF1b	595	1						ORF7b	39	2						S	249	1
				ORF1b	605	1						ORF7b	40	2						S	254	2
				ORF1b	618	1						ORF7b	41	2						S	296	1
				ORF1b	634	1						ORF7b	42	2						S	337	1
				ORF1b	638	2						ORF7b	43	3						S	341	1
				ORF1b	651	1						ORF7b	44	2						S	367	1
				ORF1b	661	1						ORF8	1	2						S	370	1
				ORF1b	666	1						ORF8	2	2						S	384	1
				ORF1b	686	1						ORF8	3	2						S	393	1
				ORF1b	716	1						ORF8	4	2						S	435	1
				ORF1b	725	2						ORF8	5	2						S	439	1
				ORF1b	765	1						ORF8	6	2						S	468	1
				ORF1b	771	1						ORF8	7	2						S	478	1
				ORF1b	801	1						ORF8	8	2						S	491	1
				ORF1b	813	1						ORF8	9	2						S	522	1
				ORF1b	819	1						ORF8	10	2						S	556	1
				ORF1b	821	1						ORF8	11	1						S	558	1
				ORF1b	839	1						ORF8	12	2						S	572	2
				ORF1b	867	1						ORF8	13	2						S	574	1
				ORF1b	869	1						ORF8	14	2						S	611	1
				ORF1b	873	1						ORF8	15	2						S	613	1
				ORF1b	904	1						ORF8	16	2						S	614	5
				ORF1b	913	1						ORF8	17	2						S	675	2
				ORF1b	956	1						ORF8	18	2						S	681	1
				ORF1b	970	2						ORF8	19	2						S	688	1
				ORF1b	972	2						ORF8	20	2						S	706	2
				ORF1b	974	1						ORF8	21	2						S	740	1
				ORF1b	976	1						ORF8	22	2						S	765	1
				ORF1b	977	1						ORF8	23	2						S	770	1
				ORF1b	997	2						ORF8	24	2						S	771	1
				ORF1b	1000	3						ORF8	25	3						S	797	1
				ORF1b	1001	2						ORF8	26	2						S	813	1
				ORF1b	1042	1						ORF8	27	2						S	839	2
				ORF1b	1050	2						ORF8	28	2						S	846	2
				ORF1b	1052	1						ORF8	29	2						S	847	1
				ORF1b	1064	2						ORF8	30	2						S	879	1
				ORF1b	1073	1						ORF8	31	2						S	887	1
				ORF1b	1076	1						ORF8	32	2						S	936	1
				ORF1b	1087	1						ORF8	33	2						S	938	1
				ORF1b	1089	1						ORF8	34	2						S	939	1
				ORF1b	1093	2						ORF8	35	2						S	940	1
				ORF1b	1099	1						ORF8	36	3						S	1020	2
				ORF1b	1116	1						ORF8	37	2						S	1027	1
				ORF1b	1127	1						ORF8	38	2						S	1070	1
				ORF1b	1129	1						ORF8	39	2						S	1084	1
				ORF1b	1131	3						ORF8	40	2						S	1091	1
				ORF1b	1144	1						ORF8	41	2						S	1143	1
				ORF1b	1149	1						ORF8	42	2						S	1160	1
				ORF1b	1170	2						ORF8	43	2						S	1165	1
				ORF1b	1173	2						ORF8	44	2						S	1169	1
				ORF1b	1176	1						ORF8	45	2						S	1171	1
				ORF1b	1177	1						ORF8	46	2						S	1185	1
				ORF1b	1178	1						ORF8	47	2						S	1202	1
				ORF1b	1213	2						ORF8	48	2						S	1203	1
				ORF1b	1220	1						ORF8	49	2						S	1229	1
				ORF1b	1231	1						ORF8	50	4						S	1237	1
				ORF1b	1248	1						ORF8	51	2						S	1238	1
				ORF1b	1265	1						ORF8	52	2						S	1243	1
				ORF1b	1271	1						ORF8	53	2						S	1251	1
				ORF1b	1273	1						ORF8	54	2						S	1260	1
				ORF1b	1291	1						ORF8	55	2						S	1263	1
				ORF1b	1296	1						ORF8	56	2						S	1273	1
				ORF1b	1302	1						ORF8	57	2								1092
				ORF1b	1311	1						ORF8	58	2
				ORF1b	1315	3						ORF8	59	2
				ORF1b	1319	1						ORF8	60	2
				ORF1b	1325	1						ORF8	61	2
				ORF1b	1336	1						ORF8	62	3
				ORF1b	1339	1						ORF8	63	2
				ORF1b	1351	1						ORF8	64	2
				ORF1b	1355	1						ORF8	65	2
				ORF1b	1359	1						ORF8	66	2
				ORF1b	1378	1						ORF8	67	2
				ORF1b	1383	1						ORF8	68	2
				ORF1b	1391	1						ORF8	69	2
				ORF1b	1397	1						ORF8	70	2
				ORF1b	1402	1						ORF8	71	2
				ORF1b	1404	1						ORF8	72	2
				ORF1b	1408	1						ORF8	73	2
				ORF1b	1427	3						ORF8	74	2
				ORF1b	1428	2						ORF8	75	2
				ORF1b	1447	1						ORF8	76	2
				ORF1b	1453	1						ORF8	77	2
				ORF1b	1464	1						ORF8	78	2
				ORF1b	1476	1						ORF8	79	2
				ORF1b	1488	1						ORF8	80	2
				ORF1b	1491	1						ORF8	81	2
				ORF1b	1521	2						ORF8	82	2
				ORF1b	1529	1						ORF8	83	2
				ORF1b	1539	1						ORF8	84	5
				ORF1b	1540	2						ORF8	85	2
				ORF1b	1546	2						ORF8	86	2
				ORF1b	1547	1						ORF8	87	2
				ORF1b	1550	1						ORF8	88	2
				ORF1b	1566	1						ORF8	89	2
				ORF1b	1567	1						ORF8	90	2
				ORF1b	1572	1						ORF8	91	3
				ORF1b	1583	1						ORF8	92	2
				ORF1b	1589	1						ORF8	93	2
				ORF1b	1605	1						ORF8	94	2
				ORF1b	1609	1						ORF8	95	3
				ORF1b	1620	1						ORF8	96	2
				ORF1b	1635	1						ORF8	97	2
				ORF1b	1638	1						ORF8	98	2
				ORF1b	1639	1						ORF8	99	2
				ORF1b	1643	1						ORF8	100	2
				ORF1b	1645	1						ORF8	101	3
				ORF1b	1674	1						ORF8	102	2
				ORF1b	1681	1						ORF8	103	2
				ORF1b	1727	2						ORF8	104	2
				ORF1b	1729	1						ORF8	105	2
				ORF1b	1746	1						ORF8	106	2
				ORF1b	1757	2						ORF8	107	2
				ORF1b	1763	2						ORF8	108	2
				ORF1b	1765	1						ORF8	109	2
				ORF1b	1772	2						ORF8	110	2
				ORF1b	1774	1						ORF8	111	2
				ORF1b	1782	1						ORF8	112	2
				ORF1b	1787	1						ORF8	114	1
				ORF1b	1798	1						ORF8	119	1
				ORF1b	1799	1						ORF9b	8	1
				ORF1b	1811	1						ORF9b	10	1
				ORF1b	1821	2						ORF9b	24	1
				ORF1b	1839	1						ORF9b	25	2
				ORF1b	1844	1						ORF9b	26	1
				ORF1b	1848	1						ORF9b	27	1
				ORF1b	1851	1						ORF9b	28	1
				ORF1b	1873	1						ORF9b	29	1
				ORF1b	1878	1						ORF9b	30	1
				ORF1b	1879	1						ORF9b	31	1
				ORF1b	1884	1						ORF9b	32	1
				ORF1b	1890	1						ORF9b	33	1
				ORF1b	1902	1						ORF9b	34	1
				ORF1b	1903	1						ORF9b	35	1
				ORF1b	1904	1						ORF9b	36	1
				ORF1b	1918	1						ORF9b	37	1
				ORF1b	1920	1						ORF9b	38	1
				ORF1b	1936	1						ORF9b	39	1
				ORF1b	1943	2						ORF9b	40	1
				ORF1b	1944	2						ORF9b	41	1
				ORF1b	1945	2						ORF9b	53	1
				ORF1b	1946	2						S	9	1
				ORF1b	1947	2						S	32	1
				ORF1b	1948	2						S	49	2
				ORF1b	1949	2						S	50	7
				ORF1b	1950	2						S	69	1
				ORF1b	1951	2						S	92	1
				ORF1b	1952	1						S	98	1
				ORF1b	1953	1						S	145	1
				ORF1b	1954	1						S	151	1
				ORF1b	1955	1						S	152	1
				ORF1b	1956	2						S	197	1
				ORF1b	1957	1						S	215	2
				ORF1b	1958	1						S	243	1
				ORF1b	1959	1						S	244	1
				ORF1b	1960	1						S	247	1
				ORF1b	1961	1						S	251	1
				ORF1b	1962	1						S	254	1
				ORF1b	1963	1						S	261	2
				ORF1b	1964	1						S	307	2
				ORF1b	1965	1						S	317	1
				ORF1b	1966	1						S	354	1
				ORF1b	1967	1						S	378	1
				ORF1b	1968	1						S	409	1
				ORF1b	1969	1						S	411	1
				ORF1b	1970	1						S	423	1
				ORF1b	1971	1						S	424	1
				ORF1b	1972	1						S	425	1
				ORF1b	1973	1						S	426	1
				ORF1b	1974	1						S	432	1
				ORF1b	1975	1						S	519	1
				ORF1b	1976	1						S	558	1
				ORF1b	1977	2						S	570	1
				ORF1b	1978	1						S	579	1
				ORF1b	1979	1						S	614	3
				ORF1b	1980	1						S	636	1
				ORF1b	1981	1						S	655	2
				ORF1b	1982	1						S	659	1
				ORF1b	1983	1						S	682	1
				ORF1b	1984	1						S	703	1
				ORF1b	1985	1						S	752	1
				ORF1b	1986	1						S	769	1
				ORF1b	1987	1						S	778	1
				ORF1b	1988	1						S	846	1
				ORF1b	1989	1						S	849	1
				ORF1b	1990	1						S	868	1
				ORF1b	1991	1						S	952	1
				ORF1b	1992	1						S	1040	1
				ORF1b	1993	1						S	1084	1
				ORF1b	1994	1						S	1130	1
				ORF1b	1995	1						S	1162	2
				ORF1b	1996	1						S	1171	1
				ORF1b	1997	1						S	1176	1
				ORF1b	1998	1						S	1216	1
				ORF1b	1999	1						S	1219	1
				ORF1b	2000	1						S	1252	2
				ORF1b	2001	1						S	1254	1
				ORF1b	2002	1						S	1258	1
				ORF1b	2003	1						S	1274	1
				ORF1b	2004	1								1511
				ORF1b	2005	1
				ORF1b	2006	2
				ORF1b	2011	1
				ORF1b	2015	1
				ORF1b	2016	1
				ORF1b	2017	2
				ORF1b	2018	1
				ORF1b	2019	1
				ORF1b	2020	1
				ORF1b	2021	1
				ORF1b	2022	2
				ORF1b	2023	1
				ORF1b	2024	1
				ORF1b	2025	2
				ORF1b	2026	1
				ORF1b	2027	1
				ORF1b	2028	1
				ORF1b	2032	1
				ORF1b	2040	1
				ORF1b	2063	1
				ORF1b	2064	1
				ORF1b	2070	1
				ORF1b	2073	3
				ORF1b	2086	1
				ORF1b	2127	1
				ORF1b	2132	2
				ORF1b	2146	1
				ORF1b	2162	1
				ORF1b	2167	1
				ORF1b	2169	1
				ORF1b	2179	2
				ORF1b	2180	2
				ORF1b	2183	1
				ORF1b	2198	1
				ORF1b	2199	1
				ORF1b	2203	1
				ORF1b	2222	1
				ORF1b	2235	1
				ORF1b	2257	1
				ORF1b	2266	1
				ORF1b	2268	1
				ORF1b	2269	1
				ORF1b	2301	1
				ORF1b	2302	1
				ORF1b	2303	1
				ORF1b	2312	2
				ORF1b	2333	10
				ORF1b	2339	1
				ORF1b	2354	1
				ORF1b	2371	1
				ORF1b	2393	1
				ORF1b	2429	1
				ORF1b	2430	1
				ORF1b	2432	1
				ORF1b	2475	1
				ORF1b	2505	1
				ORF1b	2508	1
				ORF1b	2513	1
				ORF1b	2528	1
				ORF1b	2531	1
				ORF1b	2557	3
				ORF1b	2560	1
				ORF1b	2564	1
				ORF1b	2572	1
				ORF1b	2573	1
				ORF1b	2574	1
				ORF1b	2585	1
				ORF1b	2590	1
				ORF1b	2597	1
				ORF1b	2603	1
				ORF1b	2604	1
				ORF1b	2605	1
				ORF1b	2612	1
				ORF1b	2613	2
				ORF1b	2635	1
				ORF1b	2646	1
				ORF1b	2685	1
				ORF3a	2	1
				ORF3a	9	1
				ORF3a	13	3
				ORF3a	14	1
				ORF3a	15	1
				ORF3a	24	1
				ORF3a	26	2
				ORF3a	27	1
				ORF3a	29	1
				ORF3a	30	1
				ORF3a	38	2
				ORF3a	39	1
				ORF3a	40	1
				ORF3a	44	2
				ORF3a	45	1
				ORF3a	53	1
				ORF3a	54	1
				ORF3a	55	2
				ORF3a	56	1
				ORF3a	57	3
				ORF3a	63	1
				ORF3a	64	1
				ORF3a	65	1
				ORF3a	66	1
				ORF3a	67	1
				ORF3a	75	1
				ORF3a	77	1
				ORF3a	78	1
				ORF3a	79	1
				ORF3a	80	1
				ORF3a	81	1
				ORF3a	82	1
				ORF3a	83	1
				ORF3a	84	1
				ORF3a	88	2
				ORF3a	89	1
				ORF3a	92	1
				ORF3a	99	3
				ORF3a	100	1
				ORF3a	112	1
				ORF3a	113	1
				ORF3a	116	1
				ORF3a	123	1
				ORF3a	125	1
				ORF3a	131	3
				ORF3a	145	1
				ORF3a	155	1
				ORF3a	156	1
				ORF3a	159	1
				ORF3a	161	1
				ORF3a	165	1
				ORF3a	171	2
				ORF3a	172	1
				ORF3a	175	3
				ORF3a	176	2
				ORF3a	184	1
				ORF3a	185	4
				ORF3a	186	1
				ORF3a	190	1
				ORF3a	195	2
				ORF3a	196	3
				ORF3a	197	1
				ORF3a	202	1
				ORF3a	210	1
				ORF3a	213	1
				ORF3a	223	1
				ORF3a	224	1
				ORF3a	237	1
				ORF3a	239	1
				ORF3a	251	3
				ORF3a	254	1
				ORF3a	260	1
				ORF3a	262	1
				ORF3a	264	2
				ORF3a	273	1
				ORF3a	275	1
				ORF6	1	1
				ORF6	5	1
				ORF6	6	1
				ORF6	8	1
				ORF6	21	1
				ORF6	33	2
				ORF6	34	1
				ORF6	35	1
				ORF6	36	1
				ORF6	37	1
				ORF6	38	1
				ORF6	39	2
				ORF6	40	1
				ORF6	41	1
				ORF6	42	2
				ORF6	43	1
				ORF6	44	1
				ORF6	45	1
				ORF6	46	1
				ORF6	47	1
				ORF6	48	1
				ORF6	49	1
				ORF6	50	1
				ORF6	51	1
				ORF6	52	1
				ORF6	53	2
				ORF6	54	1
				ORF6	55	1
				ORF6	56	1
				ORF7a	5	1
				ORF7a	6	1
				ORF7a	7	1
				ORF7a	8	1
				ORF7a	9	1
				ORF7a	10	2
				ORF7a	11	1
				ORF7a	12	3
				ORF7a	13	1
				ORF7a	14	2
				ORF7a	15	1
				ORF7a	16	1
				ORF7a	17	1
				ORF7a	18	1
				ORF7a	19	1
				ORF7a	20	1
				ORF7a	21	1
				ORF7a	22	2
				ORF7a	23	1
				ORF7a	24	2
				ORF7a	25	2
				ORF7a	26	1
				ORF7a	27	1
				ORF7a	28	2
				ORF7a	29	3
				ORF7a	30	1
				ORF7a	36	1
				ORF7a	38	2
				ORF7a	39	1
				ORF7a	47	1
				ORF7a	54	3
				ORF7a	55	1
				ORF7a	56	1
				ORF7a	57	1
				ORF7a	58	1
				ORF7a	59	1
				ORF7a	60	1
				ORF7a	61	1
				ORF7a	62	2
				ORF7a	63	4
				ORF7a	64	4
				ORF7a	65	3
				ORF7a	66	3
				ORF7a	67	3
				ORF7a	68	3
				ORF7a	69	3
				ORF7a	70	3
				ORF7a	71	3
				ORF7a	72	3
				ORF7a	73	3
				ORF7a	74	4
				ORF7a	75	3
				ORF7a	76	3
				ORF7a	77	2
				ORF7a	78	2
				ORF7a	79	1
				ORF7a	80	1
				ORF7a	81	2
				ORF7a	92	1
				ORF7a	98	1
				ORF7a	99	1
				ORF7a	100	1
				ORF7a	102	1
				ORF7a	104	1
				ORF7a	105	1
				ORF7a	106	3
				ORF7a	107	1
				ORF7a	108	1
				ORF7a	109	1
				ORF7a	110	1
				ORF7a	111	1
				ORF7a	112	1
				ORF7a	113	1
				ORF7a	114	1
				ORF7a	115	1
				ORF7a	116	1
				ORF7a	118	1
				ORF7a	121	1
				ORF7b	3	1
				ORF7b	7	1
				ORF7b	8	1
				ORF7b	10	1
				ORF7b	13	1
				ORF7b	15	1
				ORF7b	16	1
				ORF7b	26	1
				ORF7b	29	1
				ORF7b	31	2
				ORF7b	40	2
				ORF8	1	1
				ORF8	7	1
				ORF8	8	1
				ORF8	11	1
				ORF8	15	1
				ORF8	19	2
				ORF8	20	1
				ORF8	23	1
				ORF8	24	5
				ORF8	34	1
				ORF8	36	1
				ORF8	37	1
				ORF8	39	1
				ORF8	45	3
				ORF8	51	2
				ORF8	58	1
				ORF8	62	2
				ORF8	64	1
				ORF8	65	1
				ORF8	66	1
				ORF8	67	2
				ORF8	68	1
				ORF8	69	1
				ORF8	80	1
				ORF8	82	1
				ORF8	84	2
				ORF8	95	1
				ORF8	99	1
				ORF8	100	1
				ORF8	108	1
				ORF8	110	1
				ORF8	114	1
				ORF9b	6	1
				ORF9b	7	1
				ORF9b	9	1
				ORF9b	10	2
				ORF9b	11	1
				ORF9b	13	2
				ORF9b	14	1
				ORF9b	25	2
				ORF9b	26	1
				ORF9b	29	3
				ORF9b	31	1
				ORF9b	37	1
				ORF9b	59	1
				ORF9b	66	1
				ORF9b	79	1
				ORF9b	83	1
				ORF9b	86	1
				S	5	11
				S	9	1
				S	14	1
				S	15	1
				S	18	2
				S	19	1
				S	22	2
				S	26	1
				S	27	3
				S	29	2
				S	46	2
				S	49	4
				S	54	2
				S	67	2
				S	69	1
				S	71	1
				S	72	1
				S	75	2
				S	77	1
				S	80	2
				S	88	1
				S	98	3
				S	132	1
				S	134	1
				S	136	1
				S	138	1
				S	139	1
				S	140	1
				S	141	1
				S	142	1
				S	143	2
				S	144	1
				S	145	1
				S	146	2
				S	148	1
				S	152	1
				S	157	1
				S	164	1
				S	176	1
				S	185	1
				S	201	1
				S	214	1
				S	221	1
				S	222	2
				S	224	1
				S	228	1
				S	239	2
				S	241	1
				S	242	1
				S	243	1
				S	247	1
				S	248	1
				S	253	2
				S	255	1
				S	258	1
				S	261	1
				S	263	1
				S	265	1
				S	285	1
				S	308	2
				S	314	1
				S	330	1
				S	339	1
				S	340	1
				S	344	1
				S	367	1
				S	385	1
				S	445	1
				S	460	1
				S	475	2
				S	476	1
				S	479	2
				S	483	1
				S	520	3
				S	521	1
				S	570	1
				S	572	2
				S	573	1
				S	614	3
				S	621	1
				S	622	1
				S	623	1
				S	631	1
				S	675	1
				S	677	1
				S	678	1
				S	681	2
				S	701	1
				S	704	2
				S	730	1
				S	745	1
				S	769	1
				S	778	1
				S	791	2
				S	818	1
				S	836	1
				S	845	1
				S	854	1
				S	856	1
				S	859	2
				S	892	1
				S	922	1
				S	933	1
				S	936	1
				S	938	1
				S	939	1
				S	957	1
				S	1020	1
				S	1027	1
				S	1065	1
				S	1074	1
				S	1078	1
				S	1122	1
				S	1128	1
				S	1130	1
				S	1157	1
				S	1162	2
				S	1199	1
				S	1202	2
				S	1203	1
				S	1219	4
				S	1228	1
				S	1230	1
				S	1237	1
				S	1247	1
				S	1259	1
				S	1263	1
				S	1264	1
				S	1273	1
						1812
